# Supplementary material for: Comparative Transcriptome and Metabolome Analysis of Resistant and Susceptible Piper Species Upon Infection by the Oomycete Phytophthora Capsici
Source: Front Plant Sci. 2022 Jun 23;13:864927. doi: 10.3389/fpls.2022.864927 (PMC9278165; doi:10.3389/fpls.2022.864927)
Supplement: Supplementary Table S2 — Details of all differentially expressed profiles (clusters). [file Table_2.XLSX]

## Sheet: Sheet1
Table s2 Details of all differentially expressed profiles (clusters)
Gene id	Seq data of root samples at 0, 4, 12, 24, and 48 hours post-P. capsici inoculation (hpi)(Three repetitions)
	P. flaviflorum-ck-1	P. flaviflorum-ck-2	P. flaviflorum-ck-3	P. flaviflorum-0h-1	P. flaviflorum-0h-2	P. flaviflorum-0h-3	P. flaviflorum-4h-1	P. flaviflorum-4h-2	P. flaviflorum-4h-3	P. flaviflorum-12h-1	P. flaviflorum-12h-2	P. flaviflorum-12h-3	P. flaviflorum-24h-1	P. flaviflorum-24h-2	P. flaviflorum-24h-3	P. flaviflorum-48h-1	P. flaviflorum-48h-2	P. flaviflorum-48h-3	P. nigrum-CK-1	P. nigrum-CK-2	P. nigrum-CK-3	P. nigrum-0h-1	P. nigrum-0h-2	P. nigrum-0h-3	P. nigrum-4h-1	P. nigrum-4h-2	P. nigrum-4h-3	P. nigrum-12	P. nigrum-12h-2	P. nigrum-12h-3	P. nigrum-24h-1	P. nigrum-24h-2	P. nigrum-24h-3	P. nigrum-48h-1	P. nigrum-48h-2	P. nigrum-48h-3
Pn10.1	20.2069	22.7148	18.7259	17.6978	19.0093	18.1491	18.0528	17.0233	15.6269	20.5354	16.6569	16.6459	28.3976	26.9519	25.4492	27.8353	19.1188	21.5003	2.85474	10.3114	7.35022	5.22698	2.99921	5.10352	5.32666	12.8018	10.2536	4.7446	3.44663	5.30892	3.20327	9.59648	6.67953	3.70784	7.15511	4.6265
Pn10.102	1.64109	3.0679	1.6422	2.9459	1.49405	1.81822	2.97597	2.45216	2.53735	4.3408	3.65429	4.04881	2.62104	2.70995	5.26931	2.96234	2.61946	1.72601	1.67888	1.32242	1.03255	1.51812	0.792954	0.951614	0.76546	0.682869	0.403412	1.05536	1.9286	1.15274	0.839214	0.181356	0.483237	0.567029	1.34125	1.04398
Pn10.1097	25.713	22.9586	22.1581	22.9095	21.4614	23.4388	22.0912	23.4307	23.8689	36.8826	31.1068	31.37	30.9393	29.5033	29.6075	27.243	23.8627	25.4659	15.749	19.1133	18.788	13.4179	13.6823	11.9082	11.8763	14.2283	14.5188	14.7909	13.529	13.7167	15.4679	16.6374	15.4436	14.5402	15.506	14.0025
Pn10.1113	25.2602	22.1575	28.9806	24.1949	27.1383	19.9533	27.8728	25.8094	20.4689	27.321	22.7201	16.5439	35.7599	31.5787	30.7644	25.5574	24.1042	24.286	11.2157	20.3432	14.4693	13.5886	13.3008	9.67642	9.88291	21.444	11.6518	10.7336	11.332	11.5056	9.63272	8.67356	8.94633	11.1058	15.8229	9.05826
Pn10.1117	4.8889	1.43028	2.87738	6.50747	9.0962	5.98931	5.38121	5.24457	4.88289	7.58862	10.242	10.3064	9.18491	9.43091	9.30182	6.01538	10.0926	4.41012	6.66588	7.72426	6.53091	5.70845	6.13016	4.49559	4.1011	6.91165	4.86305	1.93247	2.40792	2.31601	3.2189	2.62346	2.91266	4.96382	5.73984	5.3641
Pn10.1238	34.0122	31.5448	32.1601	32.2581	28.7369	30.6733	29.169	33.3155	34.0592	36.0895	34.575	36.0526	34.6122	38.3408	36.9525	34.5685	31.5446	33.2424	28.1056	29.223	29.9015	30.3718	27.4179	25.8827	28.3759	31.7546	29.56	29.0521	31.1871	30.3221	28.5786	30.0047	29.4282	28.2165	29.6671	28.3661
Pn10.1252	63.8794	50.5009	58.7983	64.365	69.7042	61.9036	65.0823	62.7166	61.2057	73.0382	63.6394	62.7964	62.5145	66.0443	63.2095	52.5505	55.797	53.9658	53.8903	58.9554	53.0333	44.5666	39.4353	39.1422	41.5653	46.2441	42.4903	36.3636	38.4732	38.5145	43.8662	38.3958	43.6358	52.3876	53.0166	50.5512
Pn10.1291	12.2096	4.68429	7.49926	8.41284	4.06097	6.3042	11.2275	15.6286	11.6723	11.8898	7.44146	10.7206	17.1781	11.4968	10.1114	10.3689	4.22007	4.36619	2.81025	4.26348	3.80107	4.35557	4.88936	3.55394	6.04808	11.2445	5.17748	4.95495	5.61047	3.76653	1.8865	1.45085	2.15402	2.55286	3.02392	2.24044
Pn10.1310	3.23121	2.67573	2.69375	1.60593	1.46997	1.56226	2.87374	2.70114	2.61832	3.78696	2.70027	2.2445	6.9609	4.9845	5.79053	3.13925	2.1717	2.01645	2.77474	2.74746	2.61178	0.795261	0.926385	1.03663	1.26964	2.89946	2.94905	1.88453	0.832851	1.40283	2.20374	1.70558	2.51317	2.22195	3.06338	2.52928
Pn10.1453	3.99387	5.49528	3.28497	1.83691	1.59765	1.1191	1.72293	2.0063	2.02271	7.08702	4.11039	5.85199	8.36862	4.80281	4.87553	4.92631	3.07145	5.95838	1.1461	0.541229	0.506066	0.737225	4.33416	2.04207	0	0.426248	0.471034	0	0.455737	0	0.403832	0.959961	1.23769	0.535968	1.33117	0.905908
Pn10.1522	7.53461	6.55106	7.47297	8.25587	7.10189	8.00047	7.73023	8.02697	8.36722	7.87061	6.73687	8.4387	9.89421	8.42569	9.66794	8.13369	6.87689	7.16009	5.41924	9.09439	7.20481	6.37406	6.11893	5.09502	6.09763	8.68857	8.27944	7.09672	6.8503	8.34817	5.10777	6.29087	6.46602	3.89713	5.65028	4.92645
Pn10.1573	7.22449	3.53268	6.63311	5.0829	4.32825	4.70777	6.75919	6.71673	6.09923	11.9169	7.6814	11.5539	8.25229	6.95381	7.67772	6.34938	4.66624	6.08251	2.87204	6.16863	6.13118	4.46588	4.66755	4.99392	2.30629	7.04621	6.7847	3.5458	3.50918	2.97604	3.12582	4.65212	3.52662	2.33283	2.10257	2.37801
Pn10.1607	21.0591	24.637	24.5231	25.3673	24.4246	23.5726	24.6468	22.9531	22.8198	21.5	21.7318	21.3976	20.771	24.341	23.0899	27.3491	23.614	25.1341	17.1702	21.3483	18.7893	17.6833	15.8991	15.2763	18.163	20.6645	18.3198	18.8523	18.013	19.1633	15.9437	18.9236	16.3566	17.6337	18.9475	15.7601
Pn10.1614	21.9195	19.0607	17.8264	20.0149	17.3212	17.0956	18.0611	20.4029	18.4985	21.2659	17.7096	17.9975	24.7527	20.8462	22.4595	17.6729	16.4537	16.8445	11.9872	17.4727	16.6105	11.1625	11.5079	12.4642	11.2343	16.2829	13.3639	14.1166	11.2128	12.4352	10.8672	15.9594	13.8012	12.6036	13.838	13.7777
Pn10.1621	39.8468	36.1269	41.5866	34.599	32.3572	34.5778	34.188	37.8652	36.4499	44.5332	39.7537	42.8871	47.5941	42.3807	44.5969	36.5393	34.3917	41.3335	27.8938	31.8776	29.6989	32.5661	30.0481	30.8829	26.1249	36.0267	31.3989	35.0702	30.0594	34.3743	26.4684	28.3594	26.2511	25.5277	26.1818	26.4375
Pn10.1652	17.4119	15.0125	17.4281	18.1423	18.9419	17.7714	21.0581	21.3289	20.7396	20.7582	14.7137	17.1429	20.6842	20.0203	20.2062	21.8312	14.3829	18.0574	8.78723	15.5837	13.4137	9.50302	9.26631	9.95531	7.60512	15.2691	13.1624	10.6815	10.4858	10.7228	7.71919	11.9601	10.0618	8.56021	11.0097	11.2511
Pn10.1666	19.1827	16.6875	19.914	20.659	20.0552	18.7421	19.6535	19.304	20.4861	23.9671	19.2621	25.7846	22.1524	22.3904	21.8221	19.55	17.7329	20.8423	13.615	17.9959	16.5788	15.5744	16.7899	16.7038	13.0255	17.3518	16.4791	18.3158	18.7644	20.3196	14.602	17.3554	17.4566	15.4579	19.1609	16.4337
Pn10.1823	10.3747	3.87236	5.97831	17.4879	11.365	17.6212	21.7976	14.1674	18.4304	19.637	19.0936	20.1231	24.3056	22.3844	22.5874	11.1925	6.17243	10.001	7.49757	5.47951	7.44257	9.19228	4.08411	6.1479	2.71873	3.97927	4.56804	9.89075	10.1993	9.40055	4.5834	6.44512	4.02298	1.88491	4.48289	4.12722
Pn10.1850	26.4545	20.7408	22.372	17.9899	15.5855	16.5317	15.8513	19.8852	20.3091	19.5371	15.508	19.735	29.2401	26.0801	27.6309	23.0965	16.3735	20.8732	11.4827	17.8421	16.351	7.57864	8.39262	9.08445	7.11872	12.0874	10.7913	14.3296	13.4138	13.7882	10.7393	13.0949	13.0278	10.8378	14.3871	10.4564
Pn10.1856	57.6633	31.0945	37.9781	48.0244	54.6212	48.2382	57.9474	63.9259	51.987	48.2756	34.5566	39.648	59.723	52.0578	54.9334	48.2293	42.2974	38.9109	28.9592	27.1873	27.0494	32.0247	46.7932	40.9082	25.2837	32.2773	28.8608	20.312	33.7038	22.1413	25.5554	30.8569	24.0613	42.5882	31.0544	33.9474
Pn10.186	19.0053	15.7411	17.291	11.8024	14.6977	12.7711	14.5132	13.6804	13.9118	25.8395	22.7731	24.793	23.357	26.7442	25.5174	21.6912	23.2776	22.883	5.15985	13.4357	11.7499	7.73492	8.29429	8.14072	7.46149	10.2029	8.88675	7.88371	12.0268	8.87133	9.32313	9.88261	9.25357	9.20395	9.26826	9.08803
Pn10.1879	89.6261	87.6514	87.4418	84.9305	84.0589	73.1218	83.1501	83.8264	81.7217	106.427	122.799	109.95	107.525	110.36	108.896	99.9116	82.9792	89.4242	60.9352	74.5779	70.3486	71.0982	58.1615	62.3832	70.0494	67.7179	69.3136	74.8125	73.4431	83.7689	51.6203	65.6817	58.9516	52.2394	62.7155	56.1417
Pn10.1916	35.7107	45.5774	43.5732	40.128	42.5437	46.2377	51.5231	43.2589	50.1079	59.0708	36.9954	53.0307	58.9572	60.1867	63.2168	57.6285	32.9593	51.9696	11.2157	25.7263	21.9283	9.99694	9.55022	13.6192	8.90908	23.1694	19.9019	15.1088	18.2999	18.1277	5.86136	11.0467	10.4493	8.34742	12.8294	13.463
Pn10.1931	30.2605	31.6859	31.8366	37.435	37.8493	38.2913	41.0744	44.29	42.8796	39.0169	27.2471	34.2645	44.5066	42.7192	40.8874	38.3173	31.032	31.7476	24.7504	34.6947	29.2269	19.5936	27.1617	22.0672	17.5987	33.6469	28.2196	26.3871	26.293	25.0126	20.2137	24.8017	23.2645	21.9631	27.8169	20.2709
Pn10.1950	1.08258	0.648511	0.913255	1.77035	1.15482	1.4156	1.24538	0.630523	1.02344	2.87589	2.97109	3.57198	3.49825	2.46869	2.65974	1.81831	1.5858	4.48632	0	0.652024	0.609663	0.266443	0.989319	0.738032	0.180785	0.492965	0.340475	0.766686	0.790605	0.3196	0.437851	0.693885	0.447316	0.774823	0.64147	0.654814
Pn10.1981	30.9559	32.3214	30.7225	34.6763	34.6685	36.382	32.7096	36.0591	37.6371	34.361	33.9215	36.5991	36.3284	34.9345	36.2571	32.3356	30.6168	33.6755	27.7945	34.0844	32.7438	22.8954	23.5381	23.8744	21.5108	27.9399	27.9208	29.8102	33.6311	28.3047	31.103	28.3666	29.7035	26.8967	31.0369	27.4397
Pn10.1994	16.7358	19.2509	14.6517	15.0882	13.4767	12.7394	16.0453	16.0213	13.5393	25.2798	23.6563	21.6128	24.4198	24.8937	25.0523	25.958	15.2602	20.1966	11.1094	15.7402	13.2993	8.93568	7.27341	6.9497	7.61969	10.1653	7.76664	9.61317	9.47515	12.36	11.7518	11.7926	12.1635	10.2029	14.0319	11.5738
Pn10.2004	4.55475	6.59386	4.30344	5.46219	5.78996	5.61556	4.94029	6.86194	6.97155	6.50364	4.55894	4.90402	12.2243	9.82396	9.99674	4.20763	2.62431	3.57374	3.18162	3.58454	4.00147	2.09255	2.03494	2.10459	2.35792	2.79998	3.53347	2.86728	3.21545	2.19628	2.25155	3.84387	1.84018	2.75283	2.44697	2.93868
Pn10.2007	10.772	17.4546	11.5303	16.5327	14.6226	14.1517	8.44511	15.0574	12.0916	12.7541	13.5986	12.5119	26.0353	21.1415	20.4998	10.0104	12.7269	12.031	8.23282	7.01967	8.115	2.21658	3.55032	2.82912	3.36183	1.44743	1.88831	8.50424	8.70507	9.93141	8.92781	6.19698	5.32655	5.37155	4.64588	4.88673
Pn10.2036	30.0576	34.1181	31.841	40.623	40.3378	41.1225	38.3573	37.895	42.3015	42.2682	37.5674	47.6445	36.9714	42.4854	43.4508	40.2904	28.872	36.6839	17.3417	36.9728	34.2824	25.9159	25.5543	26.7841	23.5882	33.0344	34.3732	22.6053	20.6481	25.3843	17.8823	28.6746	26.6662	18.7092	31.631	25.7581
Pn10.2039	8.90005	11.5546	13.6199	8.54278	7.04904	7.8068	9.45088	9.46576	8.80385	16.1311	17.8472	18.7329	14.2115	15.018	14.7432	11.6989	7.14208	11.6643	6.37089	10.1112	8.28762	5.23075	6.85486	6.53421	4.81668	7.23802	6.6467	10.2451	11.1734	10.5715	5.85092	12.7637	9.1506	5.96516	8.67767	6.64364
Pn10.2075	46.1467	45.1649	48.1095	60.5479	57.4513	62.1224	40.1994	49.0865	51.3424	58.9688	39.554	56.4019	65.6552	62.8979	67.8298	46.7422	39.4934	49.0172	22.4896	35.4399	33.2271	18.4213	18.4007	21.6032	17.048	28.9124	25.6855	25.8041	23.5179	29.3885	16.5694	22.375	22.1266	18.7001	22.2133	22.4857
Pn10.216	68.5951	111.594	88.0042	106.935	93.8665	95.0433	150.379	135.743	121.949	107.183	75.1036	90.0721	114.453	124.023	113.509	99.1717	80.8584	94.3843	49.1006	76.1296	62.7083	87.0788	36.8364	56.3537	57.0051	82.9106	70.2481	33.2146	49.003	39.6998	59.4608	46.2939	57.7707	63.9457	56.8021	55.315
Pn10.266	16.4236	13.9411	15.3795	15.2566	14.459	14.0462	15.3056	18.9416	19.9241	19.0406	14.5668	17.8457	20.1357	16.7958	19.4407	14.8636	12.4831	14.6291	5.87053	12.993	10.3015	5.88198	6.89829	6.33024	5.99935	12.3744	11.6675	9.64863	8.49386	9.31427	8.48921	9.07534	9.27837	6.49893	8.31163	7.81961
Pn10.347	29.6025	36.2018	37.0036	20.3874	15.0789	19.109	27.723	26.1037	27.2943	39.8596	33.2966	39.8886	42.2693	39.184	41.0886	45.2192	38.7834	45.5048	21.3747	29.8182	28.8624	17.6951	9.22814	14.9944	18.0529	17.527	18.6855	18.6624	20.2044	23.5532	21.344	17.9543	20.548	17.5982	18.8111	19.6417
Pn10.363	22.6838	9.21093	14.5946	15.3031	8.3069	12.2304	8.34694	10.9545	10.0213	21.214	23.5097	20.6035	20.8362	24.4312	26.0782	12.7741	13.3687	12.7605	5.09196	11.0413	7.91055	6.00611	2.90095	4.01262	14.0479	10.6155	11.4812	6.69756	5.45759	6.32579	10.4852	11.3178	7.21409	7.33663	6.11313	6.2403
Pn10.364	52.8627	71.9859	68.5707	77.3256	83.8954	84.123	70.6633	71.6265	76.2705	70.1166	60.8576	72.9961	67.6026	81.125	80.1403	76.9721	63.4821	74.5894	36.9417	45.6884	47.5851	35.0559	41.3764	39.0399	34.5312	43.8492	41.6153	47.3605	49.1639	51.8509	34.4108	45.2468	47.7661	38.7504	42.8759	44.3185
Pn10.388	16.6225	18.741	16.3311	20.8286	19.3204	20.3901	17.1153	20.0567	20.7721	28.3437	24.6152	28.9116	25.4406	26.2751	28.5667	20.8785	16.662	19.4263	11.7742	18.3058	16.2161	8.15772	10.1107	9.13463	6.47107	12.9908	10.7591	12.4825	12.9502	13.1555	9.63703	14.9729	12.7939	11.0696	12.0208	12.025
Pn10.436	24.8285	34.8999	30.655	29.0566	32.7581	29.849	33.4404	31.6367	32.7353	31.9887	21.162	29.3923	35.8657	32.6077	34.322	38.328	26.5585	33.4932	15.3096	23.0684	20.9605	11.5052	15.0813	13.3928	11	24.1102	19.4406	18.865	19.3078	20.4443	16.0629	17.4265	15.6439	15.4153	17.7183	18.1453
Pn10.48	3.77262	4.40693	6.11051	4.93554	9.05486	4.65127	7.99792	6.19632	6.87835	7.70445	8.58757	7.66522	8.38123	7.09749	7.78579	9.82166	3.14998	5.44068	0.266489	2.86298	2.0396	1.11422	0.517144	0.642983	1.51202	4.63836	2.49166	1.60307	0	1.67064	1.83101	3.98984	1.8706	0.135007	2.14601	1.88259
Pn10.736	40.9607	36.1612	32.8155	33.6252	31.6748	32.8605	26.3365	29.6081	30.7074	33.0728	20.6909	27.388	36.5942	33.7166	34.5892	34.4265	32.8189	34.0248	22.1149	27.6007	23.7138	15.3626	16.6895	15.3184	17.4328	23.211	20.103	19.0542	21.554	19.8717	20.2335	21.2582	20.5631	22.4308	21.0785	21.0081
Pn10.748	57.143	66.638	62.9844	60.3449	77.2942	58.4253	14.0128	78.6657	71.3677	46.0996	75.3624	56.3672	138.972	138.937	129.522	58.1686	74.3638	59.9812	7.88732	9.75316	8.19141	3.74745	32.1398	20.4348	8.91439	17.9046	16.6759	47.8269	19.4485	38.9751	35.3074	20.3223	29.1624	28.6331	18.9358	21.0742
Pn10.755	3.55831	5.06784	3.63814	4.91702	4.32718	4.00817	4.28055	3.59364	4.06557	5.13993	4.23944	4.20811	4.58497	4.94466	4.76017	4.70657	3.28378	3.82217	1.53324	3.51045	2.56098	1.73402	1.4633	1.58892	1.38156	3.13532	2.35012	1.27261	1.94897	1.89088	1.53991	3.25003	1.98488	1.51532	2.56808	2.08235
Pn10.759	7.91193	8.50338	3.92614	11.7969	9.30873	7.65069	11.9317	12.6859	7.66832	10.2	11.721	6.30411	15.1645	12.8683	8.91884	7.94734	8.45366	7.09761	3.61628	6.16681	4.92744	6.07091	1.41772	4.54775	5.285	8.3712	4.39118	2.85656	6.00466	2.61057	2.13333	4.32543	2.94866	3.10895	5.18451	3.51886
Pn10.788	30.7169	30.1673	30.9666	27.8489	26.2506	28.9509	25.1358	29.3638	31.5075	35.405	25.8601	31.0136	37.9911	33.6844	36.4238	29.9713	28.3545	33.0544	20.5471	28.2399	25.9477	13.3862	18.1725	17.8256	14.5832	24.7379	23.2999	21.8737	22.0154	25.7809	18.0706	21.3763	22.3073	20.6523	26.0078	21.7082
Pn10.789	10.72	14.937	14.3897	13.4183	13.1104	15.0058	18.9988	17.7242	18.177	24.934	14.3635	18.6983	23.6916	22.9785	23.0599	18.065	10.9161	14.3726	3.51933	12.441	8.85615	4.00991	3.97041	4.73265	3.01651	15.338	10.0402	4.73244	5.20772	5.08178	2.88413	5.44843	4.60509	3.00818	7.18592	5.52727
Pn10.801	3.11852	6.04361	5.29451	6.17087	8.39219	6.80434	8.86832	9.27857	10.6705	9.26154	6.54328	7.77194	10.1167	11.3108	11.2693	6.57613	3.3681	6.04771	1.76781	7.57423	6.3224	2.64905	2.42105	2.47923	1.45458	12.066	8.25215	2.46471	3.11276	3.2728	1.39177	2.81967	2.77909	1.3224	2.62058	2.39482
Pn10.885	5.03191	4.72939	3.45446	3.87792	1.98975	3.82474	2.50935	4.48704	3.98374	9.10365	8.51563	12.2337	8.45716	8.40817	10.4017	3.88583	6.76093	5.5224	3.96298	4.64005	6.13656	2.43419	2.43136	2.72069	3.44814	3.12097	3.49254	4.30092	5.66004	6.09579	5.1464	4.67103	4.87528	5.13309	4.60607	4.61792
Pn10.960	26.085	22.4086	21.8805	19.2625	16.9038	15.969	19.1086	20.8802	22.3501	29.0645	25.794	27.1995	44.7836	39.7094	41.5182	24.9099	25.0104	23.3726	10.8605	18.9933	16.0254	9.65871	9.59199	11.4358	9.27042	16.0647	14.7449	11.3704	10.1069	10.4323	11.2577	16.2957	13.2037	11.3241	14.5119	13.2266
Pn10.979	2.13561	1.3084	1.57229	0.555608	1.16495	0.979215	1.24434	1.76399	2.28116	3.38464	2.6328	1.82062	1.64684	2.57336	3.21969	1.46741	1.79168	2.41369	0.411422	0.140319	0.262404	0.215024	0	0	0	0.132611	0.12212	0.206243	0.141785	0	0	0.653307	0.160441	0.138955	0.414142	0
Pn1.1034	2.13532	4.11154	2.83067	4.11547	5.12508	3.96035	5.95308	6.47594	6.27232	5.79913	4.2721	4.8206	6.79739	7.29313	6.34225	6.1056	2.34592	4.36128	0.35015	3.6102	2.80874	1.03231	1.34737	1.2391	0.528512	5.19161	3.50173	0.495078	0.362008	0.765475	0.442097	2.74951	1.54403	0.172842	0.713967	0.518938
Pn11.1015	16.2242	11.2582	14.992	14.3045	13.4652	16.3725	11.7564	13.8211	15.2289	17.8305	9.36768	17.2357	15.369	16.5649	18.448	12.6312	13.1431	16.3374	7.85101	11.1001	10.4569	6.99146	8.09922	8.52181	5.69834	10.6086	8.53458	9.32291	10.0987	9.38346	6.74874	8.16009	7.25249	7.99617	11.413	9.97937
Pn11.107	6.73635	7.45599	6.73005	6.40372	6.58818	7.33854	5.9098	7.43619	7.26455	10.6619	7.45197	8.80319	9.704	9.42144	9.21556	8.46999	6.46285	7.2008	2.35696	5.29638	4.86719	2.12898	1.89859	1.82838	1.53916	2.94994	2.58193	3.12102	3.4115	3.27859	2.21018	3.49855	3.23606	2.35209	3.66178	3.14162
Pn11.1129	3.97454	3.99154	5.44351	3.05864	2.99278	1.57226	3.45799	6.20932	3.78901	7.22011	5.20864	4.62848	5.28844	5.19816	3.96339	7.65741	2.26033	3.72049	0.495445	3.37951	1.89596	1.03575	1.49559	0.956324	1.6398	2.87447	1.61766	0.662302	0.512223	0.621195	0.756475	2.2478	1.35245	0.66933	0.66496	0.424246
Pn11.1185	18.0357	20.3479	19.9314	20.8643	21.858	21.9368	19.6612	20.1336	21.7733	24.555	19.3302	24.2386	25.0796	24.1629	26.6975	22.9863	16.1892	23.8676	12.103	18.3218	17.5828	14.8088	11.7358	14.6067	10.8511	15.9009	15.6199	15.2921	13.8056	16.5504	11.7389	13.7597	13.9247	12.0838	14.4391	14.4698
Pn11.1187	3.94724	11.4956	8.06301	6.02272	6.40056	7.82125	7.99279	6.89693	8.11058	8.95282	8.02236	7.45449	9.42399	10.9099	9.42938	8.2577	6.44287	7.53626	1.19496	4.10097	2.61987	1.04088	0.805178	0.985088	0.953439	1.87766	2.26116	1.49756	2.44511	1.68554	2.36619	1.79585	1.28148	1.33688	1.0525	1.50288
Pn11.1201	6.60907	7.76172	5.53906	6.78636	5.87783	5.3748	5.09222	6.03714	6.42658	8.78878	8.9327	8.64794	8.02115	7.64951	9.15346	6.22156	4.64699	5.56437	4.97249	6.93174	6.33598	4.56209	3.45529	2.82912	2.87984	6.11003	3.57709	4.2234	4.19802	4.92776	3.50605	5.52667	3.88668	3.19016	5.35508	3.7094
Pn11.1205	10.9884	11.8696	10.887	7.26427	12.2517	11.3989	13.0251	11.0297	11.367	12.577	8.83205	14.3726	12.1823	14.3949	15.3366	12.2715	10.0687	10.4639	3.13782	9.54711	4.34492	3.19356	2.88435	3.82529	2.98677	7.02649	6.17651	6.12629	4.18316	4.55543	3.97149	6.74339	5.11999	3.51398	5.48592	3.60609
Pn11.1206	21.0609	20.5317	22.4391	21.2793	22.4771	23.7632	21.9361	21.6442	22.8471	25.0849	21.9186	26.1532	26.3816	26.9464	27.6839	23.5266	20.63	23.4253	11.8959	17.8216	14.5315	11.0842	11.5516	12.207	9.95718	12.4363	11.6421	14.033	16.1586	16.873	12.3058	14.5489	13.1032	13.3189	11.6173	14.2402
Pn11.1207	65.3248	67.1131	65.3008	65.8806	66.5787	59.9317	65.0137	75.8079	71.263	78.5146	55.2419	66.7775	86.7664	80.7193	81.6261	69.7995	57.4141	60.9634	32.5331	54.711	49.0685	33.7875	35.5193	34.6259	30.0583	54.6778	45.8141	36.414	35.0713	34.7551	30.8629	45.0081	37.2334	39.4353	43.5962	39.1337
Pn11.1286	41.3207	39.9461	42.1179	32.0386	26.7889	33.058	29.2935	33.809	33.7718	53.7965	47.4085	47.508	62.388	53.1855	60.649	43.0178	35.3777	38.1919	16.305	26.0026	29.561	21.1988	20.1827	22.7787	22.7711	26.91	27.8284	17.8104	15.2963	22.3364	19.5937	27.3295	21.3125	20.7018	28.7224	25.5968
Pn11.1291	16.0795	15.181	15.4095	13.4693	11.6049	13.4379	17.5043	16.8474	16.4123	21.8291	16.0652	22.9489	18.9511	19.6879	21.3617	18.4377	14.3176	17.4882	7.357	13.0741	12.0727	7.33722	7.37284	8.14481	6.30926	10.0229	9.5483	8.7497	8.81738	10.1579	8.00415	9.054	10.024	8.05789	10.124	10.6356
Pn11.1313	15.6306	14.3888	14.997	12.2801	10.7712	11.4317	11.8422	13.0808	12.1699	17.2476	16.2024	15.994	19.8575	23.5493	19.5832	16.9598	15.6875	15.1909	13.2385	14.1534	15.1466	9.13109	11.0218	9.92584	11.7907	14.2642	13.3763	12.6407	12.3275	11.5626	8.51847	17.1361	11.7159	16.0233	15.9368	13.2562
Pn11.1357	0	4.28204	2.73365	3.89648	4.06674	3.6498	1.33136	0.388571	1.28718	3.24398	2.46183	3.55848	13.41	4.95805	8.60535	3.13493	2.4432	2.68578	0	0	0	0	0	0.108292	0	0	0	0	0	0	0	0	0	0	0	0
Pn11.1358	0	4.67945	10.0494	7.85089	19.2697	10.0322	5.61641	2.04735	1.58247	6.16061	4.88671	11.7002	28.2661	12.8033	21.351	11.0703	6.15042	6.63624	0	0	0	0	0	0	0	0	0	0	0	0	0	0	0.268975	0.232953	0	0
Pn11.1468	18.9709	18.2185	17.7881	18.3813	18.8203	16.3193	18.2384	18.7449	18.793	26.5763	21.8902	21.3728	26.4943	24.8209	23.7356	26.3474	18.07	20.9673	8.14087	15.4422	12.6441	6.81104	7.36807	8.34187	4.96591	9.29733	7.90551	10.0932	10.6852	11.1942	7.82627	13.1095	8.50497	8.80863	12.3089	10.9298
Pn11.1504	20.8416	24.9259	20.1647	15.7142	10.89	11.5352	15.6767	15.1852	15.9021	21.1298	19.8306	21.2163	22.4393	22.5858	21.3158	22.7693	17.9287	19.885	12.5854	15.943	15.68	11.8206	12.4053	12.0709	11.1251	14.3617	11.2069	15.5439	14.1431	14.4076	16.0532	19.2576	17.2233	13.4119	16.3144	14.9938
Pn11.1547	7.32445	4.39912	5.34317	3.03353	2.67751	2.48639	2.05541	4.237	4.4475	5.86775	4.40872	3.68633	6.73588	5.23317	5.38445	3.09965	4.25243	2.92913	1.83718	3.09606	2.63644	1.05902	0.943728	0.599722	1.51376	2.44268	1.41943	1.69295	1.46645	1.28724	1.67069	2.9602	2.24414	2.13523	1.49578	2.32504
Pn11.1622	23.2124	29.3465	28.6896	25.0488	18.4631	24.0505	26.2152	20.5622	26.4645	33.745	28.1053	34.1699	24.6394	34.7373	26.0612	27.8808	26.2134	36.1065	8.86564	25.165	23.6212	8.76879	7.52311	9.29241	10.1416	17.2378	16.723	10.6089	10.0529	15.7773	6.65913	11.6776	11.7102	10.142	13.8182	17.0198
Pn11.1626	6.03619	3.02487	3.87782	4.46096	3.34333	3.12253	5.83748	4.94894	6.20815	4.7412	6.29662	6.41036	5.15768	5.65814	5.21905	0.974854	2.55059	1.96269	4.50982	2.6847	4.31454	3.34265	4.56147	3.64027	4.82683	4.44014	3.94285	4.19265	4.493	4.832	5.0705	2.34368	2.30227	3.24017	2.72378	2.42235
Pn11.1717	1.7908	1.4141	1.47103	1.84388	1.64981	1.77738	1.39124	2.23773	2.05209	1.8921	1.85143	2.09209	2.28939	2.19138	2.69762	1.57482	0.943301	1.46926	0.306661	0.94566	0.680484	0.298284	0.369183	0.439835	0.226556	0.73721	0.663719	0.414209	0.343467	0.234969	0.380436	0.399998	0.772337	0.358188	0.471607	0.377476
Pn11.1739	11.8957	12.4706	12.9866	8.5505	9.11282	11.4158	13.3779	10.705	12.9785	10.9597	16.0789	15.5946	19.3141	15.6909	20.888	15.3769	9.29347	15.1177	10.2976	11.0982	9.03728	9.52954	5.68414	5.7245	8.19926	9.85123	10.0256	8.20432	10.0501	10.4667	7.57848	4.07393	5.97539	7.40104	7.43564	7.44219
Pn11.1751	14.8545	4.99104	6.33377	4.78525	4.78437	4.26963	8.4777	12.9849	9.74334	6.59335	7.77145	6.1866	50.3733	30.6284	37.9279	8.73957	15.0757	10.8371	13.5295	15.7656	9.80838	3.64548	2.02261	2.06018	7.72972	10.466	6.92067	2.83346	1.53864	1.6021	6.55878	8.42981	4.73085	9.47403	5.44756	5.29056
Pn11.1774	23.101	32.6075	24.8091	24.7137	23.8126	23.153	29.0756	32.259	30.2087	26.3893	25.4359	23.7578	26.5219	24.6441	24.0108	22.6725	22.0867	21.5772	13.0121	23.8779	24.0715	16.478	16.0334	18.295	17.9258	21.6213	20.8535	12.5069	19.0931	15.6205	15.684	5.40845	10.6312	10.6596	10.59	9.62213
Pn11.1851	1.48653	0.333935	1.25402	2.22836	1.98216	1.80497	1.71007	3.20343	3.31256	0.617029	0.479966	0.516295	5.40402	2.33052	3.9261	1.56049	1.63314	2.46413	0.0875039	0.53719	0.0837149	0	0.452822	0.0844515	0.186182	0.0846135	0.311679	0.350921	0	0.109714	0	0	0.102371	0	0.0880824	0
Pn1.1193	4.43715	3.51052	3.93701	4.32188	4.17224	3.54666	3.66054	4.91741	5.1999	4.4731	4.65756	4.03386	5.62676	5.32123	5.35518	5.27034	3.51139	5.25707	2.07288	4.22906	4.10961	1.74905	1.87398	1.8198	1.86869	3.83978	3.59161	2.00313	2.82732	2.78689	1.27267	2.87234	2.65881	2.39131	2.50139	2.75873
Pn11.2014	76.1782	80.288	78.3957	86.0603	84.2604	81.318	83.7745	85.9311	83.2937	94.9102	81.5221	88.2125	117.196	102.978	106.632	85.1511	84.9341	82.4822	41.9675	64.8188	58.4719	46.0781	42.6207	44.0867	41.5472	45.9209	48.2934	44.1257	45.0164	46.1967	47.4938	55.1381	48.2731	41.1893	50.0506	52.5465
Pn11.2064	37.993	42.2534	39.5765	44.638	46.5135	43.4168	44.6645	46.3508	45.12	56.9645	41.2133	49.8675	58.1563	55.4058	56.3781	51.0554	41.1537	46.1478	18.6764	34.8688	30.5124	19.3945	18.9923	18.885	14.796	28.3274	23.071	23.4929	24.895	25.2162	16.5641	27.1309	22.1349	19.8264	26.826	23.7116
Pn11.2065	13.7767	16.4472	15.8873	14.6614	14.9707	14.1478	18.486	17.3094	15.6808	19.6668	13.551	17.1479	20.0791	18.4459	19.3009	21.0672	16.493	17.7457	11.5249	16.8346	12.9455	11.968	9.44244	11.3528	9.03654	12.7085	11.0108	11.2404	10.4501	10.9751	10.4691	13.894	12.588	10.4321	12.3711	13.0473
Pn11.2066	18.6304	16.6204	15.7452	19.0515	18.5343	17.91	19.8932	22.9483	22.2606	24.7379	18.7763	23.0358	24.8944	24.4486	20.8664	19.251	14.8886	15.9049	11.8286	20.0833	16.7404	11.3405	12.9136	11.7891	9.38837	20.4503	16.8131	12.2382	14.6004	12.009	11.8043	14.4745	12.9439	11.4106	13.9561	11.541
Pn11.2068	37.9981	41.6641	38.5598	39.05	37.0035	36.1188	40.4852	37.9159	38.155	46.4913	39.3663	39.0607	38.8439	38.5207	37.5076	44.1966	27.8747	36.9623	24.581	35.221	32.588	26.8921	27.7755	30.583	21.3942	30.0716	30.2154	30.9166	31.6441	31.5797	23.9106	31.1163	30.9031	25.9183	26.2931	28.6701
Pn11.2070	25.5004	20.9238	21.5867	21.5232	20.3847	21.111	22.7319	23.4539	25.0903	30.0471	26.3554	29.7788	35.2033	31.5284	33.2066	22.3188	20.5401	22.845	13.2601	18.2931	16.8053	17.4268	15.7864	17.1832	14.1067	21.0052	18.6005	17.3873	19.0234	17.6718	13.1715	17.7439	15.6699	14.7791	18.6719	18.0844
Pn11.2078	0.799978	0.179708	0.809826	0.327054	0	0	0.197203	0.279557	0.64824	0.398467	1.93721	1.04192	3.87758	3.24945	3.68519	0	0	0	0.282543	0.433635	0.675771	0.443001	0.365531	0.81806	0.801553	0	0.251596	0.991458	0.292111	0	0	0	0	0	0.568821	0.362909
Pn11.2090	29.5905	32.7586	30.1522	36.364	37.3913	34.696	39.4867	35.691	35.1211	40.0488	29.6826	36.0551	40.8445	39.1821	38.6885	30.551	26.2472	28.8677	24.8978	34.9062	28.407	26.5147	32.2999	28.0186	22.5346	32.2826	27.7288	29.4656	30.7125	30.6298	25.2297	35.1443	28.9829	29.1222	31.5811	29.3074
Pn1.1223	2.17822	2.83467	1.86287	1.47396	1.6225	1.43116	1.96266	2.23108	1.76506	3.47938	2.65556	1.76089	4.67225	3.46846	3.7092	3.05932	3.10272	3.10023	1.24683	2.30716	1.21822	0.41594	1.09825	0.844897	0.940736	0.666953	0.944909	1.64901	0.521108	0.831539	1.88348	2.31086	2.01731	1.96218	1.04144	1.29481
Pn11.2297	1.63198	0.712269	1.32165	0.991266	1.00723	0.731661	0.597702	1.10802	1.24686	2.50833	1.12913	1.74902	2.0341	1.23608	1.51217	1.25307	0.327851	0.556506	0.0658738	0.0674003	0.0315107	0	0	0	0	0	0.087988	0.0330221	0	0.0825933	0.075435	0	0	0	0.132618	0
Pn1.1232	5.61686	3.69369	4.92364	3.89991	3.84104	6.1548	13.4903	3.68445	6.20424	3.71991	4.01212	4.67545	8.41608	9.87477	11.5641	5.42859	5.46067	6.14821	1.66241	2.10916	1.20872	2.57175	1.29042	1.24075	3.12837	3.75082	2.98039	0	0.824979	0.83374	1.39605	2.41351	2.48941	1.79669	1.78496	2.61926
Pn11.2328	69.4954	77.1433	77.5933	74.1843	72.935	74.4491	75.8195	72.6331	76.9517	81.6747	67.8858	80.5719	84.4714	85.8156	90.615	84.8355	67.84	84.8777	38.8018	56.6747	50.7698	32.0915	33.8128	34.9442	28.7377	44.7759	40.6621	40.579	41.602	40.9423	34.961	43.7436	41.6925	40.4051	43.3446	42.1979
Pn11.2329	38.3169	46.9347	41.0395	41.7839	41.3596	38.2844	48.1774	43.2984	41.7043	46.1338	44.4304	43.9986	43.6676	45.0272	43.1609	56.9851	44.9642	48.5948	31.4667	42.3506	36.9954	29.0841	30.269	29.0622	25.1788	37.1568	31.8301	40.8469	37.6977	37.8575	29.3822	37.2815	33.5973	36.4238	37.1673	33.3388
Pn1.1238	28.1419	17.8027	23.8507	26.659	24.7997	25.4736	30.2717	22.7874	24.9735	29.398	31.5238	35.2737	31.1938	31.8497	27.7586	27.5311	27.7146	28.4629	19.5846	23.2635	21.1087	20.0319	21.0416	21.9029	16.662	23.8956	23.2402	21.0257	17.467	22.7638	18.7214	17.2178	17.6019	19.4604	24.1984	21.1066
Pn11.2386	40.0299	35.7384	35.8012	35.193	33.2011	32.8059	33.7858	35.8316	33.4489	42.7678	35.7861	38.954	52.4828	42.9304	43.5798	37.8735	39.6366	39.9592	26.9532	35.5671	38.1703	20.2555	20.7742	21.5815	22.2622	30.6031	27.3043	30.1439	31.0039	30.9645	29.0531	24.8571	28.5887	28.0456	28.4631	25.6566
Pn11.2400	56.2013	139.143	133.471	97.6266	81.9594	87.0452	117.615	89.9954	107.128	142.685	86.8258	130.213	135.058	127.856	150.576	107.441	81.1794	98.8221	28.225	58.358	64.6626	36.8567	37.5988	44.0535	50.3125	58.5537	67.9427	47.9471	55.5908	45.785	30.4035	50.5	45.8563	40.6487	51.7648	47.8716
Pn11.2421	7.99519	4.15087	6.08948	4.75253	3.53333	4.5517	2.753	4.25748	5.32692	4.72829	8.28528	5.31571	8.44787	8.85558	8.81132	5.09443	4.95236	4.16528	5.25318	4.0908	4.73411	2.9048	2.82979	3.4607	2.91191	4.4382	2.90567	3.90064	3.52186	4.04632	4.04465	4.14846	4.09014	3.74221	4.87282	5.13539
Pn11.2436	17.4833	17.9047	16.4135	19.5116	19.49	19.8658	21.4382	18.9579	21.2117	25.4529	19.9235	22.5533	21.3936	21.5055	20.8928	18.5422	16.496	19.0668	8.52456	17.8275	16.6475	16.0175	16.9905	15.6108	13.3154	22.5996	18.9519	12.6208	12.017	14.7158	12.4915	11.9425	11.8984	12.3752	14.0997	14.0839
Pn11.2453	4.38702	6.92517	6.36147	3.29623	4.5533	4.38549	4.55961	5.22073	4.80392	6.73267	5.8573	6.54773	19.7318	12.9783	16.2548	14.1396	7.91995	6.36801	0	0	0	0	0	0.646657	0	0	0.0745803	0	0	0	0.19182	0.683972	0	0	0	0
Pn11.2539	4.46347	4.49376	4.79876	4.39548	4.19657	3.98028	3.35709	4.45165	4.10526	6.47499	4.93884	6.0595	6.61944	6.40794	6.89184	5.13018	3.66524	4.97396	1.61097	4.82716	3.48974	1.70795	1.29514	1.91014	0.954843	1.66902	1.53698	1.58052	1.49897	1.74573	1.93703	2.4589	1.72313	2.12195	3.69497	3.72454
Pn11.2563	5.87419	3.21742	4.30955	3.89912	4.13199	4.03172	2.22902	3.92103	3.59674	5.11214	5.32233	5.70798	7.62475	6.10977	6.96874	2.64674	3.88663	2.4945	3.858	5.06842	4.41575	2.94835	2.91026	3.17222	2.15756	3.79819	3.24862	3.07335	2.68722	3.21506	2.81629	3.34734	3.16353	2.36195	3.74271	3.90741
Pn11.2569	33.8854	19.6179	24.9887	25.7075	25.1368	25.1914	17.2772	24.1326	26.7977	32.3677	25.801	28.7147	28.9336	24.612	28.3898	20.5144	19.6221	17.1282	9.2562	12.6638	10.0004	8.3451	7.0752	8.0853	8.25164	13.7406	10.6436	11.1635	12.3106	10.6558	10.0792	12.3716	9.8895	10.9443	10.5678	12.0641
Pn11.2623	5.54424	8.144	7.3601	4.64187	3.3998	3.83265	2.2915	3.66611	3.87388	6.51534	4.34129	5.0504	10.5134	7.52334	8.36862	6.77504	5.71903	5.87744	3.02519	3.71915	3.05124	1.86297	0.485426	1.13165	4.62376	2.69849	3.80061	1.05803	2.13358	0.764484	3.08831	2.71309	2.05765	2.99391	1.98291	2.50008
Pn11.2624	7.29442	7.26748	6.95522	6.89326	7.31471	6.9428	4.47204	5.84177	5.77932	7.33853	5.03938	7.10249	10.3142	7.89552	8.9917	7.26174	6.0307	7.04867	4.43927	4.58124	4.27751	1.60445	2.1506	1.6105	2.86389	6.07866	5.00794	3.99099	4.29329	5.015	3.22375	5.07128	4.73153	4.58188	4.83405	4.57303
Pn11.2633	2.80464	5.33334	2.24492	1.41327	0.913195	1.49864	2.41176	2.02857	1.42702	2.66402	1.86376	2.24269	6.08586	5.71703	7.13898	3.72475	2.20704	3.53547	0.645019	0.683537	0.550972	0.457507	0.357632	0.200095	1.07832	0.556886	0.800017	1.1779	2.1673	1.733	1.9785	1.37959	1.37447	1.21374	1.11306	1.21314
Pn11.2635	3.12745	0.432341	0.852371	2.45883	1.73223	1.48301	2.25354	1.26105	2.72919	0	0.932108	0.877327	8.45411	5.34883	7.00399	2.12137	1.48008	1.55526	0	0	0	0	0	0	0	0	0	0	0.35138	0.106533	0	0	0	0	0	0
Pn11.2636	7.41681	0.95207	5.72047	5.96815	6.02801	4.88219	4.06294	4.93686	4.48366	3.04926	5.24559	6.01063	22.7304	12.3829	15.7057	4.15246	3.93189	3.62978	5.23907	3.57365	3.10279	3.30314	3.11998	3.61165	3.00795	2.09073	5.99816	8.00399	3.78294	5.21334	6.18995	4.98022	4.18341	4.71854	4.26919	5.4475
Pn11.2719	13.7539	16.6082	16.2826	17.0961	15.8715	19.1519	18.8798	18.5342	22.1365	15.8884	13.2306	17.3947	19.8905	18.2159	19.4858	19.289	16.3401	21.065	10.3376	14.3771	14.1756	6.1632	8.47018	6.67904	5.38341	9.99613	8.4979	10.6235	9.73768	11.3172	8.76893	11.8946	12.3067	11.4442	12.7376	11.1511
Pn11.2728	10.1561	9.70489	8.75914	9.43317	7.02072	7.7034	8.25955	9.69304	7.68273	9.01707	9.95641	8.88772	10.5842	9.23592	10.991	10.4102	9.33073	9.33818	4.85493	7.14069	7.07073	4.16853	4.59853	3.78611	5.42622	5.44905	5.26887	6.08436	5.69158	7.71767	4.66609	7.69943	7.02367	5.40228	6.34877	6.7648
Pn11.2821	28.9455	29.8602	31.8746	30.7799	26.663	29.0697	28.8036	33.311	33.7955	41.4204	29.0264	36.697	44.9977	36.756	40.8428	35.1234	27.7768	32.1944	21.8586	31.7109	29.9381	14.7218	18.1626	17.5656	12.7911	25.5455	21.4042	24.8974	25.713	27.8587	19.4057	25.4777	23.3139	20.7245	25.9274	24.265
Pn1.1312	0.195289	0	0	0	0	0	1.0591	1.16016	1.10773	0.389091	0	0	2.68199	0.500999	2.15909	0	0	0	0.137947	0	0	0	0	0	0	0	0	0	0	0	0	0	0	0	0	0
Pn1.1343	104.416	19.1499	60.6024	82.6623	21.6771	119.913	11.0879	17.2153	13.1039	91.3235	93.0499	33.2527	94.3888	131.418	33.8628	91.4671	18.7309	29.2913	1.21038	6.88874	2.96729	0.47444	2.34883	2.48233	0.268262	4.75473	3.43551	6.97767	6.64789	0.853642	1.47269	8.44301	1.85853	1.14974	2.58905	8.16194
Pn11.365	25.7008	9.89737	21.1488	16.5325	11.4187	15.1855	9.12724	14.24	12.5291	31.2182	28.5012	34.2146	39.2273	26.5769	36.5901	11.2913	17.8163	16.7154	12.6753	6.98905	8.94628	9.66001	10.9637	10.6114	10.1037	14.9057	16.1986	12.8545	10.5365	9.93847	15.8117	4.37515	8.16225	3.294	7.83192	7.88225
Pn11.45	35.1781	29.269	33.8531	38.2744	34.4129	36.2596	37.2956	37.0913	38.9784	37.4986	29.4975	31.9195	49.0883	46.4013	44.087	32.5446	35.018	31.3925	15.3915	24.9432	22.5857	13.3597	13.9146	16.1074	15.4688	21.6833	19.4598	16.2036	16.1487	16.7048	15.0609	16.833	15.5367	15.5518	19.3989	17.406
Pn1.1465	8.47336	9.86585	8.96207	11.6388	10.7459	9.70383	9.41418	11.7305	11.174	13.5642	11.7281	12.0958	9.77262	12.0796	9.27607	10.1319	9.84068	9.47417	6.30726	9.74678	9.06955	6.68092	6.46441	7.31504	7.12576	8.09237	7.14509	7.74504	8.34321	7.22589	6.12571	7.5833	7.85406	7.88935	8.91785	8.5541
Pn11.495	25.9799	24.9147	24.3912	16.8437	13.7955	20.4089	19.451	19.0897	17.4751	29.8205	20.132	24.1951	39.8584	37.5518	40.2631	27.263	26.3094	28.1259	1.59155	12.961	10.6895	19.4201	16.6403	18.6205	8.36218	9.79922	11.3668	16.8034	13.7345	18.9777	3.90548	9.15121	7.86583	11.2882	12.8166	13.8091
Pn11.5	58.218	62.2239	61.4895	63.879	61.8768	59.7899	63.3476	65.778	58.2641	70.7185	51.4819	58.2348	67.2783	66.6215	66.2733	63.1247	55.8718	52.8829	36.2984	57.9893	52.3105	39.4838	42.6457	40.0453	38.9211	49.6474	46.8282	34.9748	34.0958	39.6346	31.4832	44.3432	40.7216	40.0328	40.0963	39.9514
Pn1.1519	78.9252	79.8939	83.5178	68.522	77.4528	73.1534	72.3269	74.772	70.4295	86.4921	79.4194	89.0125	83.2369	85.4082	83.0301	74.5526	74.9202	78.4517	57.2276	62.5491	62.378	48.3967	45.4237	46.8389	54.7374	52.1959	55.0503	62.7052	62.5581	67.4327	48.8873	51.1384	53.3992	49.6392	55.8553	55.129
Pn1.157	12.0395	10.0378	10.0384	10.3965	8.12656	8.16677	8.92142	9.7973	9.46261	11.7053	10.0493	11.8406	18.0489	15.5773	13.4085	12.4815	12.5112	13.87	4.38003	8.24811	8.88619	6.28852	8.62107	8.60251	6.07995	7.69614	8.24069	5.70706	6.51943	7.15849	8.60682	5.63681	7.35731	7.16636	6.67352	8.82191
Pn11.579	3.55153	2.49752	2.81367	2.46203	2.4399	2.07685	2.28388	2.75201	2.12713	3.38419	2.5801	2.25249	6.51787	5.44691	5.00774	4.3118	2.88395	3.34033	1.06348	0.558012	0.704373	1.22564	1.05834	0.736888	1.19907	2.08307	1.77258	2.26915	1.04311	1.57273	0.437172	0.334033	0.733737	1.51961	1.26265	1.22587
Pn1.1678	20.6562	26.1026	21.4297	25.811	26.1133	26.5488	28.3219	26.1688	27.0153	35.0701	27.2799	32.8913	31.9805	35.2482	35.0892	30.2695	22.4578	26.6195	6.55444	16.9175	16.291	9.39885	6.5195	7.81983	7.73211	18.0583	13.6675	9.08107	8.9898	8.7136	5.20501	10.4901	8.2075	6.40752	11.1731	10.7879
Pn1.174	6.22483	0.987072	4.57165	10.6785	7.32378	3.55686	15.1643	12.54	10.385	4.01251	3.54681	2.92504	24.0591	15.2387	21.7708	9.12277	8.90381	5.82694	0	0	0	0	0	0	0	0	0	0	0	0	0	0.234696	0	0	0	0
Pn11.746	3.28402	3.24115	2.83395	0.748334	3.74724	2.83602	4.40604	2.21999	2.66111	1.019	0.417181	1.73894	12.9605	4.60378	10.1582	6.28449	3.50145	2.83788	0.950719	0.11673	0.618494	0.318003	0.196794	0.0734043	0	0.220635	0.0338635	0	0	0	0.391936	0	0.0889797	0.770634	0	0.341919
Pn1.1747	35.5068	41.4367	39.3252	29.5952	28.2777	24.3228	27.5259	29.4285	27.0988	36.9044	32.9617	31.9763	39.1669	40.9577	36.3016	33.644	30.5665	31.2677	20.7771	27.4474	23.6531	16.1425	16.3535	15.6637	18.194	21.3905	19.3036	21.648	21.3772	21.6759	18.9294	25.2041	21.2457	20.3274	19.6334	20.0932
Pn11.753	2.92559	0.628633	1.8671	2.96416	2.03532	1.99595	4.82883	5.55633	4.84442	1.58395	0.492839	1.32535	9.91618	4.73166	6.60962	4.43316	1.62104	2.90975	0	0	0	0	0.0581209	0	0	0	0	0	0.0928936	0.112656	0	0	0	0	0	0
Pn11.754	5.4394	3.31461	4.33547	4.11527	2.77614	2.90814	4.53121	5.44031	5.11695	3.67475	3.05831	3.58295	14.3949	7.32471	11.9583	7.24586	5.74233	5.78305	0.574131	1.4234	0.971786	0.0461634	0.142839	0.0852467	0.845706	1.06763	0.884851	0.0442782	0.502255	0.0553733	3.5149	0.390719	1.75669	3.08762	0.533471	1.78687
Pn11.757	5.44831	0.183015	1.85564	4.24668	3.29975	5.13637	7.98309	5.5517	7.30314	2.13045	2.12083	3.18329	20.732	12.6274	14.4866	7.05573	2.05862	5.11496	1.36678	1.14084	0.963491	0.939906	0.651453	0.65955	1.02038	1.66943	2.04982	0.973645	0.483417	0.270582	1.48278	0.832236	0.37871	0.437323	1.62925	1.33976
Pn11.76	35.221	37.4652	35.8032	38.8116	40.585	38.6905	39.6012	37.654	40.2473	44.5898	35.2535	38.9922	46.9085	42.7244	45.9587	42.2047	35.3699	38.6145	22.3568	37.7477	34.601	23.0078	22.054	22.3217	18.266	32.0878	26.8826	27.6574	29.7707	28.9555	23.0034	28.2816	26.007	24.2397	31.525	29.5149
Pn1.178	3.39649	4.05433	3.57314	4.17936	3.67644	4.40401	3.13566	3.72369	3.81808	3.8314	3.35447	3.60837	4.60001	4.12893	4.8473	3.67736	3.16079	4.70285	1.04671	3.74237	3.17294	1.58583	2.11491	2.49712	1.41799	3.0819	3.03707	1.86301	2.17648	2.38883	1.53533	1.24858	1.80243	1.94237	2.43874	2.23569
Pn1.1813	37.8327	44.8589	45.9905	35.3471	37.4267	39.4189	36.7795	34.4574	40.1659	38.2901	35.3391	40.1227	44.4752	40.7783	45.825	40.3452	34.4528	40.8592	19.5258	31.18	28.9743	13.9736	14.1961	17.7554	14.5332	20.239	20.1566	18.2813	17.8792	21.8873	18.1665	26.4225	26.291	21.5122	21.9903	25.3214
Pn1.1828	5.80888	6.67147	6.60083	7.84796	7.83285	8.79592	5.76573	6.41248	6.7177	8.60352	6.26014	6.51351	8.46863	7.73075	8.29359	7.57596	5.86618	7.92005	2.14674	6.228	4.78348	3.70674	3.56827	3.26513	2.51507	4.15165	3.02469	2.62906	2.27562	2.87899	2.7695	3.69858	2.89296	2.16136	3.63802	3.54267
Pn1.183	29.0417	17.657	21.2547	14.4531	17.7551	16.1915	24.3011	18.6671	16.5774	29.4675	21.6702	31.5066	30.0335	33.582	34.8968	30.3424	22.5281	23.4407	9.46493	14.7426	10.8742	8.458	12.245	10.4193	10.2041	12.3801	11.5136	11.3958	14.4161	11.9997	10.8387	12.0198	11.1966	9.67574	14.7804	9.85053
Pn1.1908	4.92134	7.07542	7.10934	3.63244	3.02216	2.68343	4.01327	3.23507	4.74234	7.28767	5.43692	6.65226	9.04743	6.9155	7.03894	7.39467	5.16707	6.29696	0.939546	3.53765	1.94154	1.13921	1.04534	1.16067	0.972878	1.18106	1.35535	0.715902	0.6411	0.730369	2.60372	4.19445	3.14364	1.27564	1.3808	1.66537
Pn11.94	34.7311	37.6376	33.2429	39.6129	34.7368	34.4022	41.8704	43.1565	41.0978	37.4358	31.0229	37.6716	48.5729	41.7372	44.4492	38.4761	32.0301	35.995	20.1536	29.8563	26.1383	25.045	21.0331	22.0678	20.7226	31.5032	28.9203	21.1886	20.4676	21.4857	20.1776	25.9924	23.0416	17.5178	27.8352	24.5616
Pn1.1949	3.10437	2.48596	2.36101	2.69613	2.21341	2.84845	2.77555	3.37256	2.61981	3.89374	4.4248	4.8938	3.15758	4.19522	4.83702	3.22845	2.95463	2.78361	2.48827	2.22042	2.65227	0.843219	1.38172	0.954007	1.22485	2.37311	2.0235	1.5834	2.1379	1.63826	0.507432	1.25262	0.943756	1.73835	2.04723	1.29884
Pn11.95	8.42343	10.7195	10.8393	9.86134	10.1146	10.713	9.89817	12.1914	12.6022	15.9277	9.32884	12.8544	17.0651	17.2803	17.3925	14.368	9.20627	12.545	4.34698	12.6702	9.94952	3.67369	4.38734	3.71927	2.68943	10.1855	7.72341	4.87338	4.60043	4.31642	4.08354	8.61609	7.05722	4.15457	7.37561	6.70539
Pn1.1973	7.50931	8.66535	9.44219	7.36805	5.81811	6.99906	12.5487	9.06031	9.22354	17.7963	11.2552	15.4016	10.5364	13.5866	12.7592	9.09446	5.07154	8.96239	4.69021	7.31261	8.92082	3.32673	2.67273	3.28717	2.41563	8.53065	6.06587	3.47078	6.6963	6.09067	2.2379	2.81189	2.93951	3.33789	6.35116	5.59398
Pn1.1979	71.6501	70.1041	74.9564	73.0479	69.4503	74.8169	82.188	90.6448	97.2661	69.3715	58.1738	66.3198	96.5737	89.4749	98.6207	69.5421	73.2817	73.2109	29.6598	36.3261	36.7245	27.9887	27.5787	30.8143	28.8883	34.9254	35.3462	18.8094	19.1975	17.7624	22.1663	21.8983	25.7038	26.41	26.9342	32.3929
Pn11.997	12.3757	11.5071	12.0106	10.691	10.2671	8.50346	10.6643	14.1589	13.3202	9.72886	8.73001	9.33473	15.0618	12.1704	13.147	9.28608	8.06317	8.80337	3.97186	6.35835	6.32705	1.96658	2.31108	2.53108	3.08653	2.64619	2.4707	4.87763	5.34417	5.00379	3.26437	4.47483	5.71386	1.50193	2.92685	2.83151
Pn1.1998	27.4428	3.06735	16.0586	12.4234	10.8171	13.4287	50.2255	23.4371	28.3664	31.8726	65.1583	48.8888	142.589	91.1226	120.276	15.4581	7.64766	12.116	2.50586	4.6441	5.65413	7.85791	2.75254	4.24369	12.9772	5.94341	8.79928	22.6585	18.2328	22.8823	12.6153	1.67316	4.75694	4.93429	4.66411	3.21862
Pn1.2002	14.0679	14.4838	14.8899	10.1664	8.66563	11.3498	11.2173	11.1761	13.3731	14.9402	14.4027	19.1657	14.316	15.894	16.4627	14.6401	11.3223	13.8962	7.49257	8.9632	12.7987	5.84425	6.55981	8.14875	6.42171	8.18627	9.33262	7.10344	9.15047	9.13884	5.625	5.76139	6.99126	7.49992	6.26609	7.76296
Pn1.2067	6.57174	5.3405	5.77799	4.60274	3.72858	2.67045	5.49897	6.0936	5.47375	9.93748	6.8221	8.51154	8.92588	8.75431	7.19809	6.31057	5.75291	6.04139	1.683	1.11646	0.831603	1.15991	0.574242	0.874619	1.75766	3.50519	2.60208	2.55885	2.81076	2.29568	0	0.830692	0.411098	0.768305	1.63828	1.78163
Pn1.2083	274.302	283.018	259.585	382.642	295.885	325.504	435.528	427.733	402.472	375.681	143.122	273.73	426.814	364.554	370.713	334.213	266.689	299.981	183.428	284.337	261.249	106.476	130.952	102.242	107.44	190.49	151.828	126.821	200.655	146.855	180.374	170.914	157.591	217.218	243.074	189.512
Pn1.2084	147.759	183.821	150.88	225.479	178.07	154.606	367.7	331.545	283.323	344.702	117.308	209.134	346.015	374.567	291.223	219.512	140.448	153.819	106.273	236.228	162.105	60.4187	95.1836	66.4645	59.7354	226.205	138.31	64.6572	143.337	70.9198	88.9803	132.508	89.4549	84.0846	181.7	125.153
Pn12.1095	12.9517	4.02664	7.16413	10.1879	8.64596	9.61646	8.1233	10.5322	10.0965	16.305	10.0443	12.1996	17.6482	11.9635	14.853	7.04479	6.29204	6.84845	1.42829	5.56909	3.81313	0.98858	1.61059	1.07111	1.83434	5.49646	3.72104	0.803075	0.987769	1.01641	2.80705	2.16732	2.2129	1.1245	1.50574	1.36352
Pn12.1158	76.6881	82.5003	82.5271	67.1886	62.345	65.7622	71.9254	68.126	70.6715	84.0624	75.1108	76.8945	85.8666	92.1287	90.6203	79.2103	75.6678	81.1407	45.8191	70.2148	60.2732	39.3379	45.5087	41.5273	40.842	54.4355	49.4244	48.151	49.4594	50.3981	46.7694	60.7759	51.9226	48.873	56.0802	56.8723
Pn12.116	39.5573	40.4892	39.5879	41.0417	38.715	37.7671	40.0939	49.7571	45.9078	52.1758	41.543	48.1869	52.339	48.4943	47.8338	49.0155	35.7698	42.7567	22.1511	40.4475	31.3526	25.4707	28.1528	26.8359	23.404	47.1378	36.2029	30.8754	28.1696	31.0739	23.3566	37.846	32.1727	25.625	31.706	28.3766
Pn12.1185	87.8706	111.275	97.0998	95.9345	95.3275	87.1057	120.279	95.999	94.0805	103.446	99.153	93.8171	112.258	116.786	103.046	111.312	93.5046	98.2137	53.4089	96.8869	86.3643	59.4945	55.6791	56.4753	57.9135	79.6251	72.5746	58.1113	64.057	63.0387	56.6597	79.8875	72.5635	68.156	74.8867	67.5451
Pn12.1192	1.67135	5.46115	3.9991	2.112	0.638191	1.53268	1.16111	2.54864	3.97066	8.21143	1.87648	3.95787	10.9244	2.59862	7.02732	0.988908	1.40218	0.755591	0.751292	1.92176	1.36051	1.31819	0.138852	0.699189	3.0448	0.570802	1.3619	0.269013	1.60895	0.908338	0.921791	0	0.627812	1.00591	1.18841	0.827134
Pn12.1226	0.805803	0.724066	1.57706	0.307473	0.773619	0.541896	0.423763	0.863551	0.304715	2.14063	1.76919	1.95908	5.29455	3.07787	3.95949	1.44367	1.55809	1.44259	0.68304	0.621217	0.0726071	0.555305	0	0	0.403695	0.293546	0.270324	0.152179	0.156927	0	0.347636	0	0.266363	1.07656	1.06953	0.292441
Pn12.1285	11.4449	7.65414	8.93259	7.51857	6.97224	7.02587	7.83933	9.41869	7.55733	13.9254	11.2764	12.6078	10.7986	11.935	11.7519	11.0056	7.83219	10.0361	4.04222	4.56211	4.85612	2.77381	2.99399	2.48665	2.5386	3.41638	2.83013	4.76422	3.41347	5.2036	3.79855	3.44386	3.50162	2.82946	3.47879	2.81398
Pn12.1297	10.3271	9.87118	11.5417	9.43573	9.67616	10.1765	11.0372	17.3661	17.242	14.7412	16.0117	15.1655	14.4738	14.4913	15.964	12.2233	10.904	12.0634	5.89948	7.08814	7.4473	7.03654	5.25709	6.37882	6.0244	7.43256	7.56391	7.24004	6.30174	8.93146	4.40106	8.39615	6.84453	6.10153	8.92004	7.54609
Pn12.1419	25.0345	29.4428	26.109	6.85268	10.3821	11.1509	3.30556	18.8574	17.2628	31.7262	26.3442	22.5917	42.6323	37.4988	36.1864	5.72147	10.7876	7.90528	4.50688	2.85277	3.50784	0.0798461	0.296473	0	21.3185	13.7019	14.8286	2.56561	0.671285	2.10707	0.437375	1.76749	1.11708	0.464389	0.230678	0.294346
Pn12.1589	13.8748	18.2034	15.5193	14.8736	16.4447	16.663	14.8308	17.5893	18.869	20.8421	13.3023	17.9268	21.5278	22.1986	20.9706	16.6614	15.2234	15.7985	8.55413	15.0001	13.1636	5.82618	8.17048	7.57507	5.77319	14.6292	12.0376	11.6236	13.5997	12.1458	8.58688	10.2556	8.97479	9.33576	10.3145	10.3502
Pn12.1617	39.566	34.6332	31.421	42.2986	45.0262	36.4456	35.0899	34.3281	37.2205	53.7999	58.0381	52.8354	50.7007	49.7796	47.9337	39.7206	35.4742	43.0834	23.2904	40.3469	36.9572	39.0357	25.9753	39.0652	37.8212	37.2763	33.3977	25.4442	33.0466	33.6325	27.7745	28.6394	33.3547	30.027	37.1068	34.5572
Pn12.1718	9.22196	8.05187	9.36854	9.39547	8.52718	9.8971	7.35506	9.97032	11.0703	10.569	9.77063	8.65644	9.58608	10.1054	9.94906	8.5397	8.4495	9.41554	5.67253	7.79762	8.5595	5.31471	5.63824	4.95166	3.94954	8.23887	6.64256	5.03988	8.21286	5.91245	5.13596	3.71914	5.13908	5.25691	4.88602	5.06467
Pn12.1752	112.596	100.385	99.6155	117.071	112.289	116.98	101.675	108.891	111.899	135.377	118.736	121.377	124.647	116.478	112.335	109.959	105.529	102.868	86.4998	115.6	121.967	79.2877	81.6057	83.2683	70.6607	93.5938	86.2686	91.2154	84.2468	86.9861	84.3743	89.3563	86.5616	82.4302	98.5919	92.3585
Pn12.1780	4.86314	1.68968	3.01945	3.76431	3.11261	1.74423	4.34771	2.99104	3.10003	6.97629	4.89903	6.08058	9.69079	8.65006	7.07326	6.8613	9.34632	8.70627	9.93922	10.8725	7.23022	4.40463	4.32569	4.02266	3.76824	6.77635	3.87468	8.67913	7.67134	7.35081	5.40244	7.1069	4.44754	5.98672	9.68218	6.17725
Pn12.1799	10.0479	12.0064	14.2802	10.9253	10.5198	12.7441	11.8262	11.081	11.5417	15.5369	10.2775	15.3636	13.9012	13.415	13.8146	13.8	11.9574	13.1231	5.58358	6.85557	7.96135	4.96091	6.09838	6.05205	3.86867	6.49974	4.61824	9.6889	8.82553	9.86839	4.26677	5.52439	4.78612	5.79887	7.58767	7.11661
Pn12.1812	3.09425	4.30115	2.76892	1.35587	1.84641	1.74363	2.00594	2.74807	3.03375	3.96805	2.103	2.74312	4.98558	4.31258	5.5063	3.84761	2.80969	4.47172	1.41286	1.38382	1.6405	2.03221	1.01547	1.79479	1.1819	1.51799	1.38715	1.3923	1.99755	1.31724	0.35954	0.8218	0.38144	1.3826	3.31847	2.52822
Pn12.186	25.9649	25.8126	25.9351	27.4645	27.6536	29.388	22.4503	22.9725	23.5818	27.7351	21.5306	24.1141	29.3904	27.0167	29.1932	26.154	21.7522	25.1228	11.2803	18.4732	17.2831	7.86801	8.99749	9.35197	6.59424	12.5376	11.5175	13.3502	13.3173	15.0472	10.6958	13.059	13.0727	11.6335	13.9161	14.5433
Pn12.187	8.14317	8.86503	8.69635	10.8472	11.956	11.8852	11.9119	11.0231	11.1125	13.3495	9.38295	13.4265	15.3618	17.5237	18.1214	9.99501	6.60651	8.03233	3.20793	8.26226	7.69522	2.62637	2.16708	3.49256	2.21912	7.6403	6.276	3.61231	3.75768	4.71561	1.77343	3.89305	3.67901	2.14556	4.23128	3.85652
Pn1.2214	1.48823	1.23441	1.62244	1.59128	2.10656	1.02649	1.46746	2.32032	2.50467	1.14044	2.43955	2.14707	2.31206	2.15372	2.44696	2.40352	2.11294	2.16334	0.404329	0.910136	0.928369	1.2679	0.941558	0.234134	0.344115	0.86014	0.720086	0.810749	0.418021	0.608343	0.0926029	0.220129	0.283814	0.491612	0.488402	0.311601
Pn12.2152	11.7776	11.368	12.756	11.7868	11.2104	12.3343	9.11165	10.4861	11.6267	14.0593	10.09	12.3592	15.7038	15.5024	16.4204	15.8876	12.3006	11.647	4.78278	6.8972	7.51637	2.89042	4.11482	4.32959	3.48469	5.02645	5.2946	7.96019	4.80978	8.21386	4.28101	8.46427	5.94249	6.26498	8.15939	8.53645
Pn12.2184	6.63981	5.38422	5.32806	5.29667	7.57958	8.07733	4.39137	4.1879	3.01827	13.8744	10.0395	11.8962	13.6716	16.203	14.7415	5.71217	4.98174	5.55691	1.65873	1.05342	1.42274	1.61425	2.51593	2.70492	0.973593	1.60394	1.88452	1.08957	3.42981	1.79288	0.785996	0.856356	0.802987	0.695451	2.07273	1.83667
Pn1.222	35.3623	14.4001	24.1332	27.0732	30.3049	31.025	20.3727	27.6773	20.7131	33.2487	39.5129	39.0537	25.4647	28.541	31.6283	16.3503	22.5825	19.232	8.51348	24.3136	21.5704	16.9177	11.0141	12.3699	12.6069	23.7017	19.1608	14.6323	16.6364	16.7739	10.7134	11.7148	11.3828	12.4178	14.3143	15.5013
Pn12.254	5.64411	4.52138	5.09372	6.59589	5.79356	5.90827	5.51282	6.30786	5.93267	9.53461	7.28513	8.12782	6.10815	6.97796	6.47553	4.79586	4.99572	5.00453	3.64836	5.2049	3.98515	3.42038	3.41832	3.51202	2.97433	5.00081	3.71765	3.88405	4.31631	3.64298	3.16573	3.44272	3.9822	3.22025	4.28771	3.93729
Pn12.268	28.8955	28.3904	30.0359	34.817	34.0886	32.117	29.2829	33.5345	31.7755	37.7328	27.9373	33.3663	36.9692	34.3102	35.3647	31.0909	26.1716	29.0049	21.1475	26.506	28.8303	19.2431	19.5665	19.5351	16.6188	23.8267	20.7648	24.8747	25.2408	22.2536	21.0601	21.7931	22.0013	21.0254	22.1046	24.4949
Pn12.273	25.7902	33.7406	30.722	32.1108	33.7713	31.9016	30.5835	32.2728	30.9204	37.5249	29.5546	35.3962	36.4156	36.2112	38.0505	34.1403	30.0139	32.724	21.5003	32.5793	28.4157	15.6548	18.236	16.6205	16.8777	23.9542	24.9824	21.987	24.7765	24.4589	18.3156	21.8834	22.0121	22.4967	25.348	22.9144
Pn1.233	15.1554	8.33573	11.9364	12.6419	11.2415	9.5025	7.52217	9.54729	11.5373	16.5533	10.2694	16.5878	13.9453	14.0497	11.2831	9.9024	5.54008	7.89152	2.19629	9.47991	4.5583	4.16491	3.61771	3.78761	5.74552	11.1873	8.23971	2.65921	2.4816	2.72364	2.50132	2.35225	2.83621	1.96997	5.5693	4.77874
Pn12.331	9.65939	5.32445	10.7644	13.8714	12.4687	13.9652	38.0982	33.1029	32.6902	49.2453	21.2681	38.9897	65.181	55.4611	63.3877	30.4371	9.59546	22.2416	28.5828	37.7811	33.8179	23.9434	11.4606	18.621	4.57488	23.0645	18.636	17.6769	18.673	25.3774	18.7787	9.40392	12.309	16.0926	22.4518	22.3149
Pn12.334	27.2524	22.6359	24.0425	19.5835	14.8566	16.8673	18.1485	19.5698	18.9201	33.5452	21.945	29.384	40.5983	35.0819	36.5566	30.6995	20.842	27.5584	14.6247	16.6643	16.6171	15.5831	13.1525	15.0223	7.2469	14.939	12.0361	17.5304	16.9317	17.8196	10.4173	16.0646	15.8281	15.0923	19.248	15.9213
Pn12.339	0.508149	2.28302	3.7723	1.52347	0	0.569544	0.167019	1.53899	2.05882	5.06216	2.62512	6.00061	10.2627	6.08356	12.7342	2.13374	2.97742	2.52699	1.79472	1.83631	2.17488	0.50026	1.54791	0.230949	0.0848583	0.231392	0.106543	0.599789	0.2474	0.150016	2.05522	1.95421	2.09965	0.242462	2.40878	1.38313
Pn12.379	21.4818	28.0767	34.2009	33.0536	26.0922	32.1759	39.2828	29.0723	35.4473	39.4928	33.1035	40.2892	30.9218	31.5629	41.7423	16.2365	18.3654	29.9116	10.7599	24.1356	21.9077	19.0334	14.9911	16.6419	12.9144	24.0103	24.322	17.7029	20.2519	14.3557	9.32021	18.2124	19.3662	12.5795	15.9688	18.7816
Pn1.2380	15.7636	13.0647	13.9327	16.9171	16.7917	14.7904	16.4562	14.1264	14.5638	18.8265	12.2905	16.7048	16.5454	16.9012	15.9537	14.9935	12.4902	14.3123	7.38118	12.1267	10.7739	5.97388	7.17553	6.39097	5.86316	11.481	8.41309	7.63285	7.26049	6.92774	6.54466	9.24265	8.04311	7.52154	9.04334	8.34299
Pn1.2382	5.35397	5.25373	4.08192	1.86831	1.25456	1.2554	3.09244	3.02175	2.86809	5.84687	3.92749	4.94835	7.5284	4.90407	5.82846	3.27346	2.91394	2.91871	2.48436	3.48098	3.54246	2.34872	0.982643	2.19916	1.80687	3.09085	2.83224	1.96724	2.48669	2.08322	0.960396	2.41221	2.24	2.29275	1.91142	1.89021
Pn1.2386	30.4206	31.3987	29.3748	24.4552	23.44	24.6423	27.0012	26.1758	26.4428	34.8103	27.9315	31.4043	38.7231	35.725	37.6899	34.4883	26.4901	31.405	16.9412	25.0642	20.2567	15.3316	19.5188	17.1267	15.7364	20.1923	19.0102	25.6003	23.6264	23.8286	19.2132	22.0744	21.0335	19.2799	20.046	18.8846
Pn12.424	3.58488	3.78146	3.98402	5.09774	3.89685	4.06167	8.03023	7.73442	7.8622	16.6528	8.60559	14.3726	12.7489	11.5959	12.0338	6.15211	3.66447	5.38696	7.26652	6.92799	9.11116	9.92593	6.87259	7.25212	5.40742	5.42956	6.22553	9.02386	11.7527	9.52499	6.02028	9.89031	8.3079	9.14751	9.53109	8.30815
Pn12.427	21.5208	18.0744	17.7528	23.1215	24.1548	21.1004	22.2603	23.0122	20.8253	26.7695	25.6505	24.9468	27.7665	23.4802	22.5984	19.8774	17.164	19.2289	15.257	16.7115	16.7343	13.5829	11.8858	10.8106	11.2903	12.2186	10.1464	16.2093	14.4616	17.2268	15.3231	17.6116	16.3644	13.7256	14.3858	15.5214
Pn1.2465	106.777	88.901	103.295	94.5629	100.867	99.0448	96.9893	113.728	118.173	113.323	87.5714	107.187	108.092	101.944	107.277	119.724	98.6676	114.397	50.6957	68.4964	65.2689	47.0534	52.9097	51.3158	50.2276	50.5119	50.7069	52.698	62.1651	61.4263	48.4828	71.6514	65.7405	53.5861	58.4026	59.5394
Pn12.474	20.566	17.2146	17.2656	20.0915	20.4522	19.8276	17.0132	20.1677	17.1311	20.6063	15.5218	17.9571	18.3766	19.2149	19.0319	18.6205	19.1213	16.9633	10.4647	16.5267	13.6034	11.8171	10.0224	10.343	9.93561	13.0586	12.6867	10.3935	11.1667	11.54	10.8286	11.3832	11.8493	12.42	10.2096	11.6059
Pn1.2479	16.6678	20.53	19.7345	16.4339	17.0314	16.6605	18.8667	18.9931	17.9926	24.0618	18.5903	20.9318	23.9616	24.1056	23.78	23.5096	18.8642	22.4039	14.5691	19.5633	16.8893	9.34161	10.7158	9.56221	7.86685	14.3941	12.256	14.7656	15.8811	15.375	13.183	15.294	14.8454	15.4176	15.9546	14.7777
Pn1.2495	31.8935	38.672	35.071	29.3949	31.6717	32.0363	26.8506	29.1996	26.373	37.2998	38.2099	37.361	43.9214	39.1957	40.9317	35.0077	31.3098	30.1441	27.1729	33.4979	27.6033	30.2278	23.8196	23.9363	27.7749	29.715	26.4257	24.5024	23.6663	27.2971	32.0221	29.1841	28.7455	23.9948	29.0766	28.6408
Pn1.2505	13.3024	15.6309	15.768	14.2235	18.7382	13.7627	15.8073	19.2301	14.3723	29.7881	20.8144	27.8393	22.503	19.5424	24.8886	20.5287	13.3902	18.3189	7.469	8.13512	9.06643	8.73057	5.61066	9.68878	7.80347	10.5616	8.29578	4.42858	7.80497	8.25707	6.06993	12.3521	9.77151	5.45206	9.05439	8.45877
Pn1.2521	66.5598	55.1108	60.2867	46.5791	47.9476	54.5467	56.384	55.6351	60.2237	62.6557	56.798	64.4103	58.2114	53.7842	66.934	58.2058	47.9365	56.0685	38.8313	49.8587	52.8475	46.1206	40.9282	51.7326	44.6586	46.7885	55.0538	39.7714	40.0282	49.1645	45.1214	44.9764	49.5708	36.799	40.8891	50.6099
Pn1.2529	14.2806	18.6934	16.5168	17.3922	17.4047	17.2588	16.5159	18.3644	19.264	17.949	16.7414	19.1037	18.7605	21.8845	21.9243	16.1821	14.1202	17.472	9.60433	16.6273	14.8481	11.3448	11.3581	11.3506	10.2969	17.3093	14.6807	11.3542	13.6577	13.6378	10.2966	13.778	12.5596	11.0926	12.7995	13.5925
Pn1.253	14.8877	18.9244	20.7598	13.2334	5.8932	11.2212	10.1105	16.206	17.4162	20.1193	13.9853	19.602	19.3606	15.7919	20.0728	15.0586	14.6958	16.2517	10.5652	7.14836	8.91581	9.23058	8.58028	10.1259	7.11201	8.91703	8.22248	8.35156	10.1779	10.8578	4.64365	3.50773	2.70067	4.70274	6.04906	4.86336
Pn1.257	28.0353	40.0077	35.2007	43.9437	44.4337	41.4578	47.5957	47.7851	46.836	53.539	40.4226	50.5483	47.3377	55.2448	47.6978	43.2544	31.3603	42.3873	15.4514	36.5524	28.052	19.1291	19.2404	16.9521	12.9905	35.3619	26.1101	18.6304	19.9562	20.492	10.093	20.647	15.7689	12.6579	19.9659	17.534
Pn1.259	43.2594	54.5103	51.0736	50.836	51.3913	49.8391	55.2538	48.9378	44.8774	53.4676	44.0463	51.8876	55.9968	54.4571	56.1319	63.788	48.4544	53.5814	15.1011	34.1376	25.529	20.6501	16.3188	15.9117	14.6666	28.8609	23.825	18.4531	18.4043	19.6022	13.346	23.939	18.9554	13.8247	19.779	21.1307
Pn12.655	37.2018	38.6329	38.7562	29.5712	24.6018	30.4279	28.812	30.4769	30.1455	41.5169	34.9402	37.6584	42.1701	42.6252	43.2471	41.9201	31.1861	39.8574	16.9646	23.7733	21.4968	16.0984	14.8468	15.49	14.3438	18.4467	18.5277	15.6078	14.2032	16.7869	19.3888	22.5468	22.3958	18.5034	24.2423	19.5042
Pn1.2699	16.7207	19.053	13.2469	18.6253	15.51	17.2471	15.2926	17.7835	23.171	23.0544	22.0644	27.1432	25.8411	20.3081	25.452	17.8071	13.8439	13.979	4.79292	11.2967	12.6917	6.17292	5.53633	5.12133	4.30981	10.2623	8.84076	6.43569	4.42431	4.61437	3.23434	9.7853	8.51098	4.42271	6.37537	7.03567
Pn1.2703	13.4739	18.4454	17.0177	18.8222	17.2004	18.5104	26.5717	23.9117	25.4645	28.7388	23.1568	28.5184	23.5783	21.8162	23.4423	22.2408	12.8817	21.5088	4.44556	17.7364	15.7848	5.17699	8.18307	7.19879	4.08399	23.2823	14.2405	6.70054	8.54444	9.4644	4.09998	9.90861	8.51684	3.32536	10.0011	8.58423
Pn1.2704	23.8899	26.8081	24.5246	22.9269	23.2408	25.3934	28.6437	29.3176	28.1744	33.2962	28.5726	41.3699	28.179	28.4859	30.5871	36.0755	17.941	28.1111	8.31879	24.5619	16.9025	9.19228	12.9146	8.18152	8.48468	28.652	19.8948	9.05519	10.6482	12.1189	6.16936	17.1455	12.142	6.2614	15.7906	10.7867
Pn1.2710	24.089	26.3453	25.529	26.7238	22.7693	23.4215	22.7842	23.0659	25.5091	29.0121	23.595	30.6004	29.9542	30.6578	31.9807	33.9643	21.5172	30.1375	12.8703	19.5576	16.0799	12.1657	11.6913	10.9315	9.59551	18.9697	16.2488	10.0168	13.9876	13.6142	8.68015	15.7941	11.9928	11.8103	15.6443	16.0633
Pn1.2724	35.6518	40.9404	38.5737	42.4806	45.3121	45.7907	49.7875	56.1207	49.7687	49.313	33.2616	38.6447	57.1425	51.1655	51.021	37.9928	38.5203	40.3378	15.2257	32.124	26.2865	17.3236	18.0223	17.8361	15.4655	37.4838	25.2304	19.6165	17.6954	20.4506	12.0045	19.2465	14.9666	15.1965	26.0548	19.0619
Pn12.724	18.1312	17.5824	18.3738	15.0912	14.9041	14.7854	14.1401	15.3216	15.7782	22.7542	16.8578	20.1486	21.4683	20.2201	20.5889	22.3175	17.9044	20.7371	9.68337	13.464	11.2437	7.26618	9.53565	8.19695	6.1004	11.1813	8.64684	10.3457	12.0807	11.7511	7.58874	12.4251	11.2336	8.08485	12.6335	11.2391
Pn1.2725	15.9993	15.1012	15.5317	17.2228	16.2967	18.5841	15.0547	15.5082	18.0866	16.5177	13.0811	17.8236	16.4253	18.8144	20.3775	16.6182	13.4519	16.3604	9.7249	14.0171	15.0965	8.80797	9.90735	10.6388	7.1885	11.7738	12.8598	10.8659	9.88986	13.5554	8.81507	10.1346	10.0441	8.56478	9.89588	11.2147
Pn1.2732	35.0854	41.2443	40.4821	43.7001	43.0609	57.3657	44.7636	52.9104	52.7849	47.2289	37.3955	51.8876	65.526	54.7367	67.8476	59.0355	38.2418	56.0328	13.1468	38.3548	31.3588	17.5489	22.6394	25.1192	13.6082	32.1249	31.561	23.6898	16.5308	21.05	13.6309	34.8204	29.306	10.6205	22.1754	20.7655
Pn12.742	12.2443	12.2896	12.4047	10.1522	9.26881	10.1375	9.2952	12.3226	11.8335	13.8342	11.0369	12.2604	17.9468	15.2812	15.994	14.0286	9.98927	12.539	6.72632	13.4331	10.695	5.1127	5.58603	5.92521	5.47389	9.90951	8.84923	6.16878	6.70301	7.22392	6.14973	9.15505	7.84545	6.79478	8.28522	7.63435
Pn1.2774	35.2589	21.92	29.7646	31.3725	34.0897	39.7452	39.9439	45.9266	51.7749	49.1666	32.9401	44.1445	55.728	49.6651	60.8169	39.006	39.5794	41.0131	15.092	21.2506	20.4977	20.4571	18.4914	22.9359	18.433	32.6077	29.1644	22.5392	20.0569	23.1792	12.3493	13.6684	14.4186	11.3314	18.4082	18.2488
Pn12.806	45.744	45.921	46.6928	49.8853	46.8517	48.8002	41.8856	48.917	51.4225	53.1062	43.6501	49.9879	59.5974	51.4742	58.3862	55.1218	51.6368	53.5346	32.0241	37.4078	33.1752	28.1294	28.101	31.2224	27.6886	33.5313	29.4751	36.2312	31.1015	36.754	28.3517	32.5205	33.1474	34.5901	35.9122	35.4791
Pn1.2832	3.19109	3.97227	3.37856	2.58528	3.48993	4.75792	2.85788	4.21505	4.34132	4.43303	4.22531	3.99605	3.90237	5.60789	3.66829	3.51584	2.80466	3.78528	2.83315	2.85649	2.43349	1.96707	1.49823	1.0578	1.86269	2.41962	2.30186	0	0.662788	0.388932	1.39721	0.619234	1.18548	1.8439	1.54043	2.49684
Pn12.886	19.0817	18.5401	22.2691	15.5515	14.9188	16.449	18.4788	17.1531	17.2726	28.3437	22.5104	25.7983	26.4941	23.9059	25.2014	19.725	18.598	20.2745	8.65717	12.2439	11.8888	8.70546	7.5706	8.46093	6.52853	9.19772	10.207	8.78943	8.13461	9.86519	9.91371	11.9919	12.1023	9.37125	10.5676	9.71206
Pn1.2889	3.09594	2.07163	2.3172	2.07361	2.41104	2.71324	1.99727	3.02701	3.05583	5.00357	3.31786	4.976	3.85803	4.21061	3.18008	1.86702	1.56315	1.49046	1.46569	3.10643	2.78219	1.11864	1.32433	1.3023	0.965263	2.03593	2.08203	2.02929	2.38123	2.56695	1.35873	1.72576	1.63306	1.47329	2.61119	1.73318
Pn1.2895	67.6783	56.4385	60.0139	67.2802	66.3016	68.4931	62.1398	67.219	68.1392	61.5672	58.7051	59.0596	77.0522	82.6395	73.4244	79.6243	67.0263	73.3229	39.3569	49.5512	47.4097	38.5355	35.1911	37.4403	28.0182	37.2684	35.0858	37.8684	36.5364	37.8041	30.7082	39.2225	39.5056	40.9288	33.7379	36.4428
Pn1.2896	13.5942	21.6247	21.7238	20.2343	20.7378	22.5787	18.5209	16.0979	19.8626	21.7289	13.6909	20.7942	15.5723	17.2669	18.707	17.5093	14.1767	18.0042	9.10511	13.0324	11.6779	6.77828	5.92192	6.09842	5.37548	9.81468	9.55514	10.0765	10.8538	11.9983	6.13445	7.02031	8.44017	6.01593	8.69786	8.15878
Pn1.2899	17.116	20.4313	20.7024	20.6305	20.5877	19.3162	20.8635	17.7479	20.027	30.0007	24.7686	28.8111	25.0081	22.5101	23.3277	22.7631	19.7119	19.6648	11.7776	20.3153	17.2405	11.9404	12.8368	12.081	9.72061	14.3416	13.4854	17.012	16.3467	17.8118	11.9832	13.8314	15.2419	10.4866	12.5899	11.9013
Pn1.2900	17.425	16.1058	17.4099	17.5481	19.4853	18.6864	15.1693	15.1265	14.4065	20.8648	14.9542	18.3072	23.9401	24.465	23.0188	21.9619	16.2396	18.1426	9.00879	14.5213	12.7319	6.46306	8.52147	7.06199	5.7213	10.985	9.11755	11.8715	10.1883	9.88945	7.62355	10.0553	8.72536	8.74491	9.86167	9.53023
Pn12.900	30.3632	29.9516	30.6167	30.4476	30.2433	30.3206	24.6982	28.8276	28.5503	40.8529	29.0512	37.1134	37.9989	34.9415	35.9056	37.295	29.4136	35.7512	24.2901	30.5833	30.0211	16.1591	17.6661	18.574	14.5123	20.8509	19.3509	26.9607	27.4331	28.6931	23.6842	26.1516	25.8771	24.9727	25.612	25.8915
Pn1.2908	20.4519	18.6855	18.6619	22.3134	17.2823	21.2727	15.1149	15.7884	16.9649	26.3618	20.9045	24.3151	25.0276	25.0266	25.4508	18.0226	15.6707	17.9941	13.1788	18.5863	18.9598	7.96739	9.99015	10.3952	7.59868	13.1016	11.9129	15.4983	15.864	20.3465	12.8401	14.8734	14.5178	12.2704	12.5775	13.3771
Pn12.919	19.3081	19.0913	19.4955	17.9209	16.2626	16.9618	18.3526	16.8119	16.411	26.2156	22.8426	23.018	28.446	27.4975	28.7372	22.0167	16.2492	19.5743	11.8484	19.6123	18.0022	11.0454	10.6505	10.1476	9.3245	16.1926	12.5045	13.3397	10.7615	15.1858	12.9048	19.6386	17.8864	13.09	17.7929	13.3247
Pn1.2932	19.319	23.1364	20.623	19.3951	22.4737	22.6221	17.7783	20.3907	20.0873	19.8875	17.0686	19.0812	21.8039	22.0049	22.6622	21.9007	18.2782	21.1843	13.5798	17.4392	16.4549	13.8348	14.4082	13.0954	12.2458	16.1806	13.7536	10.2975	12.3063	13.4347	13.1731	14.5538	13.8216	13.1294	14.7985	12.9785
Pn12.932	9.50405	9.3784	9.76383	6.95491	6.55343	7.4542	8.40857	8.08322	8.69479	14.8503	10.9294	12.955	11.806	11.458	11.4032	9.42117	7.70472	8.91306	4.44497	7.2454	6.44473	2.91589	2.99425	2.79584	2.99489	4.00172	3.79433	4.94053	4.75397	5.31372	4.30906	5.64314	4.58153	4.36399	4.63636	5.0104
Pn12.937	15.3065	12.9162	14.6425	7.94201	7.09735	9.30255	7.73914	11.3284	12.3544	15.4579	17.1275	14.5386	17.0054	14.8893	15.7368	17.8296	11.8671	12.801	9.34644	10.1716	9.71396	7.79345	6.43057	4.81771	6.23708	9.4485	7.94443	8.32707	6.93976	8.54931	9.92462	10.8709	8.3499	6.65056	8.91643	7.09382
Pn1.2960	34.3207	27.186	35.0554	26.8245	28.9164	35.0731	29.3349	40.88	40.0349	40.9499	32.7281	37.9224	44.2619	41.5779	50.6546	32.5904	37.0895	39.071	20.0839	30.9456	30.091	20.7861	18.8594	21.8684	24.1898	28.6711	31.0768	15.926	15.5628	17.8555	17.2379	21.0275	20.4375	18.2825	19.9774	22.2604
Pn1.2972	24.42	20.3713	21.5029	21.5761	20.8693	22.017	21.9399	20.7231	21.3008	27.8622	23.6377	25.4619	23.5184	24.9958	24.1845	23.9261	21.2558	23.8529	12.3076	20.7855	17.287	11.6852	11.4348	11.156	9.74004	13.9459	13.0013	10.7673	12.6385	14.791	12.3527	16.3474	14.0652	13.1806	16.5027	14.3741
Pn1.2983	2.45919	3.49876	4.97893	5.52963	4.42682	3.44539	6.06216	4.58336	5.81216	6.53289	6.55065	7.04647	4.46999	4.20592	7.40131	3.61418	1.44093	3.46499	1.15808	1.92548	0.692456	0.756566	2.43462	2.93391	0.718676	1.53976	2.70699	1.01594	1.04763	0.907507	0.663083	2.16732	1.8629	1.17339	1.16573	1.67341
Pn1.2988	5.6769	7.02526	7.04163	8.59018	8.26723	8.42464	8.14849	6.41856	6.96424	7.43064	6.16704	7.39755	6.19993	6.95615	7.51038	7.50731	5.15365	6.41804	3.73593	4.33147	3.75869	2.41944	3.41479	2.98834	1.79282	3.9561	2.41369	4.80413	4.12484	4.63324	1.88333	4.40782	3.43239	2.78757	3.91391	4.00315
Pn1.300	0.461098	10.4617	8.40195	2.54489	2.21341	3.35925	3.86463	8.45952	8.6871	10.9094	3.01479	3.96364	9.68497	2.85871	5.09784	1.83936	3.3434	2.98091	2.60567	0.416571	1.71383	2.38318	0	1.02163	0	0	0	0	0.336739	0.612567	0.559476	0	0.381047	2.14511	1.88521	1.35965
Pn1.3030	62.7123	52.87	57.1387	66.9397	66.6821	65.6757	67.6466	80.8541	81.3818	51.6997	42.1647	49.8974	73.2875	64.303	69.7603	51.4914	54.8579	54.9876	32.1739	47.289	43.4349	33.3326	31.6176	29.1624	35.7714	41.9899	38.6681	14.8234	18.0169	17.3941	31.2291	32.048	33.2827	25.9756	33.6109	31.4396
Pn1.3053	5.66111	3.0823	2.67114	3.94237	2.97467	4.19421	3.90274	3.88956	3.38219	4.85099	4.6703	5.64865	4.12763	4.80004	3.53608	3.88801	3.35218	3.57868	1.83	3.50209	3.45288	2.07225	2.52095	2.17499	1.7185	2.68709	2.4896	2.12353	2.87299	3.54793	2.65832	2.4677	2.5572	1.8542	2.60963	2.74227
Pn1.3063	40.9027	42.3418	40.8737	42.0468	38.7565	41.8484	38.1186	43.7675	44.4262	49.9702	33.5731	43.4711	53.5076	45.4039	47.5607	44.6977	35.7131	40.844	24.7144	35.0962	33.7956	19.2304	23.4167	21.318	16.8079	32.4177	25.7649	30.3086	32.0054	31.8259	23.0252	28.9291	27.6189	25.3258	28.56	25.9745
Pn1.3099	29.5937	41.1702	38.6261	38.8757	31.9692	37.9679	41.1788	36.7997	37.2489	39.8819	41.5431	38.2701	47.1473	46.8242	47.4999	49.643	36.1764	40.6392	24.7775	35.7746	33.3996	24.6791	18.9448	19.5606	20.0941	31.5007	29.1032	21.0648	21.722	21.0213	17.3159	24.4806	24.2698	16.6651	27.9321	24.6015
Pn13.1053	14.9617	7.9153	9.63423	10.6772	10.766	11.6096	21.431	12.1585	13.164	21.343	16.8078	20.2016	17.4151	19.3052	16.8677	12.7508	8.83143	10.6983	18.2293	17.308	15.8246	17.5184	11.812	16.8389	12.0196	15.4502	13.1977	12.8217	13.8359	13.6039	10.4197	10.1714	11.7424	11.6905	12.6529	14.2173
Pn13.1075	20.5254	18.961	18.7694	16.364	15.6532	15.1854	19.4605	17.5665	16.3556	26.4837	21.1629	21.0974	22.3902	24.6131	23.3059	21.1077	15.2082	19.4593	7.77683	13.1538	13.0634	7.01039	8.01373	8.39283	5.79348	10.3326	9.15287	10.8492	10.284	10.6766	8.09442	9.3951	8.93943	7.71171	10.0584	9.95015
Pn13.1079	4.89822	2.77123	3.76481	2.67004	2.17712	2.84668	2.86214	3.23324	3.30762	4.78923	4.04168	5.57627	8.8667	8.45493	10.6971	2.28531	2.07281	12.1793	0.832961	2.68791	3.98446	3.68361	1.24341	3.64849	2.90837	3.7794	4.7927	1.54175	1.65609	2.24943	0.586991	0.436048	1.1244	1.36335	3.22487	2.30437
Pn13.1080	58.844	37.501	39.6858	30.7552	31.3331	28.4794	34.7671	40.9622	31.7831	52.9712	46.431	45.5499	68.1594	55.7564	57.1826	50.9006	48.6485	45.7431	19.1683	36.1619	30.2721	33.3791	21.3557	24.0509	26.6391	28.962	26.6338	27.7499	28.8449	27.6654	19.6015	26.5423	25.1653	21.7952	25.7686	22.6801
Pn13.1092	7.47801	2.95362	6.57182	2.48609	4.4049	2.30261	4.05144	2.18248	2.66356	8.67751	7.24345	5.47988	6.70498	7.58939	10.66	8.35045	5.70575	7.02887	3.25064	2.25691	1.88814	1.6989	1.27665	0.5042	0.782208	0.729686	0.878719	1.39674	0.600129	1.45561	3.05773	2.52821	2.37683	1.47037	1.40234	1.86395
Pn13.1103	3.55704	1.06541	2.61879	1.76269	0.776131	1.81218	4.1451	2.41073	3.49376	1.39593	0.939674	1.12311	5.92128	2.85743	3.57511	1.81044	1.89472	1.9297	0.532979	0.623234	0.437057	0	0	0.146967	0	0	0	0.0763367	0	0	0.261573	0	0	0.308587	0.0766431	0
Pn13.1112	2.69182	4.83754	3.10342	2.75123	4.48664	4.77698	3.39153	1.72457	3.27186	4.61827	4.85263	4.59665	3.92634	4.22013	2.70048	4.39563	2.89159	1.71046	1.69017	2.05358	3.18343	2.04273	1.63995	1.42731	2.17268	1.37897	1.45801	2.11817	2.29347	1.72181	0.846774	2.15667	2.34807	1.9801	2.02034	1.89955
Pn13.1176	3.02709	2.47114	3.26464	3.04132	2.45348	3.17107	2.88729	4.0101	4.1363	5.81434	3.50707	4.67958	5.09866	4.6527	5.49765	3.35633	2.41707	2.14488	0.838536	0.686374	1.06963	0.730415	0.271208	0.35069	0.426213	1.1622	0.759137	1.73746	1.3293	1.27916	0.35209	0.684788	0.457802	0.410653	0.801875	0.520573
Pn1.3120	0.862313	0.484278	0.436465	0.264404	0.689894	0.966498	0.637708	1.58204	1.22282	1.28855	2.40139	2.13391	3.1348	1.38263	2.14507	0.633655	1.61052	0.857645	0	0	0	0	0	0	0	0.147249	0.135601	0	0	0	0.523146	0.207264	0	0	0	0.195594
Pn1.3123	4.85367	4.09965	4.52034	5.63546	2.01925	4.78727	2.87155	3.2566	4.16902	3.28794	0.846256	2.52864	16.7821	11.2896	15.0968	5.05442	4.94844	4.82739	0	0	0	0	0	0	0.243161	0	0.18318	0	0.425355	0.0859743	0	0.186659	0.0802205	0	0.483165	0.528447
Pn13.1328	7.65081	2.27112	5.53214	1.89906	1.257	3.21569	1.01036	3.10331	3.09982	7.28145	6.48448	6.47706	6.07035	5.95838	8.40829	2.23735	2.70174	3.05735	0.965064	2.17234	2.58517	2.32014	1.99764	1.90937	4.14094	5.64577	4.46868	2.51566	1.79594	2.48052	1.60245	1.64191	1.63709	1.46674	1.7486	1.4255
Pn1.3138	6.82994	7.04392	7.43221	8.03601	9.40748	8.57309	9.37365	9.03598	10.1564	8.26091	7.81985	6.61358	7.99872	8.17931	7.84753	7.13602	5.23161	7.43299	1.54963	4.67206	4.08189	2.87242	1.33652	1.29616	1.85372	3.75609	3.37616	0.165721	1.13216	0.777178	2.3779	1.42017	1.97003	2.49127	2.56859	2.40175
Pn1.3140	1.58091	0.608806	1.71468	2.12362	0.632403	1.13909	0.334037	0.710303	0.82353	1.4624	2.07822	2.70616	3.64897	3.47632	2.58013	0.758662	0.79398	1.0108	0	0	0	0	0.619165	0	0	0	0	0	0	0	0	0.217134	0	0	0.321171	0
Pn13.1529	5.16502	4.96219	5.36015	5.23254	4.47013	4.51474	4.61246	4.51805	4.58018	6.69869	4.97155	5.07707	7.00677	5.44465	6.44064	4.96508	4.42535	4.07088	1.33088	3.70952	2.9197	2.35054	1.66242	1.88239	1.26939	1.1316	1.71637	2.89871	1.8267	2.53178	1.18245	4.27873	3.22138	2.02273	3.67257	3.03572
Pn13.1602	1.03343	0.29019	0.523078	1.10906	0.413399	0.21718	0.382128	1.12856	0.314031	1.41557	0.312818	0.80759	2.29587	0.4971	1.09495	0.325457	0.454144	0.3212	0	0	0.087298	0	0	0	0	0	0	0	0	0	0	0	0	0	0.137779	0
Pn13.1626	36.4603	22.2125	26.6089	31.8919	31.44	34.2129	27.5263	33.3461	28.9104	38.5632	26.4085	32.553	33.3273	30.7325	31.8971	24.6491	26.0545	30.6515	27.9892	23.1695	21.5761	13.364	20.534	17.7195	17.2204	21.0726	18.2978	26.9299	19.9344	22.4423	22.8715	10.1275	13.017	20.2134	14.0292	14.4985
Pn13.1650	6.45312	4.41273	5.17675	6.33836	4.70823	4.59441	3.60172	5.58807	4.57136	5.61995	4.40301	3.89052	4.26234	4.99774	5.17512	5.93064	5.02959	4.23842	1.63412	2.93331	3.40099	2.48723	1.07559	1.88147	1.46396	1.13659	1.35302	2.04075	1.54126	0.934577	1.64149	2.38025	2.48193	1.04573	1.81807	2.28304
Pn13.1662	17.4778	18.2698	15.7814	15.6912	11.5941	11.3206	11.3016	12.4303	10.6042	14.3053	20.6728	9.74609	22.4564	35.7879	17.7373	19.251	19.2595	11.3995	5.24237	3.61822	2.25543	4.02061	4.49468	16.4658	4.62006	3.98937	5.85594	3.60762	4.29743	2.45027	3.87193	5.02424	2.06854	4.08593	2.68535	1.63357
Pn13.1685	34.9282	56.0118	47.3485	33.3663	26.2842	34.2305	35.3997	35.7112	37.4806	53.4849	37.7476	48.3519	91.8443	81.0297	92.4302	32.2917	42.3814	35.1905	27.5886	42.0841	32.9669	15.6077	12.8981	14.2635	11.1531	24.6547	18.6121	18.4145	29.0595	21.1336	13.2876	6.42115	9.00224	16.1193	8.94449	8.80504
Pn1.317	3.56842	3.77904	3.90263	3.23036	3.23727	3.35677	2.95312	2.96164	4.13082	4.69748	3.6108	4.44846	4.40135	4.84972	5.02543	3.2376	3.1643	3.92936	1.32784	2.39484	3.27275	1.15271	0.873487	1.49873	1.86753	3.04673	2.54518	1.35384	1.34954	2.14457	1.57212	1.01086	1.68509	1.64185	1.58582	1.64772
Pn1.3172	3.70205	3.88096	3.96926	4.21503	4.2835	4.12703	4.76905	4.40973	4.69333	5.69058	3.45098	5.01871	4.90412	5.78692	6.17609	4.7471	3.27124	4.13731	1.64495	5.79723	3.81997	1.93986	1.67338	2.19817	1.21651	5.03014	4.25662	1.36729	2.23847	2.32687	1.0304	1.95186	2.17115	1.18236	2.66064	2.41983
Pn13.1779	6.52125	5.61762	7.44718	6.16942	5.08797	6.01041	5.3408	4.89679	5.54635	9.98626	6.70823	9.34988	13.1052	10.2314	12.9896	6.17814	4.78418	5.09227	7.10004	10.3418	9.7063	6.42664	5.81171	5.73173	4.65756	9.51599	8.37334	8.33979	8.14734	6.15749	3.9018	7.79832	6.7475	4.68667	7.33858	4.98764
Pn13.1794	0.578536	0.719795	0.855962	1.05525	0.747693	0.598555	0.351053	0.622071	0.793356	1.55167	1.33631	1.11287	2.30091	2.28337	2.00087	0.373738	0.195568	0.265571	0.0314357	0	0	0.0985767	0.040669	0	0.0445904	0.091192	0	0	0	0.157658	0	0	0	0	0	0
Pn13.1818	15.4779	17.8048	17.258	19.6254	14.4769	15.4204	12.9026	15.103	15.4505	15.3446	15.6443	16.9063	17.4571	13.5556	17.1949	19.2152	10.4491	12.0476	4.33105	9.079	10.3082	3.80941	5.60317	3.97607	4.83233	7.50773	5.31469	6.46043	6.06131	7.81437	4.77823	15.4561	10.1956	4.17427	8.93203	8.95503
Pn13.1820	16.5995	16.7634	17.2366	19.0509	19.6943	21.0262	17.6891	19.005	17.9815	21.7148	19.2566	20.0642	19.9423	19.954	20.5787	20.9252	17.6453	18.8764	14.4754	20.0455	17.3068	13.9878	14.1878	14.7579	13.9123	16.6878	15.4257	16.8852	19.7657	18.3949	15.0159	18.9691	17.8798	15.0802	16.7395	14.8406
Pn13.1829	6.03941	8.01325	4.46912	5.25582	3.10819	3.60226	6.04217	7.61511	8.32817	7.35341	6.65391	5.57516	13.7809	11.2201	7.47105	7.44477	5.68054	7.48204	1.01039	2.98655	1.89748	1.36906	0.661651	0.951067	1.07932	4.31817	1.06634	0.212606	2.25687	0.48484	0.842785	0.848902	2.52464	0.353891	1.0673	2.09889
Pn13.1831	2.84136	1.07501	0	0.978214	2.03394	1.84375	0.589832	1.25423	3.27186	1.63874	0.289709	2.02564	4.22837	1.91824	1.32268	0.251179	0.525743	0.297471	0	0.32425	0.101061	0.220835	0.409988	0	0.449519	0.204292	0	0	0.109213	0.662235	0.120968	0	0.247166	0	0	0
Pn13.1896	4.03995	3.72894	1.69708	3.146	2.1108	2.74148	1.89693	3.51506	2.62784	5.58514	0.878481	2.20494	5.08424	2.06814	5.48946	3.23122	1.15942	1.47603	0.524154	1.09246	0.872908	0.060876	0.301382	0.393454	0.42682	0.919821	1.36566	1.34297	2.62924	0.803234	1.17823	0.739838	0.817611	0.472077	0.879366	1.52103
Pn13.1997	176.398	145.58	146.293	160.078	160.477	155.702	152.013	168.407	146.957	169.891	112.079	131.206	165.44	159.099	154.347	163.942	164.378	150.006	105.371	115.738	101.036	67.6596	83.5698	73.1476	83.0482	106.02	89.7664	118.064	112.834	109.364	83.4505	89.3652	84.0132	104.049	89.9114	85.8325
Pn1.3223	20.2002	1.7548	7.59882	15.918	22.069	16.3479	33.518	25.0373	22.3029	13.375	12.4138	12.0181	73.2125	33.6087	55.4165	16.6567	11.4248	14.5674	2.32786	1.85252	1.40222	1.89253	2.23082	1.41456	0.611479	3.66824	1.22838	2.76608	1.78274	0.918851	3.85051	0.821437	2.01731	1.52876	4.16578	3.59907
Pn13.24	28.0492	27.736	27.0502	23.8085	20.0438	21.1463	18.0126	22.1732	22.099	26.2324	20.2986	22.8643	30.9149	26.0634	26.1288	31.5121	24.1543	27.4141	11.3251	16.7259	15.2781	8.17889	10.6853	10.0248	8.17007	13.7165	10.6552	13.1666	15.7062	14.0562	9.26165	11.8177	11.5095	12.182	13.5994	12.3718
Pn1.3255	3.46856	2.47505	2.62607	2.4786	2.29697	2.48286	3.16148	4.12525	4.19236	2.64234	2.52688	2.68777	3.47317	2.74179	3.9637	2.98636	2.2928	2.81201	0.998574	1.73797	1.85158	1.57105	0.985555	1.01342	1.05868	1.45336	1.25588	0.0722485	0.851457	0.490484	1.19067	1.26106	1.40911	1.65849	1.94818	1.57351
Pn1.3256	2.01206	2.13082	2.76428	1.58642	1.78223	2.81895	5.81023	4.67078	4.60012	1.64648	2.64501	2.24622	7.43063	5.46906	7.78579	2.53462	2.27367	2.21558	0.406079	2.441	3.15652	1.32645	0.0656691	1.17574	0.396005	2.74866	1.62721	0	0.682225	0.318217	1.33693	0.207264	0.534456	0.462881	2.09491	1.17356
Pn1.3276	23.5023	22.029	24.9008	27.7502	29.3879	31.9909	34.7614	28.9849	35.7805	34.2461	28.6023	32.4797	39.8537	41.9525	44.4774	33.2408	20.6562	32.0658	11.6868	27.0433	24.8791	14.6025	14.2434	16.2651	9.82563	27.2978	22.1575	19.3409	20.6445	22.4406	9.57202	21.4108	16.004	11.116	14.5298	14.5388
Pn1.3285	13.8329	27.1902	22.5802	8.20019	11.4821	10.853	10.5709	9.78887	13.5911	41.1687	22.2759	37.4744	36.0393	20.9967	27.7832	25.4122	14.1335	17.1976	3.66423	12.3722	12.2695	3.4471	2.84429	3.65429	2.25228	8.38555	4.67681	1.95931	2.52554	2.60341	5.31502	7.48095	5.42992	5.32152	7.49985	9.56984
Pn1.3299	28.4699	5.84652	11.7595	11.5744	13.5344	26.7871	71.5741	33.363	22.6584	14.9555	8.66967	9.52431	113.459	59.1683	63.069	43.7404	35.2879	39.9326	1.43486	0.917572	1.37273	0.374956	0.435073	0.562579	0.365718	0.5203	0.23957	1.43858	1.27484	1.54606	0.821563	0.579785	0.918011	0.726921	1.87314	1.843
Pn1.3324	2.21952	1.9663	1.55064	4.34532	6.15253	5.4659	25.122	11.2083	15.2495	16.5052	3.20972	8.66423	15.8091	19.6484	19.4006	1.07638	2.47278	2.89152	2.25236	2.46271	2.09145	18.373	3.0282	8.16237	3.03828	11.4663	7.57039	0.0442782	1.02734	0.609106	1.34021	2.46453	1.91169	9.03911	15.3151	9.52995
Pn1.3366	23.7446	14.1531	17.5831	15.3964	15.207	14.3133	12.0861	11.6844	13.2271	27.7835	22.2924	23.4656	28.0158	23.9171	24.3242	25.5105	17.6946	19.7095	9.24379	11.2982	8.09655	6.22291	7.79221	6.2705	5.79458	6.9701	5.72344	15.0408	7.82709	12.7962	6.99312	15.1813	11.8745	7.23291	6.09099	5.2829
Pn1.3376	7.75483	9.75551	7.93517	8.97993	8.58535	9.86634	5.45595	7.50004	7.235	8.47699	7.95822	9.39044	11.0734	9.46332	12.4511	9.54003	8.21573	8.92189	3.19787	3.75671	4.98569	8.26376	6.16742	8.28733	7.6651	6.72848	6.45986	6.35291	5.66334	8.57594	3.45858	6.85124	4.53793	3.18016	3.1594	2.89044
Pn13.40	10.8718	7.44149	9.19598	6.68196	2.68528	6.95135	10.0725	13.1315	15.4908	10.5033	6.29019	8.47688	15.4141	13.1966	14.9238	10.8153	8.43298	10.3412	3.01514	9.30776	8.38253	4.17525	2.06706	2.33791	4.07581	6.75308	4.26829	4.49565	4.60926	5.1698	2.33135	3.40232	2.4119	3.15946	3.39824	2.94594
Pn1.3454	28.5743	20.704	23.9936	35.4962	33.4764	35.2047	37.5402	36.5942	34.464	30.4127	26.2381	31.9242	40.2966	34.9578	39.2001	29.0136	29.2513	31.7325	19.0953	21.3284	18.6777	14.8174	12.025	13.0055	16.5495	26.1174	22.614	11.054	9.26787	9.82546	19.8183	9.73971	17.5395	12.8657	23.0384	16.9839
Pn1.3459	15.6925	21.4363	25.8945	26.7004	25.0369	36.4985	27.1903	37.3407	44.4691	35.9644	32.7728	36.3875	41.3291	46.8512	46.265	22.4723	12.7557	21.1107	7.04813	30.8126	25.1941	14.6675	11.9367	18.3043	10.8155	42.6887	32.1796	11.7559	11.7914	11.0061	5.50304	19.3605	14.2424	10.2576	11.932	11.9334
Pn1.3471	125.186	144.488	129.545	124.289	119.485	117.565	130.53	124.244	123.573	117.08	85.3086	110.191	132.588	135.421	132.586	131.71	114.074	121.128	51.5123	88.2528	76.4607	50.0438	50.055	49.6986	55.9672	77.4833	70.5946	66.3317	69.0845	68.6875	46.6175	58.7939	55.5424	62.5231	61.2042	65.9186
Pn1.3498	2.97765	0.691968	1.87095	1.56716	1.20483	1.53444	0.759333	2.117	1.73337	3.35842	2.70191	3.24521	4.42391	4.05362	5.03267	2.0695	2.42154	2.41688	1.48685	1.66972	1.72315	0.480146	0.672465	0.839987	0.814464	1.67151	0.861134	0.290867	0.61238	0.621408	2.09025	0.493588	1.01822	0.465426	0.985615	1.2266
Pn13.519	16.4798	16.1348	15.4103	15.9708	16.3771	16.8609	17.4892	17.9184	18.964	19.1003	16.9292	16.2357	19.164	20.3541	21.1462	17.4423	15.2557	16.3708	11.7819	13.6555	14.6694	6.71743	7.45715	7.31764	2.74871	6.13244	5.05748	10.9929	10.8696	11.3973	8.73105	9.57178	9.39794	9.12465	5.24895	7.80189
Pn1.3534	25.7418	21.1817	23.8448	21.8248	20.2936	22.0609	30.0313	32.6875	32.7995	32.8763	21.861	28.951	44.2268	38.0321	42.584	35.408	22.6403	29.8101	8.29398	20.2632	16.33	11.4357	6.22509	9.05564	10.1751	28.7251	21.9311	3.99902	6.9908	6.38234	19.1551	6.70431	10.666	6.09427	12.3256	11.0597
Pn1.3550	3.88463	1.1379	2.4946	2.64458	1.72509	2.60855	0.658088	2.16484	1.63631	5.42121	3.69648	4.67167	6.46996	4.79995	5.7264	2.90306	4.31665	3.48916	2.05499	1.40999	1.19117	1.4278	1.48568	1.06165	1.57749	2.45466	1.99137	1.61189	1.64968	1.3186	0.415281	1.20106	0.664672	0.918604	2.42145	1.87871
Pn13.581	44.0131	40.326	52.9843	36.2087	35.5155	36.3011	39.2402	38.206	34.7447	47.7239	43.68	58.6482	46.3452	45.128	54.5585	47.134	36.7823	51.949	28.1871	36.5389	38.1113	25.6306	23.8167	28.7151	24.3795	25.2247	26.0861	33.6976	32.893	38.7893	28.6918	30.775	33.3782	28.5599	30.2189	29.8762
Pn1.3594	6.48385	6.40677	6.81178	5.08294	6.72045	5.66893	7.46988	6.36921	5.83177	5.92646	5.35243	5.22359	9.16198	5.50651	6.73326	4.00436	3.99494	3.6565	2.94319	2.96308	2.99643	2.1387	2.05654	2.44558	1.76368	3.34819	2.95718	5.55445	4.0029	5.46624	3.44247	1.99224	2.06226	1.86581	2.42398	2.85042
Pn1.3605	21.6716	17.724	19.9676	16.547	14.1822	15.4468	15.3575	15.9701	16.0249	20.007	20.3467	19.3778	26.3647	24.2717	24.1675	20.2222	19.4075	19.3122	17.6245	18.181	15.0955	13.8073	13.7181	14.914	12.4228	15.3626	14.6951	16.8356	16.837	18.6946	16.7843	16.9445	16.9778	16.3175	17.5588	15.9439
Pn1.3659	44.3032	36.2967	38.4253	36.6417	37.4391	32.3208	36.4226	38.0517	37.3231	50.3993	37.81	41.7344	57.0724	47.6234	48.1459	47.0548	36.349	44.5705	16.3677	30.5459	21.7847	17.0669	16.3603	15.8354	15.1279	24.2243	20.5261	17.6539	14.7292	14.6013	14.7564	21.6786	18.9613	15.7327	21.5919	21.5374
Pn13.67	21.3595	24.5213	24.9914	22.2639	21.5908	22.0865	23.3684	20.8068	22.6853	26.0202	25.9841	28.224	29.8995	29.7698	30.8769	29.9473	20.847	28.6863	13.5207	22.3618	22.3265	12.5393	11.9624	14.4241	10.6503	16.9178	14.5898	15.4269	17.1013	18.7388	12.2201	16.3472	16.4012	13.6995	13.5957	15.994
Pn13.68	15.4039	14.0563	15.4523	16.636	15.098	17.0081	18.4703	17.0682	17.5202	20.6159	15.3261	19.7979	17.5473	18.191	19.2776	15.5219	13.4509	16.0439	11.0147	15.1658	14.1939	11.0351	11.3089	11.6493	10.792	15.0541	13.4495	12.2286	13.1049	12.9455	10.4534	12.4916	12.145	11.2673	13.7797	11.4357
Pn1.372	5.84756	9.32235	8.87933	4.85842	5.13109	4.01701	8.92791	4.21877	5.2734	11.1809	8.03943	6.48596	7.77168	10.3236	8.34192	14.178	7.1289	8.06722	2.73152	4.56713	2.74071	1.88024	0.603334	0.642983	1.22852	2.06149	1.24583	2.87217	1.10206	1.50357	0.991798	1.90424	1.94854	1.82259	1.81069	1.88259
Pn1.3720	13.1086	9.96823	11.9719	9.91117	9.55118	9.78735	10.9989	11.4949	11.0593	13.0385	12.3031	11.5801	13.5497	13.3856	13.5851	12.231	11.1276	11.9343	9.71256	10.7762	10.8464	9.58867	8.98454	8.54114	9.34096	9.82274	9.44257	10.6675	10.8219	9.98736	8.82538	10.607	9.77313	8.22392	9.21231	9.24328
Pn1.3726	3.11595	3.00351	2.72418	3.17314	3.05949	2.57169	4.21765	3.56364	2.73151	7.08299	5.15841	7.37879	5.44637	3.89998	4.07131	4.16309	2.58924	3.35265	1.68079	1.74022	2.1823	1.79872	1.44965	1.96977	1.61781	3.1151	1.63924	1.84563	1.48947	1.95687	0.779066	1.68853	2.22386	1.31782	1.43006	1.77336
Pn13.74	3.50342	2.51094	3.75765	1.15948	1.30135	1.26215	1.85063	4.31417	4.7991	6.52315	1.97956	5.2583	8.99613	6.6695	8.3	2.76707	6.37827	5.76594	1.91497	2.89381	3.88959	1.50895	1.0672	1.59227	3.55211	3.81739	3.77774	0.767971	0.913765	1.36673	1.82181	0.72178	2.17139	2.38806	2.07591	2.23262
Pn1.3741	45.7056	18.3893	24.8606	39.7885	32.0186	28.7997	42.8254	50.5386	44.9595	35.5646	31.9375	23.9299	63.927	44.9183	44.9169	31.7001	28.3793	23.9729	17.1867	17.2563	16.5962	25.5201	28.8845	29.6089	31.5556	29.3551	23.8861	17.7143	19.7615	19.7364	22.2564	14.429	12.966	17.9023	22.7977	14.4418
Pn1.3748	12.5735	14.3406	14.045	19.0254	19.5077	20.5258	19.5844	23.2177	22.9202	19.5598	14.399	18.5866	17.7132	21.2218	19.4479	16.0211	13.0651	13.7786	6.97115	13.5342	11.3713	8.24713	8.54702	8.8674	8.4816	14.3843	10.1166	5.90717	7.19215	6.32681	5.64486	9.21037	9.07689	7.01902	8.82292	7.71769
Pn1.3749	10.6841	10.7936	10.3879	11.5985	10.3588	10.1482	12.2015	14.5759	13.1575	10.0421	8.53641	9.71714	14.8973	12.7755	11.9011	13.8137	9.86772	12.9076	3.28315	7.02384	5.5885	3.96661	3.69585	3.72416	3.87077	4.67959	4.93586	3.24889	3.61474	3.95607	3.51554	4.64272	3.76613	3.26177	5.2148	3.91579
Pn1.3755	1.68964	2.27737	3.16662	2.83776	2.26517	1.86819	2.67919	3.17568	2.46077	3.38916	3.80408	4.23476	3.24643	3.41695	3.33218	2.10928	2.42822	3.1793	1.49996	1.78226	2.17567	1.23069	1.1059	1.38538	1.20109	2.12104	1.59419	1.77874	1.96763	1.55712	1.23747	1.29519	1.20761	0.947834	1.52612	1.45014
Pn1.3800	9.3347	3.13632	5.71086	11.2166	11.7543	11.4633	15.6875	17.0762	17.2002	9.13747	5.97552	8.2462	15.6723	11.7655	13.3716	1.97688	4.45886	3.02744	1.89214	1.93599	1.42622	3.98557	2.03992	2.96055	1.07764	3.27117	2.73157	0.68983	0.82991	0.395398	0.820747	0.858449	0.469555	0.464767	1.61606	1.39929
Pn13.814	0	0.387422	0.654697	2.2915	0.862367	2.17462	1.27542	4.36944	4.19252	2.14758	3.13225	3.59395	3.1348	2.76525	3.33677	4.8882	2.0842	3.43058	0	0.779042	0	0.159174	0.394014	0	0.540007	0.147249	0.135601	0.152673	0	0	0	0.414529	0.712608	0	0.613145	0
Pn13.817	21.1085	22.0877	23.2641	21.7193	23.6372	24.2702	22.6783	24.169	25.5171	24.6144	18.1922	25.0061	25.8065	26.3843	26.855	24.9645	21.0451	24.9724	14.3968	19.8815	17.8895	11.8536	15.2859	13.9938	11.3675	15.2997	15.2673	17.0222	18.257	19.7578	13.6774	16.0118	15.2953	15.4071	15.3711	16.5948
Pn1.3829	83.6798	26.5623	37.9814	37.8673	23.8321	25.8262	37.2947	38.0364	30.2801	77.8494	70.2624	63.8921	186.025	125.551	127.488	93.1907	101.393	86.0161	13.4388	14.079	12.1398	7.16354	2.56289	4.54727	8.69584	8.1283	9.20165	6.06581	18.5991	11.4122	13.734	3.78944	5.4495	4.7197	13.6355	10.5906
Pn1.3840	9.31795	2.16251	5.9761	4.05332	2.15581	3.04321	4.78663	7.33188	6.10045	6.68013	6.69454	5.16519	22.3333	12.7174	17.8292	5.32051	7.48451	5.09406	4.59141	5.3668	5.11542	1.73138	0.695506	1.14988	1.93733	3.5265	3.22165	1.10712	0.856244	1.3481	2.11311	1.93806	1.69984	2.63523	3.15918	2.23951
Pn1.3849	11.4641	8.25028	8.34943	6.3198	5.14618	5.87223	5.98449	5.96396	6.30515	10.3352	8.49165	10.3505	12.0271	11.9548	12.5598	9.10483	7.47705	8.43541	3.92072	6.09235	4.71498	2.64278	3.55536	2.7584	3.07956	3.06486	4.32333	3.39818	3.5989	3.88214	3.10509	4.56338	4.20105	3.71269	3.89132	3.36513
Pn14.1098	17.4928	5.15028	10.0974	15.3986	12.2085	14.517	21.5057	16.1798	15.8637	12.1613	10.8154	8.60916	17.6194	17.1867	13.3321	10.8148	10.7294	9.77254	5.99422	7.42431	5.88557	13.9052	7.07459	7.71349	7.19735	8.38925	7.91287	3.21573	2.98988	5.07634	2.83	4.22243	4.42903	5.86039	6.56313	5.74064
Pn14.1170	18.0319	13.9461	15.3142	11.7598	12.1973	11.6777	11.3375	13.8506	13.8167	18.5301	13.6081	18.4203	20.4003	19.9501	20.4781	13.9734	13.6581	15.69	7.027	11.8838	10.3957	5.8819	7.44133	6.50097	6.87111	9.58253	10.2931	6.85064	8.02443	7.85476	4.52342	7.37601	6.45348	6.53012	8.49652	8.38487
Pn14.1202	14.9668	20.4419	19.8066	16.7323	16.4808	17.7816	20.3122	18.1061	18.6991	19.681	19.0047	20.7267	23.8082	23.4101	22.825	20.385	15.2112	18.6749	10.1301	14.5344	14.9325	9.2626	8.38056	8.96044	8.75236	16.2824	12.5466	8.92289	6.1408	9.25479	8.93694	15.7239	12.166	11.9975	14.2797	14.1225
Pn14.1217	2.94508	1.0826	1.35515	3.39318	1.71361	2.5507	2.90397	3.18109	2.49494	0.66679	0.259336	1.39483	7.462	3.20532	5.13073	0.674536	0.588281	0.266285	0	0.580512	0	0.395367	0.122335	0	0	0	0	0.284416	0	0.82993	0.216571	0.386113	0.774386	0.287434	0.475929	0.364372
Pn14.1218	0.866063	0.129702	0.730604	2.0064	1.15482	0.647134	1.99261	1.41237	2.3393	0.718973	0.838897	0.300798	5.13077	1.60465	2.76613	0.242442	0	0	0	0	0	0	0	0	0	0	0	0	0	0	0	0.138777	0	0	0	0
Pn14.133	14.888	13.6463	11.606	12.8841	10.7157	10.079	12.9121	13.9181	12.5704	19.9194	19.7367	21.2306	21.0916	18.6324	16.3398	11.5448	12.9179	10.3219	7.0238	7.8149	7.71108	6.74	6.60409	7.26034	6.42423	8.05365	7.12602	11.6212	10.3965	8.61404	7.84548	9.22038	8.30695	6.51392	7.51454	7.59199
Pn14.1339	21.7888	10.8755	16.9754	14.5296	12.9971	13.1858	12.7997	17.5746	16.8699	26.4153	19.0918	22.9596	23.4239	22.0694	23.6184	12.7766	12.4104	12.7575	4.39435	6.62186	6.6391	4.09304	3.8135	3.69518	4.25063	6.42639	6.24731	6.46681	6.30871	6.77802	4.02324	6.79531	5.26821	4.29818	5.78108	5.04353
Pn14.1351	0.0327407	0.279487	0.0331438	0.20078	0.563175	0.293571	0.936227	0.308919	0.689794	0.587091	0.523276	0.307027	0.727365	2.28184	1.65303	0.769885	0.0575518	0.309353	0	0.0118316	0	0	0	0.044641	0	0.0111817	0.226536	0	0	0	0	0	0	0	0	0
Pn14.1374	12.887	7.05692	8.92594	6.33394	4.28402	5.56152	8.65911	8.48291	8.9384	12.02	12.5173	10.8239	15.1691	15.2024	15.6816	13.4308	9.036	10.3674	7.51442	6.32113	7.4544	5.37699	4.27357	4.0642	2.91511	4.70596	3.70496	5.84001	7.09108	5.05862	6.26613	6.69263	6.43109	5.26324	5.53347	7.09312
Pn14.1377	22.0599	23.0115	20.839	19.6001	17.2122	19.7679	17.0678	18.6237	22.1233	29.3194	22.4787	29.3006	31.7163	31.0515	33.2835	29.5317	20.4443	24.3843	10.6455	21.6661	19.2252	16.0865	10.978	9.82748	8.17933	15.4035	14.4254	11.9492	13.4386	11.1713	8.92217	14.5944	11.7774	8.40241	15.1809	13.624
Pn14.139	176.054	127.301	133.067	133.362	120.76	111.078	142.222	239.499	206.426	138.807	96.6005	113.708	212.674	171.099	180.954	140.011	163.285	131.325	100.538	112.988	115.421	92.3232	89.6656	83.7869	113.56	112.012	109.313	64.0171	61.7653	62.0088	82.3726	63.079	67.3933	94.7861	75.446	77.4509
Pn14.1391	8.18984	10.0591	7.9939	10.0822	10.1436	10.2266	11.5442	12.8053	13.0056	11.1885	9.47694	10.4233	12.9659	10.5601	12.3293	9.15513	8.32528	8.76506	7.45464	10.7922	8.37001	9.57783	8.18754	8.29377	6.82912	11.3632	10.0955	9.01802	8.75076	9.20068	7.24725	6.92277	8.05498	5.2453	7.46484	7.76309
Pn14.140	55.533	47.188	59.3737	61.8587	53.5243	63.8211	89.1799	106.243	119.265	61.7358	43.0719	56.1854	102.485	79.1477	106.48	71.4763	51.0186	70.7414	21.6034	44.6443	44.0553	30.5295	19.3986	33.2636	35.8349	53.2552	53.2187	15.532	19.9839	20.6714	13.6716	15.4757	16.8769	17.7849	25.3229	23.0931
Pn14.141	70.7357	73.6044	73.042	85.2217	84.1541	85.359	124.28	170.934	164.285	106.905	65.285	84.2631	166.007	152.507	153.98	103.047	72.507	86.9039	21.3593	46.0598	43.0955	32.889	22.0302	27.7226	32.1988	63.4427	52.2062	15.6253	15.0771	20.1685	11.302	18.245	15.9925	16.7463	22.835	22.0992
Pn14.1445	10.1456	11.2827	11.5416	11.3551	10.6284	13.1727	11.5392	11.0751	12.7388	13.3842	11.0922	13.6326	10.59	11.1455	11.55	12.2321	9.93225	11.6642	5.53459	9.41993	9.1134	6.21162	6.79302	8.09789	6.86928	8.28495	7.83488	8.09216	8.1979	9.14125	5.36284	7.31571	8.17666	6.74014	9.12459	8.54429
Pn14.1450	1.76099	0.544749	0.876725	0.708142	0.577411	0.711847	0.996303	2.03785	1.05269	1.32291	1.3702	1.11295	3.17175	2.22182	2.23418	1.11523	1.16715	0.746524	0.122353	0.250377	0.292638	0.0426309	0.105527	0.118085	0.115702	0.0985931	0.108952	0.388454	0.442739	0	0.23352	0.166532	0.190855	0.268605	0.595284	0.366696
Pn14.1477	11.8243	3.26921	6.90571	11.1557	6.91311	10.7043	6.6144	12.3963	13.8195	6.90904	7.48878	5.80478	33.7086	16.4312	19.0226	8.87985	3.99709	4.86244	0	0.246519	0	0.167895	0	0.232531	0.0569597	1.86381	0	0.322078	0.0830316	2.6181	1.56347	0.546553	0.375827	0	0.161686	0.309467
Pn14.1489	3.78781	1.75185	2.03	4.23578	1.91631	3.55869	3.35046	5.02218	6.00329	2.99653	1.94241	1.85728	11.43	6.62115	10.0588	2.339	1.66456	0.609417	0.983685	1.24804	0.564654	0.411288	0	1.13924	0.111626	0.989239	1.12121	1.65687	0.772918	0.69068	2.16281	1.33887	2.66989	0.478414	3.01017	0.960248
Pn14.15	14.3062	16.8784	18.0421	14.2156	14.7308	14.1497	14.688	17.4788	16.9022	21.1492	17.3271	21.7792	19.4092	19.6302	21.3948	18.7462	14.551	18.5299	9.28785	14.5546	13.5352	7.69249	9.16161	8.45759	9.04924	13.77	12.9829	13.3336	12.8245	13.2701	9.85856	14.5944	13.3748	12.4746	11.3527	11.2163
Pn14.1593	4.99543	4.46328	3.696	3.45971	3.56636	2.91845	3.27915	4.66834	3.48602	6.8091	5.05806	6.76795	6.65354	9.16078	6.16435	4.96768	4.11687	5.5736	5.59787	5.71736	6.05359	1.96436	1.92691	2.14174	2.92092	4.46569	3.97889	1.79395	2.05661	2.54427	3.06782	2.4354	3.47328	1.94465	3.84379	2.10568
Pn14.1661	11.6681	8.26052	10.2104	6.43639	5.21094	6.67447	6.36731	8.12894	7.73583	11.6978	10.5089	10.8002	10.0875	10.1211	10.2871	8.65806	7.01664	8.69904	6.24398	6.30797	7.10544	4.14958	3.94544	4.17391	3.95295	5.77079	5.5952	4.86313	4.83817	6.42784	5.70515	5.51063	6.88961	4.71495	6.19263	6.43289
Pn14.1678	25.7126	25.8473	27.1794	35.6717	32.5327	39.9323	32.6258	30.9273	42.1946	44.7037	23.6327	42.0209	40.7159	40.2794	46.5087	31.6232	26.0063	35.6343	13.8503	31.6921	35.2495	11.3351	15.9637	17.5747	9.5998	28.0792	27.9321	18.2729	19.445	22.5162	10.8501	19.4297	18.5787	13.7783	19.6295	19.7306
Pn14.168	39.0297	45.2552	44.6899	41.9587	41.3884	41.6781	43.8236	42.1235	43.0769	45.7862	41.4938	42.7128	47.4396	45.7902	47.8649	44.4195	44.8662	46.1561	23.4721	37.8408	33.7941	31.1681	25.3641	27.0541	30.403	39.1554	32.0722	27.3039	26.7002	30.6152	22.6437	33.406	30.5575	33.0656	34.3304	36.1404
Pn14.1728	59.4053	23.006	41.1842	47.8425	30.9401	45.1981	82.3679	58.3829	62.5661	79.3212	42.9996	71.1855	111.341	89.0099	107.018	63.5668	44.907	56.6617	25.5815	42.063	39.8586	30.7481	28.0524	32.9899	11.7075	27.697	22.625	11.8191	7.12999	10.7442	27.2344	9.88062	18.4995	25.5361	39.6188	36.993
Pn14.1733	9.02663	10.0248	8.17949	3.09602	2.75887	3.18295	5.10036	11.4599	9.34173	17.5131	11.1995	15.7459	28.6498	18.0111	25.591	18.2276	15.2728	16.4424	3.17616	3.00542	4.27236	0.998482	0.617904	0.921914	2.40507	2.6094	2.48804	3.25621	2.64179	2.87445	3.80125	3.15287	3.38053	4.5248	7.13952	5.55192
Pn14.1738	3.20468	2.55606	4.37411	3.85689	3.48576	4.80262	3.72803	4.50475	3.8223	5.52409	5.40612	5.59021	4.24697	6.83576	5.91836	3.41706	3.22802	3.86777	2.6198	2.88871	2.72536	1.86105	1.744	2.50387	1.0102	1.96758	2.24226	1.30054	1.60408	1.65832	1.22332	1.2809	1.8449	1.36588	2.15066	1.63348
Pn14.1739	5.37731	3.15122	4.73349	5.54379	3.92802	2.09635	4.61066	5.2289	3.59956	3.95942	3.39694	3.41046	5.85505	7.59731	9.47768	10.2099	3.9042	9.30122	2.31208	3.88643	3.00194	0.34525	0.854623	0.318775	0.234257	0.958158	0.29412	2.15248	1.02445	1.65652	0.378237	0.899119	0.579621	0.836663	2.16112	1.69698
Pn14.1743	0.331255	0.793743	0.670665	0.361137	0.0588934	0	0.326631	0.565933	0.387723	0.549991	0.926941	0.843702	2.97338	1.51077	1.84472	0.3091	0.808724	0.439282	0.233991	0.0266014	0.0994926	0.054352	0	0.050184	0.0737571	0.0502803	0.069454	0	0	0	0.0893177	0	0	0.0526856	0.104683	0
Pn14.1776	8.0685	9.00487	7.75164	12.5222	11.8825	12.0386	13.9355	10.129	10.2861	11.2632	10.5035	12.6372	13.3684	14.7223	15.3788	13.3362	7.18177	8.6893	4.02952	9.58294	7.81425	5.80565	3.80413	3.6437	4.09369	6.70464	6.52982	2.83888	3.45288	3.64127	3.20096	5.5833	4.79907	2.90578	3.8369	4.24312
Pn14.1777	13.9077	15.3945	16.52	16.622	16.7352	16.908	13.5477	12.6011	15.5413	14.4414	13.4443	15.6306	16.5586	17.6958	20.0056	12.9514	13.5543	14.6691	7.66517	11.3487	12.7716	6.99772	7.30291	8.48737	6.86922	8.42704	9.48883	8.99562	7.94523	8.8905	8.57359	8.70755	8.59673	8.00737	10.5868	11.9824
Pn14.1812	39.4462	21.9727	26.7417	40.0797	30.238	32.0088	69.7833	46.8587	54.0028	65.5454	42.8121	52.6316	85.6688	72.196	78.6383	52.8574	32.2378	41.9843	7.10781	17.9636	14.5349	26.7037	16.6172	20.9599	28.078	39.0894	37.8776	42.3464	28.9704	42.939	16.9287	15.0155	18.2165	13.7489	14.0875	14.0486
Pn14.215	10.8934	19.1108	15.2285	1.86625	4.56516	2.67448	5.01265	7.68607	6.55736	15.8129	15.2749	13.08	22.2941	22.0022	21.258	11.6751	13.9511	11.2472	4.61693	3.37423	3.85612	2.06826	2.37024	0.919465	10.1872	5.38565	6.13423	2.42465	5.68248	2.20524	1.93019	2.29416	3.00075	2.8959	4.49991	2.07085
Pn14.235	11.2922	19.4818	19.2044	26.4991	19.6045	28.8569	24.162	16.8894	22.2353	35.6601	32.2671	34.2388	25.4516	36.5979	28.5479	24.0875	17.9638	22.5744	9.73139	15.2618	13.1256	12.2564	10.7322	12.0863	8.48583	16.8916	14.0637	10.0765	15.8336	15.9017	8.86027	8.46823	7.83869	12.5272	15.4965	16.0853
Pn14.236	25.7102	34.0319	28.1996	40.5232	33.8499	37.3171	34.2408	29.8042	29.4144	51.795	39.4579	47.6134	38.4958	39.4033	37.267	36.1329	33.3711	37.1942	19.8795	19.5128	21.7909	21.5191	18.526	19.0885	16.4171	21.1451	20.4924	23.1401	26.0567	26.9107	11.3053	19.2613	18.2508	21.3032	25.2341	25.6205
Pn14.251	8.59847	4.46706	6.45805	6.57701	8.07411	7.15029	7.80523	6.38238	7.05399	5.29249	5.45607	3.80154	7.49786	5.27294	6.05451	7.52567	7.98853	7.76676	5.47091	7.01639	6.34425	2.74114	5.55697	4.16005	4.33977	6.61638	5.35483	3.27895	3.59939	3.51478	4.12488	3.6924	3.93194	4.62703	3.9748	3.7555
Pn14.286	32.7953	49.867	39.8979	47.1377	42.0129	44.0237	48.2409	42.4713	41.9889	53.4751	42.609	48.3817	50.7766	50.5073	46.3766	59.1902	46.0551	45.937	29.599	43.644	38.2921	24.6121	29.4371	27.8172	20.4868	28.6826	27.8104	31.3754	33.1406	33.5157	28.4153	35.0028	32.8669	30.3919	36.1907	32.9504
Pn14.322	33.1498	29.3885	28.5833	39.7909	36.5278	37.6523	33.6108	33.415	33.5875	34.3826	26.8724	32.982	37.4284	34.2366	36.7166	37.6391	30.7244	35.4876	24.5888	32.7727	32.8315	16.1153	17.3924	17.1876	13.5363	22.7101	18.97	24.9434	24.4973	27.5546	22.7601	24.9503	25.3574	21.0205	26.4341	25.7374
Pn14.325	5.59082	2.26153	4.78444	2.46634	1.15282	2.21797	7.08515	7.15702	6.33629	6.67963	8.03943	6.34583	27.7512	21.2267	24.8945	14.6342	15.7714	14.9619	10.2191	10.7059	9.33518	8.17091	3.65193	5.3439	6.0157	6.1284	6.76747	6.15006	5.72457	5.42803	7.5063	5.87393	7.25577	10.6018	16.0789	12.0974
Pn14.393	19.2646	20.3552	18.7695	23.0051	23.3322	21.8909	23.388	22.6445	20.8861	23.0978	23.7495	23.524	20.3302	19.8925	19.5308	31.1741	22.9883	24.7266	14.5762	20.5824	17.8044	17.7099	17.9877	15.2877	15.0491	15.499	16.2845	17.0406	16.0152	18.2084	15.768	21.0473	16.4549	15.859	18.1106	16.6152
Pn14.413	6.29728	6.98436	6.58819	8.10054	6.82995	7.73736	7.56038	7.62392	7.32332	8.24194	6.43154	7.9616	8.76969	8.83243	9.12756	8.27574	6.36838	8.67413	4.11324	5.82723	4.7364	3.81309	3.63588	3.77217	3.30004	5.45314	4.59083	3.48944	3.733	4.31714	3.53802	3.2172	3.85402	3.43218	5.41441	4.68556
Pn14.469	35.6116	40.3685	37.4473	37.9212	37.9977	37.4389	39.5526	48.3191	44.3309	53.9136	37.6801	47.0228	45.7568	43.4676	41.8001	49.613	39.6434	41.8531	15.8121	25.2437	22.249	13.9225	16.1348	13.1739	11.3948	24.4062	18.074	17.0175	18.3811	16.9552	15.8935	19.8367	17.1496	15.858	19.5267	17.4565
Pn14.480	2.98792	0.298315	1.79241	1.1763	0.531218	1.98454	2.94621	3.01642	3.04889	0.220485	0.535962	0.576529	11.0856	7.85455	6.44367	4.368	1.94525	2.31135	0.0781702	0	0	0	0	0	0	0	0	0	0	0	0	0	0	0	0	0
Pn14.484	16.4155	16.9332	17.5118	10.7137	10.6597	11.4683	10.3796	10.1868	11.8106	12.4298	11.9433	15.1483	14.9561	17.8775	19.0983	13.384	12.7131	13.5811	8.76165	10.9066	10.6457	6.76682	5.9871	8.75711	7.17287	7.99457	8.86696	10.0616	8.44014	10.3987	9.64631	9.20052	8.94236	8.0609	8.32232	9.51731
Pn14.500	22.3474	17.5732	20.7393	17.6484	16.2762	17.2151	16.8382	17.5858	19.9446	27.4418	23.1249	27.2857	24.7005	25.6978	29.005	22.6532	21.5277	24.2189	12.2815	19.7196	15.908	10.1432	10.44	11.6092	10.8611	14.0587	12.9015	12.1612	14.1431	12.3781	10.7458	11.5797	15.2944	12.1025	12.7358	15.3204
Pn14.52	22.2408	7.16656	13.0952	10.047	6.84774	6.97691	8.82329	4.5772	5.41192	25.9673	13.5665	19.5254	20.7173	23.2055	21.0047	19.6582	18.8351	15.2843	4.00775	1.42936	1.88424	2.08263	1.39252	1.81241	2.82618	1.90446	2.03931	1.60725	5.27997	4.04869	0.183578	0.748095	0.482263	3.29501	4.77193	4.50057
Pn14.545	9.17343	5.43921	5.81187	5.20458	4.34361	4.33653	2.64593	4.66682	5.96698	9.88453	8.70434	9.42821	8.57028	8.32487	9.42909	3.56371	4.27809	4.77911	5.86276	4.91617	4.59676	5.02235	4.39119	3.7438	4.34564	3.96411	4.67108	5.08242	5.56	6.79811	4.39168	5.51978	6.96199	4.9577	5.59091	5.88841
Pn14.549	50.658	27.271	35.5766	41.7167	36.2951	37.3623	38.5781	38.2822	37.3109	46.5001	42.0591	44.4886	66.1729	45.3311	51.4729	39.3142	31.2459	32.0296	15.0483	18.3718	21.8548	19.5367	14.9629	18.0077	12.1683	19.8341	18.9763	18.803	13.4439	19.8692	22.5376	19.7426	20.7074	13.5316	20.39	17.4819
Pn14.629	26.0254	22.0363	22.5178	24.44	23.0462	22.8434	23.1124	23.8251	23.6125	26.8405	24.9128	28.1312	25.0454	25.608	25.4124	27.694	21.9207	25.7739	15.6537	21.2213	19.5419	17.6352	15.6015	15.8279	14.1388	19.0489	16.5101	20.0263	19.0672	20.3409	18.578	23.2039	20.3583	17.2936	20.3044	18.6935
Pn14.639	8.74327	7.17323	7.56816	8.23688	6.7923	6.74612	7.62166	4.38382	7.90631	12.3076	10.6783	11.2225	14.0242	11.8111	10.7405	5.42718	5.40141	6.42743	3.9831	3.93803	4.49568	4.53766	3.41604	3.19626	2.98364	4.15446	3.54684	2.55757	3.23887	3.8718	2.30624	5.17765	3.29853	3.58232	3.19853	4.54121
Pn14.674	37.5773	38.2307	39.2091	42.4971	42.4416	42.0872	37.1322	34.1478	36.3917	48.1107	34.1871	42.8759	44.8952	46.6734	46.6032	33.272	37.1344	38.2554	23.3562	36.6518	32.9999	22.1924	27.2708	25.8009	23.5489	28.6574	28.5191	28.4956	30.4438	29.8552	27.0069	31.4539	29.8327	30.1245	30.6344	29.7315
Pn14.695	180.764	120.117	134.182	92.0585	80.9643	84.739	109.507	132.834	125.281	152.422	126.176	135.763	190.399	167.69	174.22	144.918	124.621	142.249	57.894	133.764	101.472	39.9664	44.7365	38.2817	54.2355	65.4562	57.1888	105.067	110.338	100.479	78.6565	91.0682	81.8262	63.863	85.8631	71.6942
Pn14.70	56.1372	53.0087	52.6882	54.4448	56.8541	57.5738	51.7748	55.0108	54.9058	89.7466	53.424	69.5432	75.3645	72.4507	70.6875	60.1625	48.9622	59.3183	26.4656	51.6025	40.2837	18.0332	26.4009	22.9681	16.3755	43.7025	32.2975	40.0529	42.9142	42.1594	24.122	34.5032	29.1296	27.946	35.6546	30.9471
Pn14.769	16.3648	13.1379	14.19	17.0002	13.3341	13.1927	14.4169	16.6407	15.4347	19.1087	16.761	18.6236	25.4654	23.6583	21.4789	19.1786	16.4757	17.11	15.3972	18.3231	18.9456	14.5838	13.055	15.0887	11.6258	15.0947	13.1623	18.5244	17.6574	16.84	16.9809	17.378	17.9023	15.9368	17.4065	18.0424
Pn14.84	27.077	17.7673	20.6017	17.8536	14	16.2219	17.0076	20.9583	17.5998	27.9339	25.425	27.9519	28.9269	27.4396	29.3039	17.5928	15.7525	16.7525	6.96997	10.8644	10.3409	5.26493	5.68858	5.89912	5.17504	9.84634	7.79457	7.90245	7.76898	9.54126	7.04628	9.96842	8.05862	6.89664	10.0445	8.83011
Pn14.860	20.5574	25.1073	20.5713	44.1476	31.1453	32.443	14.8534	24.8547	22.9289	40.1934	42.629	38.4079	43.475	40.2612	45.5867	17.4131	23.0003	17.6847	11.4334	12.595	10.5391	12.6489	10.257	11.5581	11.5715	9.15933	10.2555	21.4199	18.5938	20.4044	16.1511	15.3914	12.302	13.7832	12.4331	12.3273
Pn14.93	2.20278	0.777599	1.19459	1.28651	0.692346	0.264527	0.387863	0.494856	0.701236	1.17557	2.66711	0.983652	2.54217	2.48917	2.49335	0.39641	0.138288	1.01718	0	0.511731	0.159495	0	0	0.0536327	0	0	0	0.11143	0	0.0696759	0	0	0	0	0	0
Pn14.974	30.2493	21.672	30.0948	20.8084	22.35	24.3098	28.3443	29.3477	31.495	38.1432	30.1969	42.7275	33.6884	30.7146	34.7435	27.7837	22.9262	33.422	7.63998	15.9267	11.8823	3.92887	6.76551	5.63853	8.83768	7.86168	7.74908	15.4424	14.4458	20.0803	8.32781	10.0094	9.98954	8.15499	9.21213	8.34375
Pn15.1030	4.13111	5.53435	4.48611	2.76368	1.68259	3.19907	3.18469	3.9372	3.95617	9.72729	5.67489	9.70448	9.82993	9.89152	10.6847	3.91089	4.7531	2.91347	1.00808	5.15719	4.82213	0.554587	0.137281	0.153618	0.338665	0.359129	0.425209	0.531939	0.603388	0.199569	0.911364	1.5165	1.4897	3.06423	1.12156	2.65778
Pn15.1040	31.8188	30.2721	30.2801	26.893	26.8079	28.1926	29.0108	34.9572	34.6871	33.1451	26.4404	29.3689	42.2546	37.6307	39.8636	32.914	30.7909	32.3691	14.5735	24.5589	22.6197	12.6721	15.4849	14.969	14.0573	22.1554	19.8201	13.2607	13.7673	14.8142	12.737	20.6214	18.3403	14.5193	17.3042	16.8403
Pn15.1042	17.2385	20.4983	19.1613	16.8379	17.8777	18.1764	17.5698	21.2672	22.6443	24.4717	19.0064	23.4276	23.8384	24.2957	24.1846	21.3501	17.4452	21.5976	8.98789	19.4222	15.476	9.3203	9.96834	10.1015	9.08475	17.9936	14.9599	13.2086	13.7404	14.4633	8.47672	12.3423	11.3903	9.63025	15.4853	13.0318
Pn15.1098	6.98234	4.05448	4.96782	3.98564	2.26611	3.21159	3.7672	3.95928	3.28268	8.53068	5.67864	7.06935	8.32801	7.26648	6.11741	5.17234	4.63155	5.14289	3.41995	3.47539	2.73768	0.656591	1.68551	1.16757	1.61702	1.82221	2.40314	2.68239	2.86228	2.36276	2.69081	4.17983	2.64011	2.21583	3.20837	3.31695
Pn15.1140	14.5141	16.3471	15.7112	18.5939	19.0068	21.4358	18.0935	19.5045	20.8219	22.4661	16.5153	21.2377	22.1468	22.4933	23.6663	17.9624	14.9302	17.2809	7.49131	15.5192	14.3834	6.77814	7.11552	6.82276	6.48909	14.4591	11.7332	8.49776	8.4644	8.9936	7.17147	8.40284	8.98925	6.78785	9.67194	9.12771
Pn15.1170	12.7533	6.82123	8.50441	7.03464	5.9924	6.4664	9.68098	9.33789	9.02201	19.763	13.2356	19.2997	14.2276	12.1177	12.011	12.4954	8.45116	9.86553	3.28887	7.4617	5.8141	0.597872	0.462486	0.345015	2.83965	6.15305	6.04828	4.22924	0.887021	1.25502	2.21061	5.25491	4.18223	6.15764	3.16667	3.48968
Pn15.1211	13.8424	14.865	14.7106	15.2266	14.4557	14.7296	15.0976	17.7697	17.2143	19.2268	13.5176	16.9662	20.0191	18.1182	19.8805	17.4421	12.7123	15.6443	8.13364	12.8058	12.0349	7.07515	7.62092	6.66356	6.41965	10.8828	9.05524	8.41876	8.46685	8.91704	8.8206	10.234	9.8237	7.667	10.3166	8.78628
Pn15.1238	191.236	146.948	163.682	137.682	116.518	126.637	122.995	155.428	129.196	196.225	173.89	184.134	248.526	259.014	235.583	216.076	251.772	223.152	164.664	212.124	178.423	140.368	150.385	147.347	154.84	169.606	153.546	184.175	185.207	187.249	156.598	157.787	166.616	207.984	179.887	180.109
Pn15.1268	17.0587	16.6295	14.6945	13.2262	8.47689	10.2922	17.3429	25.0793	20.0906	22.6232	20.9709	25.4654	23.3105	20.2052	21.2417	19.4276	17.9418	18.3714	13.4719	14.2435	13.2943	14.0818	13.6849	12.9538	10.8994	16.1871	11.7297	11.5057	11.7099	11.167	14.7416	15.5519	15.5565	17.8462	17.7046	17.2718
Pn15.1318	5.83958	5.41729	4.96727	5.69214	6.14275	5.07549	7.10428	5.55517	5.11532	7.04278	6.15396	6.60567	9.40226	8.79672	8.4488	7.00426	4.68096	5.49874	2.11021	3.10678	2.99628	1.43723	2.13708	1.50211	1.13771	2.94535	2.2362	1.53171	1.28334	1.70002	1.33399	2.23535	1.49688	2.04138	2.25873	2.44062
Pn15.1325	45.5674	36.8507	37.8911	45.0295	43.0183	42.208	41.5615	44.4274	41.9618	33.6888	37.5489	36.1179	53.0877	39.9964	47.8597	47.4521	44.0542	47.9104	32.7625	45.4719	41.8358	27.3245	28.7032	33.1951	28.34	37.2605	34.8451	32.5015	30.9483	32.5165	34.648	33.765	37.9792	29.0726	24.6475	28.6449
Pn15.1357	14.2565	17.4778	16.9294	18.57	19.7769	19.4527	18.8371	20.6646	19.5386	18.747	14.3617	19.7501	22.7138	20.3225	24.1133	17.9279	12.0289	17.1262	5.29794	11.8897	11.0502	7.09387	6.79741	8.55287	5.26666	11.1858	10.1059	4.9868	6.12016	7.26846	5.03403	8.71269	8.04212	6.68118	8.76193	8.4583
Pn15.1408	47.094	55.8657	55.203	51.4989	53.2571	50.6051	51.2537	50.4352	50.5987	58.8035	48.9079	57.3829	64.0456	62.3018	64.3138	59.3816	48.24	53.2109	28.5258	45.3623	41.2728	24.8372	27.6512	26.2054	20.9935	34.7651	30.6007	35.3633	34.0223	38.7152	26.5267	33.8364	31.9195	34.6135	35.361	34.7072
Pn15.1420	40.8104	43.7669	44.0215	48.386	45.9101	49.206	41.0861	41.0687	42.8158	54.7072	41.8956	49.9117	50.9117	47.7387	49.3031	54.8454	38.357	47.7979	30.2405	45.0413	39.7099	27.1021	29.1521	28.4772	27.8505	35.8954	34.0198	34.826	36.3489	36.4434	31.877	42.3835	33.94	27.4611	36.1664	33.539
Pn15.144	16.5995	22.446	17.7828	12.9139	13.3449	14.1796	15.7322	18.5288	17.6952	21.112	17.796	23.6769	26.2341	22.8773	25.6575	18.2714	16.3599	19.7956	10.0748	14.9674	14.7029	10.7689	8.17388	13.7336	10.4557	10.2374	13.0769	9.35903	9.82756	8.99225	9.19062	11.5434	9.98862	10.4388	11.1728	11.1859
Pn15.1457	31.0934	34.2178	32.2098	30.8908	31.0023	30.7888	32.3042	32.7311	34.536	34.9117	27.8135	36.0735	38.0759	35.5927	38.962	33.9898	29.2749	34.4745	15.7918	23.9253	22.7128	15.1741	17.6312	16.9468	16.5432	23.2741	20.0482	14.7868	18.5434	18.2378	14.445	19.614	20.2828	14.014	18.2199	17.6411
Pn15.1466	50.1951	53.8677	52.8466	50.6167	49.6325	50.5419	40.2941	48.8081	44.0156	52.137	45.369	46.9027	59.3199	64.2843	57.2582	57.7151	53.1304	58.5988	32.88	40.7295	33.9928	31.6363	34.9769	33.4449	30.7484	38.8713	34.383	34.9681	35.7115	34.6939	31.1952	33.6722	31.1051	35.8878	39.0365	34.3903
Pn15.1553	1.92907	1.7013	2.09747	3.24226	2.11497	2.28226	2.21917	4.3943	3.70529	3.27406	2.97586	3.27555	3.75171	3.5742	4.9501	3.06009	3.20255	2.98453	0.479451	1.44587	0.724248	0.131883	0.0326461	0.12177	2.70244	1.19564	1.48305	0.505991	0.887021	0.0949172	0.520144	1.16776	0.915169	0.0767041	0.355615	0.583414
Pn15.1592	6.91647	1.65731	2.10049	2.82765	2.21341	3.10085	2.04598	3.70607	4.29684	3.44508	5.35962	4.08375	4.28374	4.73166	3.73842	1.93617	3.84997	2.29301	0.488564	0.999771	0.155803	0	0.421376	0	0.924012	0.31495	0.145017	0	0.505109	0.408378	0	0.443315	0	0	0	0
Pn15.160	6.22483	5.25441	8.40195	6.55501	7.09297	4.12272	3.90596	3.03224	1.4521	9.58359	7.85672	7.86176	7.84788	10.8075	5.6308	2.85145	1.82367	2.15751	1.26582	1.36332	0.892324	2.01952	0.775716	1.02877	1.79552	0.708638	0.711903	1.60307	0.619906	0	0.610337	1.17882	0.701473	2.16011	0.536502	0.770151
Pn15.1602	9.66372	10.2089	10.1132	11.6744	10.0474	12.7341	6.8247	7.11918	7.23108	11.0363	10.4147	9.77429	11.3059	13.9778	12.545	11.4606	8.03436	10.9319	5.19654	7.99117	7.16311	6.20318	7.49858	7.06292	4.61239	7.3292	5.33927	8.20033	8.50384	8.2311	7.58814	8.30751	10.5401	7.67982	8.12491	8.37292
Pn15.162	40.9269	29.1068	32.9249	29.1358	25.8805	27.7597	16.9896	17.4639	17.693	45.5481	32.6549	39.7714	40.4668	43.9768	39.7415	39.8016	26.1887	33.3402	14.4187	23.242	18.4816	11.087	13.3873	11.2565	10.7918	15.0241	13.1622	17.6961	17.7877	18.7926	12.4904	16.622	15.0628	16.3201	16.5263	16.4311
Pn15.1624	26.4729	27.0358	28.5284	20.2194	17.5826	20.4596	22.078	21.167	21.9908	31.2453	22.6114	27.8458	32.7622	31.635	32.3169	26.6272	24.1523	26.58	13.4913	16.2996	15.5809	10.2778	13.9862	10.3357	8.86571	10.5029	9.58151	15.2075	15.0383	14.2875	11.5362	15.1986	15.2931	17.3768	16.9948	17.4593
Pn15.165	10.7942	4.48288	4.77488	3.9309	3.91882	5.18503	2.95158	3.994	3.38112	8.04229	6.94115	9.26228	10.6987	10.239	10.0954	3.19944	2.87004	4.24019	3.33184	5.44137	3.80056	2.67899	1.07762	1.66965	2.90837	2.97396	2.79574	3.46894	4.43833	3.2938	4.10894	4.70932	3.89793	2.27225	4.38583	3.20966
Pn15.1694	4.0112	1.03528	2.59186	1.57011	3.48228	1.48267	1.85137	1.99822	2.28217	1.36032	2.64537	3.24576	6.10171	4.99926	1.5726	2.43688	0.900116	2.29183	0.421998	1.23365	0.9228	0.756177	0	0.552734	0.427563	0.816118	1.07365	0.755518	0.560944	0.755867	2.00203	0.410266	0.70528	0.122166	0.849576	1.00663
Pn15.1815	0.754524	1.69497	0.57286	1.85083	1.50914	1.47995	0.836992	1.64796	2.36921	2.06705	1.46171	1.57235	4.64777	6.77487	5.28322	1.26731	1.98946	1.8761	2.998	1.77232	1.78465	0.696385	0.861906	1.60746	0.992263	1.03075	0.533927	0.601152	0.619906	0.668255	1.52584	2.81102	1.09118	8.23543	2.3472	2.99503
Pn15.1822	35.4123	6.06574	16.4678	16.0158	10.0931	8.68238	32.2992	33.6447	26.633	53.9086	33.1225	42.0866	52.4777	30.188	33.605	15.1486	19.8415	15.7392	16.7284	8.718	13.0126	24.431	9.40512	11.3165	11.3099	10.5067	7.5177	17.477	12.6883	15.4857	13.7855	1.70233	6.31014	21.4643	18.1767	19.2777
Pn15.1857	149.77	27.14	75.6807	66.2308	62.6079	59.4524	143.619	177.165	179.717	264.831	175.054	232.129	255.495	198.623	229.058	68.9684	97.8475	88.5067	33.8542	33.917	33.063	49.0255	9.2386	24.4198	29.0751	30.5194	26.4564	36.6818	33.6334	35.1512	34.4267	21.5991	27.6417	4.55572	5.67966	7.58698
Pn15.1881	14.2338	15.5003	16.2251	15.2169	13.864	15.0697	16.2706	14.9636	16.9495	20.4054	19.287	22.1026	20.545	22.8435	22.4789	18.9073	14.2255	17.2351	10.5279	19.9907	19.4513	8.70464	8.2874	8.40001	7.03215	13.964	13.2562	11.3649	12.6265	14.5794	8.29247	13.4385	12.4144	8.26846	11.789	11.698
Pn15.19	62.969	55.1101	58.615	68.5471	62.2939	62.5269	62.8976	68.0358	69.3562	67.7601	54.3674	64.4907	84.3601	72.8277	75.3579	63.3121	49.271	58.8782	27.1386	44.5489	39.4986	23.8703	29.0607	26.506	24.9569	39.7595	33.545	32.235	32.2688	32.3798	26.9376	39.0701	33.2157	27.5708	33.3227	30.7096
Pn15.1911	18.8137	19.7005	20.5855	24.3021	24.2895	25.563	20.6808	23.1938	23.3026	25.5624	19.3815	23.6226	25.7006	26.9495	28.6747	25.1658	20.917	23.6026	11.3897	17.7701	16.3218	8.63563	13.1958	11.0387	7.11157	13.1661	12.3894	14.0358	15.9618	14.5212	10.098	14.5881	12.7972	11.7445	13.5223	12.6944
Pn15.1929	42.3349	40.1999	41.7911	45.1187	41.8968	42.6217	43.7313	39.8433	44.8486	48.0537	32.2757	43.0955	50.9919	46.3728	50.2207	43.8672	39.184	44.0772	20.0953	29.5889	26.6563	11.8394	18.2358	14.9628	11.8556	21.7612	18.2635	25.1508	23.946	23.2342	23.2181	22.6029	21.1485	19.9965	25.7163	21.4507
Pn15.1930	15.443	23.2295	14.118	23.1404	24.7104	25.2389	32.4003	25.9135	30.375	35.5803	17.7263	27.9995	37.8667	36.3019	30.5369	28.7378	19.3728	23.8172	4.80554	12.9315	9.24089	4.16918	5.71967	2.92188	2.65843	13.2899	7.87373	6.60063	4.52114	3.85616	4.67759	7.52183	3.48565	3.21361	9.38439	4.87622
Pn15.1934	93.5447	95.9832	98.1541	87.0712	88.9599	95.9136	80.8051	87.3682	90.1993	112.083	82.2518	105.305	105.029	84.2987	100.705	103.798	94.7519	103.469	44.9337	63.3645	56.9192	36.1939	43.3729	40.1797	34	42.5285	36.5632	70.0047	63.786	66.688	53.4431	67.7841	56.6536	58.6096	59.8035	57.5244
Pn15.1943	14.9965	19.0048	14.9717	23.5091	25.899	29.0958	25.2911	27.9017	27.9915	30.497	16.7801	25.432	25.9844	32.4141	30.1106	17.1975	15.6802	22.5786	7.74396	18.0893	15.656	10.08	9.16789	12.5151	8.73062	19.1443	16.719	7.25128	9.78118	9.20568	4.6013	11.1865	8.33318	8.36454	12.2075	12.2456
Pn15.1948	0	0	0.652578	1.05419	0.902555	1.80632	2.38367	2.81593	1.43651	5.13752	6.08811	5.03764	3.51523	3.03194	3.32597	0.270688	0.424933	0.480864	1.7076	2.32956	1.63366	2.73686	1.47277	2.96646	1.29182	0.770558	0.810971	1.71202	3.41316	2.28375	2.86799	0.774726	1.06545	1.03811	3.32319	1.90087
Pn15.1964	254.57	209.528	222.303	134.332	120.049	122.735	157.403	119.318	133.181	251.575	193.391	227.171	369.384	428.767	386.098	195.111	170.344	184.347	88.3817	67.858	78.3028	84.0022	37.0545	56.2246	43.487	54.7192	46.4285	82.3375	81.2167	86.0015	58.4862	49.9597	55.3046	36.7219	57.9422	52.147
Pn15.197	1.98905	0.519939	0.768805	1.33066	1.18627	2.2699	2.06827	2.04735	2.08065	1.00876	0.910785	0.791315	3.76881	1.73185	2.23905	2.15636	0.889984	2.58975	0	0	0.0488793	0	0.132197	0.0493094	0.144943	0.0494039	0	0	0.0528219	0	0	0	0	0.0258837	0.0257147	0
Pn15.198	1.83547	5.48389	3.82065	2.74831	2.51475	2.32724	3.47265	3.81643	2.66789	3.65698	3.47801	3.01214	6.44086	5.729	4.92099	2.98654	3.17599	3.10341	0.299823	0.414556	0.31785	0.304927	0.167735	0.23462	0.316093	0.501482	0.418516	0.454961	0.41051	0.528323	0.157751	0.0882342	0.0568806	0.63221	0.350747	0.562045
Pn15.2022	33.8631	33.5306	25.6763	44.3014	36.9728	34.0845	32.8666	28.5864	29.5922	46.3019	42.8341	38.7428	49.1341	45.4239	39.5429	29.7767	24.0433	27.34	17.729	18.0439	18.128	25.2971	17.8394	20.8224	17.1644	20.4995	17.9589	21.1605	16.4868	21.1703	17.8316	24.6412	16.4612	16.8229	21.2455	18.5548
Pn15.2036	2.83153	2.10081	3.15566	2.78251	1.64187	2.1837	1.86988	3.64934	4.37841	3.72651	2.66723	4.79088	4.09224	4.04301	4.13571	4.01414	2.62563	3.17792	2.14693	2.74116	3.35305	1.93724	2.35021	2.39081	1.71788	3.4955	2.54904	1.47178	1.95404	1.79456	2.33246	1.89814	2.25408	1.85925	2.97385	2.38049
Pn15.2085	13.2247	8.99177	11.719	6.12858	6.0908	6.59755	9.4028	8.42009	11.4159	12.8616	7.9444	10.8764	16.0095	14.8997	19.6104	10.2493	11.1403	13.8556	15.939	12.451	10.7404	6.43242	5.41514	7.46407	4.73802	4.02064	5.20828	8.25411	4.70002	7.02063	6.34866	5.65935	7.1345	17.9192	17.1884	18.55
Pn15.2180	5.48891	5.40945	6.0494	6.73207	6.51628	8.0374	6.02336	7.42504	7.60429	7.80517	5.48825	7.19509	8.26054	9.95541	8.67857	6.65422	4.90203	6.51581	1.4696	4.03108	3.97858	1.73223	3.15527	2.56507	2.43939	4.26317	4.28787	1.4107	1.45471	2.46987	1.11	2.89396	2.67038	1.80585	2.73831	2.28923
Pn15.2181	3.93665	6.77989	5.08102	6.92048	6.69272	8.5304	9.44547	6.35109	7.97489	7.94139	5.14778	7.89595	8.56012	10.0431	8.87387	7.19061	3.80592	5.5141	0.556152	4.19667	3.3476	1.96199	0.89938	1.65498	1.00253	4.10058	3.30158	0.789919	2.06037	1.83044	1.11453	1.79779	1.40972	1.00962	1.53953	1.87515
Pn15.2214	17.3961	14.985	16.0755	14.9069	15.1101	16.2003	14.4295	16.5404	17.9694	20.6577	14.7597	17.2022	19.8451	18.381	18.4469	17.1881	14.2845	15.9858	6.42544	11.6165	11.2438	6.84915	5.61226	6.42903	4.89183	9.7498	8.29158	8.38014	8.71665	9.96797	5.64326	7.89321	6.21119	6.5748	8.72438	7.51871
Pn15.2249	12.286	12.6436	12.0759	10.7755	11.6383	11.7032	9.15191	9.43931	10.0521	11.8244	9.56663	11.4686	12.8092	11.2695	11.9279	13.116	9.25562	11.4207	6.93445	10.0837	8.28267	6.15015	6.66047	6.30722	5.05226	6.72571	8.40165	8.65889	7.90794	8.61546	6.23244	7.86527	8.11262	6.68551	9.09553	7.12551
Pn15.2268	7.76999	11.2662	7.50812	9.96296	10.1723	4.94816	10.7958	11.1079	6.5824	14.6013	8.03943	8.46394	9.55817	14.195	8.33009	14.6819	9.46757	11.4163	1.37214	7.27493	5.6089	1.9558	3.22756	2.16699	2.91949	3.1361	2.55477	3.50175	1.4186	3.2844	3.28543	4.07473	1.3134	3.03335	4.14362	2.40331
Pn1.523	0	0.514336	0.579444	0.702037	0.228973	0	0	0.100014	0	1.14044	1.80194	1.19282	3.23689	6.36326	2.10945	3.12458	2.89272	4.55439	0	0.206849	0	0.63395	0.261544	0	0	0	0	0.304031	0	0	0	0	0.354768	0	0.305251	0
Pn15.2308	207.41	25.7636	110.753	170.002	150.579	160.304	110.607	164.766	151.018	267.255	133.99	227.816	658.24	743.587	675.078	75.6162	164.315	96.223	5.50745	3.02961	4.30582	2.53794	0.383069	0.800156	0.714009	1.54612	1.95114	0.296865	4.22455	2.22752	4.34018	0.725425	0.900657	1.62008	4.05357	2.58619
Pn15.2309	57.3331	27.2927	42.0693	40.5256	41.0658	42.7521	23.2168	30.444	37.4911	58.4051	57.4734	57.1623	45.8412	56.1759	56.9223	28.6718	26.592	27.399	25.8627	26.462	23.629	31.2929	32.9212	30.1773	30.3744	46.559	34.5079	30.0983	40.3227	29.1947	30.1879	35.2011	35.8995	30.0807	25.1966	19.2265
Pn15.2311	16.2583	8.90978	11.6835	12.3582	7.37089	10.1012	13.2011	11.6437	12.7679	18.456	12.8125	15.0372	16.6368	18.898	18.2857	21.155	15.1715	19.5042	7.07502	9.29896	9.57649	6.60984	5.66795	5.4872	4.64576	7.40342	6.3506	6.76637	6.58169	6.82638	5.634	5.82796	6.86714	6.68015	8.07802	8.10402
Pn15.2316	26.7705	27.067	30.3074	26.188	25.5323	29.0013	28.4343	32.8151	35.274	26.1426	17.1463	24.3769	37.0211	35.2028	39.412	32.5276	26.4546	32.8595	12.2121	18.5352	18.2929	11.5783	9.16887	11.9269	13.9407	15.0862	15.9435	8.08114	7.5955	9.78074	11.6817	12.2289	13.7556	11.0097	11.7214	14.6024
Pn15.2326	58.0984	64.1237	64.3553	56.4086	58.5533	65.5796	57.8485	58.8583	62.3579	68.0807	49.9851	61.8236	71.9002	68.6762	76.2724	63.5228	55.4603	60.8477	41.8709	59.2205	54.4447	30.3802	35.8618	34.3642	31.8588	50.0436	45.2948	47.4681	48.7197	52.3245	43.7423	45.6898	47.866	43.815	45.6356	50.6297
Pn15.234	1.63031	0.73247	1.42533	0.48474	0.53359	0.830584	0.803778	0.932273	1.44118	0.885878	0.789587	1.54428	2.6341	2.02785	3.3318	1.30691	0.781574	1.54778	0	0.214237	0.100159	0	0	0.0505201	0.222753	0.101234	0	0	0	0	0.119888	0	0	0.0530385	0	0
Pn15.2344	22.9297	26.9566	25.9111	27.9753	24.5104	24.9289	26.85	24.9585	27.0553	32.8157	23.0603	30.093	31.7531	30.3464	32.6854	28.4009	22.5417	28.7422	15.4801	28.7685	25.9811	13.8059	15.8298	15.5968	12.9438	20.0445	19.8871	20.9291	23.3156	24.9547	15.5981	23.6496	22.4316	17.1992	20.5116	21.2567
Pn15.2345	12.5084	11.0565	11.6945	9.43298	9.19223	10.5938	10.5255	11.2949	13.108	15.0842	10.537	15.4667	15.7146	13.5784	15.747	11.8474	8.85833	9.94633	5.15968	9.53889	7.55268	4.68728	4.84165	5.5033	4.53106	6.22049	6.63547	7.04908	5.55191	8.06576	5.78178	7.18849	7.91456	6.24882	7.12195	7.73658
Pn15.2448	15.15	8.93679	10.9954	9.82767	9.04424	9.13895	9.56858	10.9473	12.0317	14.25	11.3108	14.5374	14.6054	11.2682	13.7484	9.24852	8.8828	9.59142	3.64778	6.47517	5.51706	3.66428	3.6889	3.43132	2.70311	5.72067	4.05873	4.35587	4.15359	4.29726	4.53552	5.43915	5.08279	4.03465	4.72408	4.96849
Pn15.2541	109.198	130.331	115.652	106.417	101.129	101.423	114.022	106.202	102.627	107.196	101.862	103.775	127.413	139.283	123.439	133.903	108.849	120.275	73.0627	111.088	94.5175	67.3272	68.099	66.645	69.6306	89.6178	77.1523	67.7868	71.0811	70.5677	63.6895	80.53	75.7254	79.2469	84.8224	80.005
Pn15.2547	4.6186	0.821805	3.14784	1.49562	1.02439	1.48636	3.38178	2.36507	1.70453	1.4122	3.1892	2.09647	16.1437	6.41316	13.1111	2.45781	1.72822	1.95569	2.00271	2.47877	3.30662	0.709046	0.543262	0.810548	1.48911	2.59248	1.78335	0.971559	0.801495	0.607505	2.40436	0.659478	2.07844	0.850953	3.15398	2.94576
Pn15.2554	0.129431	0.494284	0.360317	0.687896	0.543644	0.471474	0.159531	0	0.0786608	0.386816	0.250742	0.404582	4.1563	2.98842	3.62513	1.27719	0.625665	1.54476	0.159997	0.304024	0.131202	0	0	0.0441189	0.194529	0.0884071	0.203533	0.320823	0.0236308	0	0.314092	0.0622197	0.0534803	0.0926364	0.230079	0.0880744
Pn15.2558	10.4099	16.1798	16.3292	15.7198	15.0812	15.0312	15.628	12.4537	16.1868	17.2838	15.3521	13.7781	22.956	24.9415	24.8844	17.4058	14.4245	14.924	3.90851	12.5395	10.8375	8.17091	8.14185	8.37549	4.0406	12.4272	10.3823	6.17681	5.27368	6.14644	3.18617	10.9101	5.65758	4.02733	8.20211	10.2958
Pn15.2559	7.63282	6.05953	9.45219	7.21051	8.59672	9.30255	9.86454	9.63349	8.22672	13.8049	7.24984	10.0378	11.7936	13.0543	13.8188	10.3308	7.55521	10.4659	4.55411	10.6047	9.06438	6.62063	4.26644	5.65825	5.45745	10.6296	8.11061	4.46093	4.22127	5.57874	2.33781	6.62598	3.73562	2.59888	6.53383	5.04265
Pn15.2580	18.5006	19.6628	19.9485	22.5217	20.2458	21.2685	20.4428	23.1503	22.7718	25.6348	19.5215	25.262	29.2515	27.0883	28.5716	23.7623	18.0097	22.038	10.0032	19.1359	16.5986	11.0002	13.4323	11.5513	8.59906	20.1641	15.7312	13.5997	12.6357	14.2014	12.0178	16.7606	14.765	12.7482	14.8787	13.0797
Pn15.2637	7.5068	0.19001	3.96015	6.13798	2.53767	2.96259	10.3211	7.02009	8.31048	3.68646	2.04826	2.2033	15.2891	7.86601	12.7024	5.50513	3.15948	5.46817	0	0.0764156	0	0	0	0	0	0	0	0	0	0	0	0	0	0.0756727	0	0
Pn15.2723	43.8702	55.135	36.6085	75.983	71.0267	49.6689	89.0001	49.2033	51.2819	81.6484	48.2366	50.4978	85.2491	111.278	71.6611	110.03	56.2733	68.9868	27.8481	56.0229	49.3783	19.1506	17.4721	24.4517	8.46461	30.7751	24.0522	25.7159	22.5134	21.6586	17.0241	27.0739	18.8618	19.0938	28.0322	25.415
Pn15.2724	51.4792	52.1654	50.8295	65.8868	65.27	61.2679	69.2217	51.4964	49.2168	66.4686	49.179	55.2669	80.2454	89.3804	81.3626	81.9092	61.4671	70.9065	34.5934	52.6132	45.2298	23.5984	21.0164	21.5878	16.1152	29.9466	23.1265	35.2049	31.5231	33.4246	25.2808	37.3046	33.746	32.16	40.1261	37.1034
Pn15.2741	3.44708	4.60103	3.76055	2.16178	2.75784	2.58821	3.89396	3.29804	3.30851	5.36766	5.5109	4.60294	6.62387	4.32145	4.26739	5.70545	3.58852	2.39656	1.60753	4.32965	3.27939	1.30965	1.65152	1.46019	1.60957	3.26888	2.06299	2.44124	1.80862	2.16375	1.02871	2.22015	1.16158	1.65275	2.0227	2.58097
Pn15.2763	24.993	28.8102	26.0467	29.1778	26.501	27.5787	27.2305	27.5942	29.2906	33.4958	25.9633	32.1191	35.0536	34.0829	36.3086	32.1081	23.9204	29.3298	18.078	29.5372	27.8714	15.106	16.4023	15.6081	12.5712	22.2072	19.704	17.2932	17.3037	18.872	14.6095	22.6241	20.7881	17.1817	24.4409	21.9055
Pn15.2778	14.7609	14.4525	14.3338	15.8067	12.6893	14.1753	15.4529	13.4752	14.1333	18.9843	15.463	17.7256	16.575	17.1927	16.0851	18.3563	13.3056	15.7919	7.51356	11.9103	10.0333	5.76024	4.86808	5.23652	5.44077	6.33813	5.934	7.80073	8.15704	8.26395	7.88131	9.58222	9.37234	7.0595	9.33491	7.92013
Pn15.406	7.19803	5.9399	3.49461	4.68439	3.11444	2.71667	3.04181	3.38808	2.49974	8.4877	11.8813	8.87753	9.01909	12.3107	12.1807	5.92159	6.06815	3.57953	3.21674	2.60117	4.02054	1.68118	1.20819	1.25182	2.3918	2.40811	1.1088	2.18472	2.30652	0.45536	5.16896	3.3896	6.61606	4.78379	3.18578	2.59898
Pn15.407	13.6033	16.9792	16.4718	18.8123	18.5996	18.9483	19.5595	17.7769	16.6232	17.9525	14.8714	16.5211	19.7704	22.1434	20.2946	15.6302	14.1088	18.0105	3.92396	7.03396	6.93168	4.68293	3.1978	3.72744	3.67048	6.51312	5.35131	4.3523	3.56172	4.37756	3.1313	4.33152	4.19303	3.86629	5.0229	4.38527
Pn15.415	3.37202	5.06833	4.28243	9.23647	10.46	9.60318	12.6348	9.42699	10.9545	12.1847	9.08611	11.1473	9.12571	12.8712	11.6361	11.1472	5.4828	9.49725	2.86913	5.92662	4.99259	4.27785	4.00599	4.53496	2.91793	6.84689	5.89067	3.67981	3.23494	3.82812	3.26077	5.68819	4.39524	3.23618	5.20947	4.7143
Pn15.417	24.4563	23.3734	24.0483	23.442	21.4125	23.774	21.7482	24.984	26.287	29.0738	21.8731	26.6737	31.2252	31.115	32.5967	27.4598	21.9837	25.6866	17.1662	25.2851	24.5056	13.699	15.0911	16.139	12.5464	22.0666	20.3663	20.0268	21.8177	22.7276	17.6662	20.7696	20.1083	17.467	19.1329	18.6
Pn15.423	11.5435	14.9394	14.2514	13.5942	16.2959	16.5002	14.9434	15.9339	16.5158	15.2412	11.5249	14.6002	16.8685	17.9571	17.4617	17.6461	14.1277	16.8754	8.4973	10.545	10.7474	6.97178	7.09273	7.16234	6.48051	9.61595	8.77263	8.46347	9.21664	9.02567	7.64853	9.54531	8.98596	7.32199	8.90831	7.82824
Pn15.428	5.29118	6.75756	5.97885	4.913	4.50996	4.69555	5.24259	5.86498	5.24267	5.73051	3.47472	4.35178	6.45831	5.32449	5.95846	5.87456	4.14373	4.93124	3.22173	4.67606	4.05191	1.66487	2.04888	2.18353	2.06031	4.22667	3.04615	3.19377	2.85366	2.9615	3.58571	2.50045	3.1868	2.80587	3.88981	2.98735
Pn15.434	14.7754	17.7022	21.051	17.8981	12.2589	12.8804	18.7061	13.004	16.1116	27.8029	23.3232	21.4773	25.1989	21.6824	23.3941	19.3021	13.4671	16.3282	9.79275	13.1838	12.0807	7.94644	9.16841	10.5704	9.6869	14.9515	11.5886	13.0477	6.66078	9.2087	4.86929	13.5041	12.8132	10.5751	14.6565	12.0817
Pn15.473	77.9929	5.58643	36.8804	31.8476	30.4903	30.9736	85.3334	57.856	64.3834	25.6407	12.7065	21.7332	194.846	121.96	156.922	90.8476	40.7355	70.5835	4.63312	0.988537	1.57553	1.69845	1.9317	1.80131	4.95229	6.28485	4.84912	1.47499	0.658344	1.07371	3.87233	0.83682	1.33581	2.0246	5.10581	4.03312
Pn15.495	12.7991	12.6419	14.4271	12.3701	12.6007	14.6629	14.6923	14.2259	15.3979	21.1961	16.3886	20.9416	18.4802	18.9136	21.7089	17.6691	12.7025	18.0907	6.92432	12.816	12.1315	5.74033	5.20123	6.22189	4.63176	9.59099	8.1082	7.71862	6.6184	8.10733	5.97842	8.24757	7.55719	6.31628	8.43167	7.94895
Pn15.530	78.7915	81.733	90.1023	67.2495	53.9631	67.012	69.9892	69.8197	79.3669	85.0015	85.4144	89.4534	95.6901	93.7125	100.204	73.8022	75.0594	84.7147	50.9875	63.1891	73.1948	33.0534	32.3983	34.3079	46.4347	51.3041	58.8678	48.5129	38.4523	47.1649	54.1958	43.6896	53.3811	46.6623	53.1404	59.2888
Pn15.602	31.3354	36.2963	38.774	35.5531	37.1974	38.376	39.0499	39.2577	43.2153	48.4974	31.9058	41.964	42.0593	40.8893	43.7243	40.5837	33.6546	39.6361	15.606	33.6424	30.3144	15.1685	19.1798	18.9544	14.5858	36.4125	29.7017	25.1769	24.1503	26.9753	16.1883	23.0536	21.7137	18.2552	22.774	24.4393
Pn15.604	5.8166	7.2061	7.04238	6.87326	5.92132	7.34241	6.59287	8.22513	8.03301	11.897	8.90982	10.7319	8.16462	10.5099	8.74526	5.64757	5.62175	5.70823	2.67544	3.74303	3.5782	1.42682	1.90723	1.81802	1.82974	1.71591	2.15146	2.86027	3.02007	2.99509	3.98602	3.0098	4.08816	3.26406	3.14656	2.33187
Pn15.623	20.8369	23.6263	22.4591	22.071	22.9869	21.4726	23.049	23.9366	23.8247	28.6624	21.3449	25.293	29.2743	26.7662	26.7163	28.2165	18.7791	24.6999	9.21947	18.3751	15.5401	10.5887	11.1511	10.3763	7.80042	15.1267	12.4277	11.0764	11.2103	12.9225	8.69024	15.2099	13.6351	10.2713	13.6577	13.0297
Pn15.641	34.9358	24.8048	27.038	22.4966	22.7728	19.814	20.0452	26.4486	23.9688	35.5496	29.1651	32.2679	40.9683	37.723	36.2194	28.9862	22.9445	24.4736	14.1662	18.9868	17.6544	9.82669	11.2268	10.4815	12.291	18.7055	15.4664	14.2935	14.9664	13.8921	15.7196	18.2794	16.286	15.5442	17.2626	16.2384
Pn15.658	6.96613	5.32888	5.96035	5.28988	4.61978	5.61333	6.16941	8.68634	8.73739	8.86181	6.78885	7.61314	7.06029	6.47873	6.90169	6.79148	5.51154	6.88608	5.09108	6.02939	4.99527	3.07981	2.73571	2.65019	3.06346	4.22518	3.97124	5.73726	6.80731	5.72986	4.94634	4.6514	4.3498	4.28514	4.9028	4.44098
Pn15.761	11.1153	6.64389	8.67457	9.68908	10.3031	9.16534	10.8153	9.65091	9.007	8.4877	4.88532	6.68366	16.8119	10.3427	16.2048	6.1272	6.28333	6.76945	2.76709	4.74228	3.93781	4.51931	2.77437	4.37304	6.23095	6.65576	4.31202	1.87261	1.71648	1.64797	3.28754	2.16558	2.87303	3.22424	4.28252	3.4653
Pn15.775	30.2019	5.38625	10.5024	12.4417	7.19358	11.8866	19.3231	25.6202	18.3083	7.23467	13.1757	9.96915	85.4885	46.7251	53.3574	22.1691	16.2104	18.0001	15.634	21.6617	14.7234	8.17091	6.10996	6.20836	7.79635	16.4561	11.4564	9.22508	5.89294	9.2906	16.7843	11.7479	11.6219	6.27032	19.6717	17.8846
Pn15.789	217.495	358.805	272.074	207.764	232.132	191.359	455.307	287.662	270.697	447.124	329.238	347.403	328.674	427.894	333.187	444.858	313.934	350.179	220.122	240.011	221.248	192.843	133.963	145.39	116.909	167.592	141.463	167.024	192.35	170.148	144.019	124.492	135.543	152.934	158.082	146.185
Pn15.824	21.7603	26.7081	25.6367	21.7512	26.1424	25.6913	22.7156	24.0709	25.6445	26.8363	19.8065	24.2253	30.0077	31.4458	32.4105	28.1564	23.435	27.2515	15.2081	25.4557	22.5015	13.7426	13.8811	13.7104	13.1894	19.8479	18.5957	13.935	13.6962	15.377	18.4125	23.0524	21.5072	19.9153	21.0399	21.8268
Pn15.856	3.19041	8.84367	7.03142	2.84931	2.62784	4.11687	7.6035	7.41352	5.89554	6.79047	4.16226	9.9482	11.4032	6.93641	10.7684	5.76402	7.00497	10.8542	1.30561	6.0752	4.72579	2.66859	2.43143	1.78977	1.7222	2.91094	4.85037	2.98482	2.92318	4.04555	1.92365	2.88627	1.50797	1.95482	3.30653	1.82651
Pn15.897	6.14715	6.5406	5.14451	5.35288	4.84701	4.47716	5.18607	5.66122	4.63951	6.05745	6.01882	5.94257	7.44002	7.15442	7.6713	5.44198	5.40275	5.31929	4.59302	4.18621	3.34434	1.2453	2.63642	1.73984	2.67939	3.22866	2.41489	4.52632	4.47305	3.55748	3.60817	4.13919	3.15434	4.46317	4.18156	4.18801
Pn15.904	52.5515	52.3607	46.1231	50.6517	47.1212	47.2979	51.2816	54.7822	54.2047	66.9009	49.8493	57.1262	68.5946	63.3065	60.7975	61.6451	46.7961	50.939	32.1491	48.1439	42.9328	26.7157	28.8628	26.9258	21.5376	35.2869	28.0887	46.1829	49.5258	45.4188	40.8156	48.3852	44.0955	37.7065	42.9106	39.5587
Pn15.908	26.0896	39.6191	32.0892	15.226	13.3326	13.4147	22.9278	19.0321	19.4762	28.362	26.598	24.4997	59.3305	41.2184	44.18	28.8668	23.5322	26.3052	23.7275	26.6108	22.4576	23.0439	17.9114	16.9636	20.9128	16.9962	16.8004	21.3638	25.8171	20.6805	19.5212	21.7286	18.6496	19.0697	17.1133	17.7533
Pn15.976	163.559	100.442	125.459	144.767	135.095	139.589	132.895	155.249	152.872	177.379	171.941	186.383	198.664	178.596	190.459	136.565	121.882	129.048	99.3981	104.849	101.392	106.642	80.4404	85.86	74.9213	91.6834	83.2234	124.634	111.662	121.228	92.0702	87.0883	88.7749	89.0719	100.488	95.3109
Pn15.999	31.061	30.8722	28.9484	30.9332	29.9582	29.3222	32.2086	30.0106	30.2467	35.4393	32.1577	34.2514	36.1517	31.1578	32.6335	31.2225	29.4658	31.011	20.913	26.9348	30.2017	22.1229	22.1437	22.5925	20.6192	26.5707	25.5334	24.3109	22.2501	26.931	24.2126	22.1832	24.8587	20.2757	24.8307	24.2211
Pn16.1064	17.0606	8.28653	14.9368	14.7038	14.7561	14.729	17.7318	17.2413	19.4292	18.8331	14.069	15.1339	18.0662	23.8554	22.7704	15.2957	12.7657	11.9236	0.814273	9.49782	10.1272	8.00069	4.21376	6.60129	5.89058	7.71628	6.38076	3.42879	5.05109	2.85865	1.67843	4.87647	2.28628	3.63019	5.90152	5.85695
Pn16.1110	10.5566	18.4687	14.8403	17.3548	17.0706	21.0718	15.4483	10.1156	11.3049	17.7255	13.5496	13.0982	15.0674	19.4902	17.7886	18.7021	13.6386	16.5097	10.1709	8.11499	16.0326	14.8178	14.965	12.4354	11.0632	12.7396	20.9529	13.9221	11.6323	14.9329	8.2375	13.6282	9.89524	4.83234	6.94921	5.9566
Pn16.1158	4.24791	1.90851	1.98471	2.59164	2.11755	2.19745	2.09431	4.11081	3.7864	5.59893	5.03256	6.06037	5.62268	5.64446	4.9132	0.905578	2.49857	1.07248	0.115409	1.5587	1.85491	0.168887	0.268752	0.178213	0.998588	1.13828	0.986574	0.185132	0.477268	0.173641	0.925118	0.87965	0.40505	1.0758	0.85967	1.03765
Pn16.1164	1.8043	0.843065	0.986315	1.09172	0.635152	0.768471	1.42329	1.53848	1.25738	2.15692	0.734035	1.76719	1.86573	1.75894	2.048	0.969768	1.52237	1.25617	0.0764708	0.730267	0.341411	0	0.296796	0.172208	0.126549	0.394372	0.113492	0.20445	0.210828	0.12784	0.23352	0.208166	0.0894633	0.206619	0.20527	0.196444
Pn16.1171	2.69695	1.39942	1.88419	2.57789	2.03613	2.46933	1.61057	3.02651	2.92413	3.93543	4.56242	4.55155	4.08129	4.35269	4.33958	1.02081	1.3688	1.02005	0	1.29032	0.92412	0.813352	0.659546	0.362542	0.83732	1.1935	1.12297	0.484223	0.693513	0.975622	0.67598	1.09561	0.690594	0.625295	0.864296	0.516959
Pn16.1182	0.442654	1.19326	2.01647	1.44776	0.354146	0.744204	2.18238	1.70157	1.07608	4.63019	1.71508	2.99795	5.18519	7.19212	8.64594	2.41634	0.194525	2.42142	0	0.319927	0.598282	0	1.0113	0.603546	0.221763	0.151176	0	0.626979	0.646539	0.392043	0	1.70233	3.10935	1.26727	2.04586	0.803239
Pn16.1184	12.0185	10.9447	10.5843	18.4201	15.4795	18.9071	33.9579	10.0949	15.3726	33.2338	15.609	26.3931	44.4967	57.2869	53.865	35.7563	15.0157	29.2135	6.89065	8.72527	8.55903	9.63001	8.32355	6.42983	3.83405	9.46078	8.10214	5.34357	5.589	4.77325	28.0319	6.83972	14.074	8.44758	7.74096	6.74799
Pn16.1187	19.1654	14.6805	14.8956	15.2426	12.275	13.3229	18.2783	13.4681	11.7961	33.3858	18.7164	23.7341	21.8705	27.2257	20.9574	24.5386	15.878	22.4469	15.9423	14.5329	13.7657	7.84872	5.88598	6.71136	7.47663	8.79873	7.67448	9.86454	13.8817	12.0581	12.3261	10.4214	10.9482	12.6677	14.186	16.3435
Pn16.1246	4.41003	2.49338	1.95627	5.75321	5.47076	3.49887	2.34524	6.09518	5.70161	6.31838	8.11142	7.74442	7.00521	6.73732	8.61916	5.74262	3.96308	7.14597	1.36506	2.65014	3.24814	1.35369	1.22262	1.31744	1.71287	4.3999	2.77394	1.36859	1.08561	1.66765	0.681392	1.38156	1.2694	1.80869	2.57201	2.4277
Pn16.1396	11.4163	12.4986	9.36501	6.24989	5.24919	4.8535	9.28373	8.34583	8.16098	13.7912	8.54785	7.96431	12.3764	12.3996	10.5906	19.3678	9.42831	13.149	3.54547	8.91495	7.00558	5.28041	4.67678	4.24928	3.9937	7.21522	5.09681	5.76177	5.70194	4.64873	2.89247	3.69021	4.3105	4.67242	5.36502	4.61346
Pn16.1430	9.64752	12.2164	10.6758	10.597	10.6011	11.0369	10.7926	12.1091	12.9656	13.0013	9.71413	11.2343	15.7488	14.42	15.6798	13.2773	9.9948	11.9151	6.33397	10.1868	9.69674	4.37584	5.8555	5.44479	3.27825	9.42887	7.15302	9.35198	8.34465	9.60548	5.41795	8.06257	7.1626	5.8721	8.03433	6.81809
Pn16.1554	0.614798	1.58825	1.24473	1.13106	1.22967	1.29202	0.303108	1.77247	1.86819	2.06705	2.0843	3.12287	3.84916	3.023	3.34192	1.4844	1.21578	0.84077	0.217139	0.277714	0.519342	0.0567425	0	0.104782	0.269504	0.367442	0.676747	0.870804	0.392863	0.476441	0.435148	0.221658	0.381047	0.220011	0.218575	0.209177
Pn16.1639	1.15215	1.34203	1.64151	2.47728	3.0726	2.24792	1.93553	2.59471	2.28217	4.71861	2.9347	5.15764	5.68803	2.88278	4.81215	2.2577	2.96288	2.6738	1.59757	2.12805	2.13398	0.882207	2.26178	1.48365	0.855127	3.61424	2.76465	1.42037	4.64337	2.68333	0.828427	2.54365	1.83373	0.519204	0.879918	1.04535
Pn16.1702	1.40278	0.70027	0.946698	1.52932	1.12229	0.960826	1.69057	2.83232	1.76821	2.79488	0.981339	1.86763	4.34407	1.79936	2.46994	1.30896	0.890431	2.40281	0.110099	0.619576	0.157997	0	0	0	0	0.106462	0	0.110384	0	0.345108	0.252158	0.599412	0	0.22311	0.221653	0
Pn16.1753	1.64623	1.66415	2.25672	1.31801	1.04268	2.49862	2.33343	4.88994	4.1409	5.39824	4.85023	4.64559	2.9646	4.13531	2.85648	0.662458	2.17032	1.60321	1.45358	1.06587	0.695318	0.379846	1.5671	1.16906	0.721646	1.78038	1.55324	2.52605	0.926729	1.64026	0.52711	1.41788	0.821928	0.662762	1.02423	0.871282
Pn16.1842	1.03747	3.72894	2.73063	11.0278	11.5651	13.7988	0	0.0966802	0	20.9461	20.0986	17.5841	29.5578	28.804	28.395	5.86659	8.75362	4.40258	0.293138	0	0.0934816	0	0	0.188608	0.138602	0.18897	0.174021	0.244914	0	0	1.063	0.199492	0.228628	0	0.0491793	0
Pn16.1843	1.18568	6.2149	3.40079	13.2496	17.5492	9.96701	1.94855	0.552458	0.480392	40.1598	40.58	20.7962	53.9591	51.2033	32.7718	7.13616	10.0736	3.34124	45.3666	18.71	15.0906	13.2777	17.156	6.19713	18.5132	14.8476	11.3113	26.7306	9.95786	11.7263	18.0631	17.8593	10.4516	9.75908	15.1753	7.53036
Pn16.2001	19.5605	26.6468	19.8013	29.8233	25.9866	27.7065	24.419	28.3456	25.4115	25.2962	16.1658	22.1574	36.7868	35.756	30.4548	24.8667	26.182	25.1661	15.9404	14.8506	14.765	15.8339	12.9966	15.8737	14.1149	19.0298	16.96	13.0268	12.3847	11.3242	10.3065	7.41894	9.93606	10.6926	11.9944	11.2752
Pn16.2011	13.1651	18.7218	13.4431	10.2965	12.9141	11.1631	15.239	16.9624	14.3786	19.9577	19.0729	19.443	30.7042	25.6489	25.4822	15.4787	11.269	16.9651	6.14579	8.19122	12.1462	8.5372	4.70779	5.30705	4.64555	9.53973	8.71304	6.48599	6.77194	8.41541	2.68548	9.02529	7.7576	4.4245	6.34922	6.02429
Pn16.2069	4.87611	5.22052	6.9316	5.76841	4.15014	2.5582	6.34254	6.38089	4.11937	9.50842	7.13499	6.59405	6.70498	9.75905	7.11149	2.96234	6.47403	4.43697	2.71153	5.2488	5.46867	5.36216	2.27543	4.38514	3.17052	4.46442	3.06712	3.74718	5.68248	3.49163	2.43372	3.39136	6.00149	2.82165	3.02453	2.44737
Pn16.2096	13.99	14.5331	11.9058	16.6177	13.3819	15.4365	12.8745	13.9194	13.2087	18.0438	14.9291	16.5878	22.955	21.0135	20.9768	15.0514	13.148	14.3288	12.3272	13.4969	14.0712	12.6712	7.13764	9.20392	7.14041	13.3868	11.6096	6.76347	10.7661	10.2799	6.69905	12.9104	11.3815	5.86897	9.21307	9.08412
Pn16.211	10.0077	8.99253	6.03605	7.12935	4.50673	8.86596	5.31807	4.90032	5.43867	8.38759	7.86529	6.80596	11.3525	11.0946	12.9857	9.88914	7.92672	10.0429	0.910104	6.17187	3.38154	2.52207	1.45124	2.34909	5.04371	4.01135	3.63747	3.28909	6.38954	3.26408	1.69661	1.87249	1.13901	6.11187	4.72974	4.4856
Pn16.2125	12.5513	12.082	12.8339	13.6244	13.1431	13.0144	13.3651	16.1741	15.7209	17.0945	11.2473	13.7463	17.8629	16.1113	16.2576	13.3106	11.1982	12.6002	1.16808	10.678	8.22557	2.50198	7.77058	5.21779	4.4093	9.10389	7.34354	9.25366	5.22652	7.56289	6.87086	6.62874	5.86195	8.64691	9.48998	8.57568
Pn16.2163	13.8395	12.5151	12.4687	14.0707	13.8463	14.3556	11.3122	12.851	13.8808	18.963	15.7744	17.6848	15.9571	15.3961	16.6799	13.6765	12.2154	14.1163	10.1297	14.1908	12.2798	9.99366	9.55951	9.12016	7.90276	11.5529	10.4968	12.5558	12.5745	12.9792	10.591	12.8619	11.9644	11.3393	12.8087	12.2268
Pn16.218	9.16208	8.68933	8.86959	7.41589	8.15553	7.266	7.04515	9.11556	6.98753	8.37557	7.84553	9.73896	14.9649	11.0742	10.714	11.8455	5.95485	9.43409	0.511224	10.1943	5.83783	2.56952	1.23833	2.64541	3.82634	7.2047	5.62742	2.99894	4.50943	3.06852	1.90575	0.917885	1.31069	5.66478	4.67523	4.44278
Pn16.2254	28.9865	30.5165	30.9882	25.0132	25.6461	25.5637	26.8611	31.433	31.9004	34.8813	23.2973	31.1848	37.953	33.5447	38.0499	34.2404	27.0102	31.4731	14.1486	21.8778	20.3683	11.6861	12.5481	12.8071	11.0446	21.1007	19.1034	15.1441	14.7962	16.194	14.3199	17.1262	16.1297	14.1132	17.5084	17.2539
Pn16.2265	84.1834	91.1902	83.918	81.3954	79.2552	80.6345	79.0892	75.4456	75.4419	100.832	79.6179	90.6729	97.1615	97.3513	95.5522	97.092	83.7935	88.4446	47.0083	75.2061	71.5275	35.2278	39.8468	40.029	35.013	58.71	50.5466	52.4165	53.8566	55.7448	47.6579	60.257	54.2222	51.7297	63.7649	64.5157
Pn16.2276	7.3038	3.38091	6.0494	4.34327	4.95804	2.97681	4.80123	7.73442	6.09778	9.48086	6.64593	5.99591	10.9068	7.94919	8.80907	6.13378	6.03027	8.14477	0.15634	3.67916	2.5427	2.77811	0.404521	0	1.10881	1.51176	2.64512	0.783724	1.61635	1.37215	0.716129	3.19187	2.19483	0.633633	2.9901	3.21296
Pn16.263	3.57596	3.35208	4.42443	3.33903	2.80797	2.72149	2.22011	3.64093	4.54329	4.39797	4.06248	4.18597	5.33189	5.90828	5.75948	3.63341	3.20113	4.10546	3.21205	2.37711	2.95362	4.87321	2.27947	4.28883	2.88631	2.98533	3.26289	2.20422	2.65988	3.22575	2.8569	3.45928	3.39294	2.21182	3.24898	3.24447
Pn16.336	3.74642	0.802758	1.45867	2.02648	1.7984	1.45352	2.24489	3.72622	3.33939	4.85182	3.60099	3.84353	3.37577	3.81983	4.69426	0.774467	1.21578	1.08918	1.95425	1.79126	2.49284	2.27679	2.13322	2.73089	1.89134	2.81487	2.13901	1.7144	1.6837	2.50132	2.07472	1.96721	1.47656	0.742538	1.63931	1.12433
Pn16.481	47.6029	42.6954	55.9241	40.2873	22.626	32.1898	63.3929	55.0003	61.4191	98.8683	70.3556	99.5657	86.2069	82.9167	98.979	52.5163	40.0629	57.6528	8.68558	16.5042	18.3996	25.8746	21.8313	29.6384	33.5284	21.9565	28.893	7.77504	13.1489	14.2349	10.0173	13.7639	13.5725	17.1609	11.4283	14.3436
Pn16.641	22.0676	10.8797	10.28	10.2195	10.1556	10.0686	17.1381	17.3342	15.35	14.7855	13.6197	9.36012	17.8274	14.529	12.5227	10.9883	7.89543	5.43848	0.137947	3.24631	3.29935	7.49801	5.88936	3.46152	7.82693	10.5379	7.86164	1.65965	2.56714	2.94032	1.26376	0.563271	1.45246	1.95681	3.19376	3.36652
Pn16.646	7.05328	4.42555	3.87782	4.82254	4.47547	5.45204	3.95706	5.14211	4.73002	6.84473	8.59895	8.61626	4.76471	5.92757	4.9746	5.56595	5.66474	5.68465	0.257704	3.07622	2.58872	1.39175	1.50029	0.8705	2.28465	3.53021	1.79758	1.07654	1.86502	1.83097	1.81983	0.409214	1.55769	2.91576	2.03203	5.35125
Pn16.710	3.51976	2.41225	2.17409	3.2316	2.52961	2.00594	2.70591	4.60729	3.17845	5.73499	3.14932	4.97276	5.07241	5.45862	5.30945	2.10421	2.54298	1.55752	1.06404	2.61935	2.22743	0.682745	0.572436	0.589719	1.24779	2.25134	1.84809	1.39423	1.77537	0.911421	1.15816	1.93577	1.34342	1.24891	2.34364	1.24491
Pn16.750	4.81816	4.44804	3.80844	6.74589	8.05276	5.51125	7.54938	7.77286	8.34336	5.88472	5.46617	6.39569	6.21177	8.49441	7.51602	5.76462	3.74161	5.90803	1.72503	3.72082	4.25964	1.60819	2.77455	3.44219	1.57064	3.832	3.54961	2.15018	2.96438	2.309	1.54829	2.95074	2.1272	1.88956	2.8393	3.17383
Pn16.763	3.52111	7.41268	4.17551	6.16942	5.63413	6.08894	4.66235	12.586	9.29341	12.4273	6.04175	6.91835	9.18379	10.3236	8.9722	5.40719	7.781	6.10357	0.852766	2.98113	3.46732	3.1198	1.10324	1.92038	6.65289	7.14651	5.31554	2.63616	2.64493	3.56403	2.92962	7.93132	6.06904	4.46423	2.07447	2.46448
Pn16.866	26.5446	35.57	33.2377	34.4998	39.5879	34.0684	22.2083	34.0723	33.6966	32.7085	19.3135	28.0645	35.7993	35.1644	38.2675	29.3547	32.8636	28.8252	19.7492	22.7084	24.3299	14.4161	15.9046	16.3184	9.17092	13.3361	11.9131	15.8298	16.9645	16.7093	20.151	23.693	21.5535	22.4179	22.7568	21.7618
Pn16.869	46.9982	55.0133	51.9729	60.9777	58.1872	63.0935	57.2274	53.8951	56.4021	64.9528	55.647	62.1214	62.0006	64.988	65.7061	56.4604	47.5314	57.5013	40.1219	51.1863	50.1646	30.7308	33.807	35.2638	26.0666	40.7787	36.0721	51.2486	49.676	50.5031	38.8542	49.1657	45.8486	41.2771	45.4085	45.0165
Pn16.875	2.91111	2.83845	2.94695	2.63351	2.4777	2.70746	2.19866	3.85278	3.46313	4.01069	3.23977	3.6786	4.60342	4.18434	4.61088	3.64115	2.7219	1.9097	2.40636	3.6708	1.33944	2.19517	1.86789	1.39345	1.45842	3.08839	2.25967	1.18436	1.99028	2.4137	0.801637	2.14379	1.53556	1.55157	2.29014	0.955345
Pn16.920	27.8949	27.3284	25.0706	26.459	25.2176	23.5237	20.5445	27.2305	24.2427	27.8648	22.2147	23.7371	28.7004	29.5647	24.1603	29.5152	27.5353	25.998	14.2593	19.9678	15.6275	9.18523	12.2403	10.5881	9.38669	15.3261	14.9778	14.5124	16.0241	14.7016	14.0139	19.1145	15.9882	15.8681	15.9002	17.7267
Pn16.955	91.9833	75.1573	81.3841	95.215	84.9009	90.7037	83.3849	81.7787	91.7525	122.308	97.0697	114.479	121.685	113.416	118.242	110.442	94.5234	112.978	57.8763	74.128	67.6094	64.2168	48.4761	46.6972	52.9538	67.2453	59.707	80.9033	75.3115	76.1608	68.0428	53.3145	50.7763	64.7323	66.3001	63.1636
Pn16.975	119.263	121.934	125.45	113.195	105.753	107.506	95.6269	101.014	107.012	120.398	94.493	101.73	126.206	121.566	132.413	123.541	126.525	123.172	74.7719	99.1103	90.2949	61.3422	73.3818	69.8501	80.8875	101.234	91.6824	74.8205	79.215	82.8867	59.8942	74.2936	74.231	88.6657	94.9767	87.2484
Pn16.982	29.5418	23.3069	26.6166	26.6374	23.848	26.2859	29.3746	31.008	34.6561	28.8812	20.0169	25.2501	35.7264	30.0144	33.6948	28.9394	18.8336	27.0511	14.8983	22.1725	20.8879	17.3818	17.3598	19.2683	14.382	24.3377	23.6296	11.4793	12.343	14.5915	11.819	13.7745	14.4513	12.4651	15.2367	15.0768
Pn16.993	45.2576	41.7984	49.755	47.6137	47.9318	54.19	42.3682	47.9534	50.5572	46.9481	50.5283	53.9154	51.3895	51.1998	55.1551	44.8016	36.8256	42.3558	36.3357	47.0789	45.8769	37.2763	37.8716	39.5167	33.7997	38.8887	39.5327	42.1049	43.8922	47.8901	43.9555	38.6326	44.9688	40.6672	44.6345	48.1251
Pn16.994	24.3059	22.1728	23.4662	27.1959	25.4265	24.7204	24.9545	26.7042	28.3133	27.0693	23.1106	24.4423	31.5265	24.3305	26.6281	29.5506	20.0892	25.1554	14.284	24.4624	21.3003	13.0188	12.7188	13.2078	13.6208	20.1708	16.8689	17.3336	18.1445	18.7012	13.6394	22.7313	18.7361	18.4662	20.2307	21.3535
Pn17.1008	4.78207	5.26439	4.89163	6.08009	4.06626	4.65829	4.39438	4.49716	4.60539	6.95875	7.9788	8.4262	5.8656	7.15101	6.86479	5.48786	4.42302	4.15854	3.51943	5.48291	4.46681	2.6805	4.11843	4.43784	2.37066	3.69389	3.51191	4.11366	4.55284	4.5901	3.40242	4.16436	4.15876	2.95671	3.77412	3.77086
Pn17.1012	17.1924	20.7755	25.4059	20.3591	11.6995	16.6117	26.1106	18.3692	26.902	17.5207	16.2703	19.5608	18.8378	23.4893	30.4414	20.9106	21.363	31.447	7.81702	18.1387	14.1558	8.025	10.113	12.9331	9.00912	14.8476	19.3909	8.95685	9.09196	13.4765	7.99251	12.5395	16.8205	5.79887	15.3159	13.985
Pn17.1040	23.5446	20.3506	21.4588	21.849	20.1344	21.1499	19.03	22.6365	23.4928	29.0242	21.3368	25.7053	28.5694	26.4565	27.5143	25.8298	19.9891	22.3545	16.2136	21.9191	19.1734	12.3268	13.827	13.7814	9.81205	19.099	15.9739	18.3297	19.6052	20.2865	12.3085	15.088	14.7426	13.1916	16.5921	15.5628
Pn17.1043	11.9262	12.6986	14.1546	8.49824	9.18266	10.9368	13.7505	13.0649	9.54293	14.19	14.413	13.6341	14.7389	12.8522	15.6518	13.1869	10.712	12.2335	7.02475	9.34921	8.666	6.2386	6.49147	7.92664	5.63772	5.72018	6.60809	9.95541	9.47421	9.83419	6.62299	6.50595	9.14513	7.7331	6.85852	7.12332
Pn17.1045	38.7064	35.8434	32.3388	34.5336	34.3816	38.5047	32.7704	33.5497	32.546	42.3898	31.2709	42.3334	41.51	42.9643	42.4352	42.4955	35.2448	40.8714	18.6255	30.4181	27.9564	12.792	18.8059	17.6013	12.4583	24.8507	19.8813	22.1002	26.3231	26.5153	15.6207	25.2492	22.5932	18.1914	24.5625	22.6774
Pn17.1046	16.4038	17.6597	17.1209	17.7662	17.4149	17.2448	20.1896	17.1014	19.2248	26.2086	17.0269	22.0686	24.7325	30.3987	27.1532	25.2177	16.0345	23.4406	6.47116	18.1373	16.8267	4.76958	7.87099	8.06033	3.09893	15.0285	12.6083	8.65054	10.5787	9.4659	4.30691	10.4639	9.83533	4.81949	10.6895	9.37743
Pn17.1052	11.8652	14.3357	13.2787	12.6609	13.9222	12.4217	14.9114	17.3512	16.6929	15.4547	11.9857	14.2688	19.2339	17.1896	18.8028	16.6841	12.3025	14.8363	4.38757	8.48362	6.70952	8.42851	8.42058	9.41596	4.77797	10.9039	8.54004	6.0338	5.53626	6.16827	4.40723	7.52356	6.10304	5.36973	6.11366	5.92844
Pn17.1141	37.7529	47.5192	42.9391	43.2405	47.0399	49.0648	38.6382	38.4753	43.0908	52.0238	53.8571	51.1223	51.4148	54.0791	48.8581	47.2185	41.9929	41.4568	33.0494	44.8835	42.8361	38.2605	36.9842	38.7815	30.4863	35.5699	35.5742	36.0218	37.7357	32.2655	34.7865	38.3095	37.8754	34.1173	37.9682	37.252
Pn17.1178	4.88222	3.69023	2.20951	4.50859	3.90602	3.21887	3.25658	2.16778	3.23475	4.89225	2.33672	2.18443	4.22251	4.44514	3.51381	4.9925	3.63472	2.94203	1.17661	2.78137	2.65889	1.3359	1.12853	3.25007	0.805713	1.25544	1.13806	1.28135	1.09062	0.661318	1.11508	0.690284	0.54586	0.575531	1.57238	1.09438
Pn17.1200	29.5103	27.6528	28.6149	20.232	21.2222	21.4621	25.0933	26.2883	24.3663	35.1166	30.4916	31.8063	35.0902	34.309	35.5894	31.1005	29.288	29.907	17.0101	20.984	17.772	13.2663	15.965	13.6617	13.2373	17.9769	14.9514	22.2349	19.0693	21.0705	15.4893	21.7972	18.2218	17.6652	21.1747	19.7049
Pn17.127	22.9487	19.8335	20.5068	21.3399	20.2962	21.1383	18.6581	19.9906	19.3735	23.2562	19.6018	21.8245	24.2525	23.4957	22.7577	22.724	23.3418	20.1477	11.5978	18.2597	14.9022	10.6133	12.7546	12.459	10.3159	15.1619	12.9127	10.8743	11.4421	11.3634	11.9649	15.0233	13.258	11.0644	13.1876	12.6442
Pn17.1290	56.669	45.6272	49.4524	58.036	45.4391	49.9027	53.4953	61.8385	60.6126	56.5636	45.7735	52.2826	58.9987	61.4665	61.7212	57.0881	50.1813	52.7335	24.5332	38.5944	35.9055	30.5185	27.8132	29.481	29.9649	42.1919	40.9007	31.554	31.5926	31.5154	25.2962	31.2202	29.3149	29.8654	29.1314	28.7458
Pn17.1400	63.1982	49.9588	42.5159	54.6179	52.9618	39.6759	50.8783	49.2021	45.701	89.4559	59.4724	61.6817	88.8612	81.4073	73.2615	77.596	40.0768	44.7551	16.2462	36.859	31.4909	26.2847	18.0938	17.9973	19.7382	31.8289	22.6437	17.7046	18.257	19.4841	15.0452	26.3426	17.6843	23.9044	29.7209	22.5004
Pn17.143	4.12276	0.844901	1.20812	4.84951	3.26948	3.64806	9.34286	7.35528	7.29694	7.67375	3.50302	3.57976	9.61194	8.44276	7.73006	2.97638	3.40101	3.56091	3.62751	2.19557	3.61707	2.18959	1.25587	2.09565	1.66685	3.43357	3.00271	1.12692	1.84876	1.53742	2.07701	0.834476	0.866696	1.44949	2.4429	2.32966
Pn17.1476	7.28991	12.9308	12.2196	8.97967	6.47612	6.95038	9.84871	8.00644	9.28272	10.8461	9.72068	10.1605	13.5374	11.0106	10.816	8.58687	8.11291	11.2052	2.4744	6.91096	3.71083	3.21555	2.89836	1.45221	4.52959	2.78066	2.32248	3.65415	2.07421	2.55741	1.91456	2.27557	2.8948	5.11589	2.35612	3.00642
Pn17.170	35.0837	20.2568	26.4166	29.8126	30.7944	24.536	55.8937	36.6794	35.8301	75.7496	56.943	58.3075	92.6986	39.2996	54.1217	39.3862	41.9843	31.217	26.7281	26.614	22.8765	17.5015	11.1288	12.5025	17.6127	13.5662	11.034	41.9925	27.5273	28.6328	32.4838	24.8799	25.5784	32.8922	29.2241	23.6763
Pn17.1731	107.299	97.0442	107.114	44.5109	37.1106	43.6517	34.6918	56.3362	51.7	110.989	90.0303	96.2976	106.054	96.0219	101.147	68.2076	93.7669	71.6386	47.6028	46.6185	45.9555	40.9048	40.3099	43.4363	43.9336	42.0849	39.5813	45.7425	55.4785	57.9021	45.1671	57.4705	49.6152	52.3039	51.589	52.567
Pn17.1737	16.3809	21.23	17.2623	19.5866	16.891	18.8676	15.444	15.7271	16.1842	19.5232	14.899	17.5399	28.4599	24.1835	24.5617	25.2318	18.4186	21.5418	8.39429	15.8684	14.1304	12.0027	10.9169	10.3158	6.75928	8.309	8.36871	10.838	12.5218	11.7834	10.9264	11.6955	11.8465	8.87414	10.0598	10.3852
Pn17.174	3.90736	4.14058	3.02797	1.78472	2.02656	1.90279	2.44455	2.91924	2.79501	4.59046	3.73259	5.27861	3.50488	3.87136	3.83331	2.85145	2.0842	2.46573	1.37052	2.51241	1.85749	1.03463	1.52681	1.26759	0.972013	1.178	1.49161	1.79391	1.39725	2.24343	1.94	2.22809	2.29371	1.42722	2.12685	1.5892
Pn17.1747	55.0033	56.5701	50.0745	54.9491	56.5974	55.2086	71.3972	58.5513	52.0607	60.3938	48.4382	51.1067	63.0694	64.0554	59.077	69.9702	52.6242	59.0538	34.0589	48.6912	45.2745	39.5975	41.285	44.509	34.669	39.333	38.6047	47.0628	41.8413	43.6254	36.7121	41.5931	37.1617	37.1021	41.1824	39.0622
Pn17.176	48.0713	44.1476	49.3983	41.6009	42.9822	44.705	56.8455	56.4807	51.7733	51.1931	42.1714	44.0135	61.3518	55.9462	58.0732	59.2948	45.9936	57.4552	27.6061	44.6315	35.8686	40.5518	36.45	42.8216	33.3169	59.9714	45.8682	28.8591	28.627	28.0414	26.8178	28.3645	28.1275	27.1704	36.3163	32.591
Pn17.1763	41.6676	45.8777	46.8707	46.4634	45.6347	47.3209	42.4475	37.3997	43.5852	46.4608	42.3519	48.243	46.4515	48.9871	50.0248	53.391	41.1253	51.4821	30.3217	43.4207	39.5007	27.911	25.5443	29.3476	21.8432	34.5595	31.922	36.2454	34.2839	40.7623	31.1735	31.2697	35.7522	32.6552	38.4635	34.5478
Pn17.1769	28.1654	33.5049	30.1027	39.1955	41.6455	38.2212	37.4265	38.6382	36.0619	43.6526	35.2861	39.776	41.6872	41.6892	39.7283	36.3233	31.0072	33.5113	17.5729	32.0803	25.7193	20.3986	19.65	22.028	16.2095	27.5853	22.5205	20.4311	21.8972	22.4841	16.8284	24.5195	20.9432	19.7837	23.2337	20.6838
Pn17.1774	8.92479	14.3672	12.213	17.8038	15.2342	13.3266	12.842	18.3472	15.9716	19.3745	15.3749	15.327	19.3752	24.1638	19.2415	11.0596	9.30041	8.47168	8.6658	9.2238	8.48702	6.46089	7.17299	6.44109	7.6316	9.65038	8.63094	12.0853	15.201	12.8736	8.13641	9.41909	8.48047	10.3825	10.3561	8.78323
Pn17.181	60.9922	129.213	95.6083	49.0906	41.9276	39.2061	51.4866	66.8982	54.577	77.9935	77.4989	69.9787	149.565	139.557	141.38	93.4702	103.858	85.205	76.5079	29.4645	41.003	6.80909	12.031	10.0591	24.9802	34.1449	27.2032	11.8459	17.046	13.2371	62.97	25.0091	37.1061	34.6859	50.3325	31.3332
Pn17.194	24.6809	39.8408	21.8893	30.7172	34.0749	27.9076	37.2584	36.7894	38.7601	37.8596	31.9462	36.8675	42.8766	33.4329	34.4507	33.0168	35.3216	36.9295	18.9768	27.6252	21.4024	19.6747	15.9679	20.6973	25.1672	34.0146	24.5919	14.8495	20.7361	19.5377	11.6607	14.2794	16.2446	12.6622	23.2955	19.0241
Pn17.234	45.4491	43.5767	42.2224	40.134	35.0503	38.9529	43.1987	47.2729	47.3509	51.6186	45.1022	48.2971	48.5305	42.9084	49.915	50.7325	39.1328	47.5437	29.9372	43.099	37.6861	26.3434	26.6139	24.8963	26.7168	34.0433	31.0726	32.4105	32.0712	31.5992	33.5176	37.858	32.6099	27.175	34.2736	33.3814
Pn17.319	8.78509	8.73658	7.64419	9.63139	11.0166	10.0493	7.78648	8.70409	9.49168	10.7675	8.57327	10.0621	11.4829	9.89006	11.8953	10.2239	7.86583	9.55564	4.31137	7.7881	6.00358	5.02888	5.14171	5.52927	3.98085	6.95575	5.91912	5.06819	5.74292	4.53142	3.07407	5.66249	5.01668	4.88648	4.99494	5.04512
Pn17.353	19.3617	24.6766	21.509	26.2442	24.2873	23.5764	24.4339	24.6883	23.7921	23.1906	17.1851	20.5475	25.1356	26.414	24.5088	25.1039	20.5535	22.9682	8.08592	12.9666	12.0793	7.72642	9.22309	8.77255	7.79718	13.4063	12.2622	7.89053	8.6216	9.03267	7.84162	9.86927	9.98649	8.79165	9.83902	8.94005
Pn17.374	11.2728	9.01624	9.27976	5.52025	5.40138	5.41491	12.5202	9.69688	7.52854	17.7704	14.9989	16.0051	16.212	14.9895	17.5305	14.5126	11.7042	16.14	4.85647	8.9084	7.15762	5.12207	3.79239	4.64483	4.93381	4.99219	5.1427	4.03559	5.69944	5.15654	5.61146	5.47858	5.68158	5.497	8.80824	10.1154
Pn17.375	30.7432	28.1885	29.0892	32.7299	28.5257	30.9415	30.5969	29.5679	32.0296	33.9121	29.8831	30.3145	35.4075	35.4261	36.612	34.2639	29.4939	33.6433	17.7402	24.0334	23.2594	16.0286	17.5449	17.5247	16.0036	22.1132	18.7627	21.3027	22.923	21.211	19.6046	22.4396	21.3765	18.719	20.1391	18.9967
Pn17.40	61.9269	32.2673	40.8499	24.9062	21.3739	21.7999	26.398	39.7854	36.2769	43.2897	42.1461	43.6182	51.8338	46.9342	51.1638	37.6203	40.8699	39.9678	26.0567	29.7306	30.7639	12.669	13.0499	13.5074	15.8902	23.0582	19.6872	28.8355	26.9596	28.2647	19.2369	25.0137	23.7635	20.6411	16.7905	19.1682
Pn17.403	6.37169	7.99929	4.81854	6.98342	6.07382	7.2597	6.37187	5.25337	5.76122	10.6841	4.84408	7.8475	7.58113	7.04596	6.75025	7.72921	4.50126	7.47579	1.83012	5.55227	3.75623	2.76936	3.68915	3.63524	2.87517	6.88318	5.37222	1.88819	2.45312	2.5481	1.14535	2.47645	2.7759	2.97554	3.03109	3.03401
Pn17.43	14.7172	19.1966	17.1496	17.3864	15.9326	18.4557	19.193	15.2282	16.8863	19.8138	16.337	19.6043	20.6499	22.4356	23.4444	18.9696	13.6597	17.8434	6.75998	14.3208	14.4542	5.97752	7.5353	7.35885	5.11985	13.4318	9.27296	7.67994	6.73343	8.65278	5.15403	10.1137	8.77575	6.11616	9.62958	10.315
Pn17.458	60.4536	64.5241	64.6544	69.0746	66.5998	65.4752	61.638	55.8085	58.1709	75.1412	64.7139	65.1757	89.1505	83.4988	86.8415	70.0303	63.3653	67.7367	37.3996	50.1892	47.832	32.5318	31.9557	29.953	28.7199	43.3577	39.8372	39.8272	41.4152	44.706	41.5635	38.9788	40.8131	39.5432	43.8043	43.0733
Pn17.460	26.0631	27.2447	27.5311	32.7298	27.149	30.0359	27.0583	32.4503	32.4611	41.463	39.0698	43.6226	43.8917	33.6018	39.8422	28.3181	23.5799	27.11	18.3022	27.9567	25.416	19.3117	19.0039	17.2879	16.4021	19.8942	19.0909	19.9763	22.4559	22.9204	23.6095	24.5868	24.1452	20.539	24.0198	21.7575
Pn17.608	4.20549	3.56089	4.13445	3.17413	2.8955	3.37656	3.03034	3.91431	4.16145	4.45133	3.1531	4.29764	4.72044	4.30518	4.14285	4.75434	3.71398	4.32348	0.685536	2.89337	1.72161	0.641929	0.628215	0.482433	0.314007	0.400497	0.381531	0.81618	1.84571	1.09232	1.45559	0.835874	1.20301	0.7959	1.13574	1.00894
Pn17.629	3.6438	0.654838	1.96728	0	0.194348	0	0.239529	0.679119	1.37791	4.83992	0.941202	0.759331	0.196243	4.77782	2.3276	1.63205	1.06752	0.724815	0	0	0	0	0	0	0	0	0	0.344074	0	0	0	0	0	0	0	0
Pn17.66	8.20651	8.89638	7.97713	5.83322	2.83515	4.2506	12.1839	12.4598	12.5316	15.3132	8.97285	13.1339	17.5786	12.3076	14.8582	7.66201	6.55702	7.12636	7.22416	5.77396	5.87148	1.88206	1.10789	1.39867	2.80318	4.05543	3.50974	5.72383	6.88991	5.51999	5.34331	2.89898	4.4955	3.6821	3.70226	3.48315
Pn17.683	11.1393	12.9833	12.9451	9.08709	8.26294	9.39636	8.02519	9.69352	9.54822	11.392	7.4095	10.7344	13.1915	12.8955	13.7535	11.6044	10.9449	10.9253	5.84002	9.27949	9.85147	3.72731	4.76623	4.47743	3.78064	6.817	5.59729	7.743	9.16015	7.78992	6.19807	6.30203	6.60876	5.78823	6.34562	7.19737
Pn17.724	39.6074	45.0816	40.5553	39.7885	41.2968	39.6198	44.0688	40.6707	39.1134	43.0811	45.3532	41.312	44.4884	43.6279	45.1149	47.2898	43.8953	48.0281	37.2647	44.224	40.303	30.2365	33.3428	29.8203	35.0664	38.0246	34.9385	36.2192	35.5526	33.8338	32.5903	38.2587	33.0899	32.7568	38.7016	36.292
Pn17.726	16.1509	14.9158	14.6845	16.9965	15.2845	16.3004	16.1466	14.8417	16.1775	21.1547	14.739	17.3738	21.5647	17.9355	20.6945	16.6406	14.2936	19.3356	6.2589	11.3758	12.5821	6.54225	5.97899	7.54433	6.14343	10.0103	10.2061	7.54599	7.34456	8.34416	5.56452	8.23129	9.73215	6.50223	6.69902	7.63213
Pn17.883	5.83882	6.31671	6.25211	6.36841	6.4758	8.11536	7.11871	6.217	7.84855	7.33901	6.93177	7.76393	7.41592	7.28225	7.5584	7.45259	5.1966	6.9393	4.10952	6.55088	5.96858	3.72749	4.42084	4.60563	2.81428	5.85267	5.33664	5.21736	4.60275	5.59128	3.13733	4.76247	5.19095	3.2436	4.96852	4.53256
Pn17.886	19.3222	21.1767	22.1088	25.2544	20.4008	26.6115	21.0155	22.1802	22.6555	40.5973	33.1786	39.6555	35.4288	34.7739	33.2951	27.93	18.9122	27.1667	10.2573	22.9577	20.3384	6.85233	4.89599	6.32686	5.52941	15.5775	11.8592	13.1865	10.626	13.9497	6.98605	17.8734	13.0887	6.30699	13.2186	10.7045
Pn17.935	56.0073	49.0089	54.2526	33.1738	35.2191	37.3068	28.6969	35.1062	39.8289	42.4792	43.225	48.6082	47.9972	54.5308	57.17	39.9384	45.246	52.1019	25.7962	30.0087	26.6896	14.0709	13.8299	15.7255	17.7986	17.2282	19.9062	23.8781	22.4505	24.439	25.111	27.7734	22.554	26.8162	27.3463	24.058
Pn17.958	2.80295	3.69501	2.85445	3.74657	4.18959	4.96637	4.45192	4.03535	4.97782	5.81867	2.68252	4.23216	5.55924	6.14302	6.32153	4.00311	2.00622	4.20671	0.770636	2.34122	1.73541	0.594849	0.306765	0.732311	0.445656	1.51329	1.02407	0.713197	0.686417	0.921638	0.325842	0.710022	0.610292	0.540574	0.918943	0.670043
Pn17.972	12.9005	18.9958	13.8363	17.603	17.9194	17.9521	17.3982	16.4362	18.2993	23.1786	16.052	16.9875	22.0387	22.3482	21.0957	17.1867	13.3621	19.039	4.69674	11.516	10.0679	3.77592	5.01144	4.6653	3.56272	10.3212	7.48629	5.00361	5.03139	5.52027	3.73275	7.21061	5.1279	4.25584	6.96347	6.70391
Pn17.984	10.1392	9.59446	9.08318	12.1788	11.414	16.7949	6.90103	12.4169	11.197	17.6984	18.1648	15.3326	14.2798	11.7396	10.0524	13.4129	11.5138	10.9767	7.0987	8.6899	11.7635	6.82382	8.36375	6.30054	9.03534	4.9643	7.7886	7.05352	8.91176	7.47001	6.09678	5.77987	6.89592	8.02744	8.93203	7.89671
Pn18.1021	5.27177	7.98639	7.67422	6.59043	5.3331	6.00637	5.71371	6.36414	6.99028	11.0243	8.48255	7.67193	11.5797	8.94172	10.8219	13.4282	7.73505	10.0531	6.15513	6.7701	8.24405	6.30511	2.9065	3.86127	5.50042	5.02928	6.63197	5.09112	3.97724	4.24456	6.34366	4.73335	5.97674	6.04945	7.1252	6.52236
Pn18.1043	26.0532	25.4093	26.1206	26.3725	27.3173	24.277	19.5208	24.8162	25.1896	29.9151	31.9692	32.0713	38.68	38.5666	38.1595	17.9567	21.3586	17.7265	12.0791	16.2375	16.8173	8.49939	7.16552	8.7954	12.4254	13.0285	12.2602	14.9656	14.1329	16.0314	11.853	16.093	14.1543	12.1592	13.8196	15.2625
Pn18.1125	107.1	150.966	124.587	112.344	116.847	107.382	135.582	128.751	130.803	131.848	109.539	117.803	136.803	157.575	141.693	143.246	131.006	133.689	84.2945	98.7364	91.5796	65.6633	55.7809	61.715	97.436	83.992	89.6138	53.7437	65.3476	64.363	74.961	80.777	82.047	83.2766	72.0078	77.4382
Pn18.1230	24.2245	23.3438	22.7923	23.3201	22.548	21.2774	19.362	26.2216	22.6917	27.0453	24.9026	24.1158	30.6721	23.2159	27.2714	26.1619	23.7621	24.3842	17.4771	18.8412	16.8875	13.0701	17.2045	16.3614	14.2546	17.9598	15.7751	19.6568	21.1407	17.9686	15.2469	22.7064	18.03	22.3607	18.4083	20.6116
Pn18.1270	21.274	19.6512	21.1714	22.3268	24.0068	22.8198	23.9747	28.5322	28.0075	24.7735	18.4132	23.8549	25.494	23.9722	24.24	27.497	20.9315	23.783	13.9806	20.7712	18.7852	14.68	17.7073	17.232	13.2808	25.7321	22.2546	14.365	15.592	16.2595	12.9737	17.2976	15.8294	13.4815	15.6586	15.7079
Pn18.1294	25.2346	30.9238	26.9244	27.4196	29.0091	26.5217	36.0836	30.0295	33.033	34.8266	24.0168	30.3988	36.5726	35.3978	34.1555	34.0766	23.5788	28.6209	9.8453	26.7666	21.3025	13.8194	10.8409	11.588	11.9492	30.5072	21.5153	14.7839	14.74	14.5902	9.39242	16.3019	14.3239	10.0805	17.3916	15.8024
Pn18.1300	14.7186	12.5918	11.3057	15.0723	13.13	14.3623	18.0139	17.0245	16.7661	16.7706	15.8511	15.042	18.5954	16.7686	17.6244	16.4876	16.1599	19.3158	9.48339	12.3371	11.9169	8.4371	9.41114	9.31287	8.03341	12.5427	11.4913	6.96027	5.34013	6.66362	10.3463	11.3027	11.9496	8.43086	10.6495	9.53562
Pn18.1323	3.12589	3.00252	1.63674	2.11523	1.12108	0.120812	2.33826	2.5614	2.27095	3.65089	2.6102	2.24622	4.17973	3.22613	4.84626	4.34506	2.3684	1.60808	0.837538	1.48018	1.45686	1.11422	0.197007	1.24922	1.24202	0.957121	0.678003	0.381684	1.02334	0.38186	0.78472	0.829057	0.534456	1.54294	2.22265	0.391188
Pn18.1324	9.38766	10.7859	10.7159	9.67481	8.76236	10.6315	6.41214	6.59533	6.59673	19.6781	17.7128	20.3016	22.2578	19.5468	22.0191	15.6034	13.0209	15.9261	4.12725	6.39618	6.26148	1.96752	3.19477	2.5333	2.95167	4.50856	2.96784	6.31942	5.87384	6.79868	4.7263	6.58118	6.16185	5.84407	6.03189	5.65609
Pn18.1325	5.53318	4.74592	4.20097	6.99201	5.2317	6.2017	5.70394	3.33986	5.70648	13.2792	15.4698	10.3513	14.4259	21.6151	12.5129	11.8282	7.40521	9.25542	1.51011	7.36195	6.79866	0.928513	0.919367	2.14328	2.07903	4.03709	3.32221	1.95931	3.21433	5.23467	3.25513	4.23165	5.1961	3.60019	2.77193	2.73831
Pn18.1426	14.4927	6.02367	8.20805	7.72601	13.1272	8.94476	5.35102	9.68289	7.34631	13.4835	13.1105	13.105	18.3613	17.1432	15.2465	13.1362	13.916	13.6522	4.9608	3.27617	3.88308	2.96981	0.700133	2.30682	5.59738	3.44507	4.49777	8.77168	4.28954	6.333	4.38973	2.88496	3.85151	5.94031	1.77046	2.25911
Pn18.198	9.49103	7.686	7.82864	4.51892	4.04663	5.2532	5.43027	6.83813	5.74436	11.3226	9.94998	11.0694	10.444	9.96988	11.0113	6.13378	5.50963	7.32252	2.40028	6.11154	5.37134	2.95595	2.48067	3.30175	2.94488	4.58864	3.83255	3.181	3.2945	4.23752	2.63809	4.7127	4.32511	3.01907	4.02692	3.49055
Pn1.820	4.23598	4.02292	3.10279	1.68955	1.90114	2.20019	2.41103	2.09407	3.18135	4.8031	3.3025	4.05484	4.50708	3.65182	5.02592	1.99562	2.05825	2.22641	0.559517	1.94146	0.721476	0.991698	0.849747	0.751303	0.276053	0.752744	0.36826	0.9512	0.301808	0.762532	0.919305	1.29132	1.65068	0.616214	0.661166	1.06238
Pn18.262	33.8052	36.2	29.7844	38.4306	35.1783	31.6182	33.5173	36.2062	30.1136	32.1438	26.1507	22.8345	42.4147	41.7875	36.2577	31.5226	35.162	31.6281	9.35407	16.075	12.2576	11.5678	7.58478	10.6172	11.8902	13.7269	16.4831	9.64245	8.81954	9.9112	9.31622	10.8039	10.3268	7.4087	11.2394	10.6187
Pn1.827	5.18925	4.44473	4.17793	7.94017	4.2245	6.2924	4.3089	5.28118	4.27874	6.25783	3.43917	4.39511	7.82044	8.45989	5.45758	7.72202	3.12058	4.67824	0.921751	3.04866	1.78418	1.47883	1.13702	2.25502	1.09463	1.86552	1.37435	1.20352	0.531888	1.39759	1.17827	3.44279	3.15984	0.49955	1.05731	1.59693
Pn18.284	17.0949	13.114	14.1611	12.1775	11.714	12.2771	9.62996	14.3715	14.9101	17.2336	13.1312	15.518	18.0599	18.4313	19.352	12.1904	11.3342	12.4116	7.99847	14.0034	12.1956	5.91627	6.38113	6.52401	5.16458	11.7679	9.8576	9.62856	8.95845	8.775	6.40522	10.2893	9.11048	7.72155	9.28141	8.31872
Pn18.307	11.6148	11.7195	13.1541	17.8463	18.6817	19.2018	15.4373	17.1657	18.2941	20.8995	16.0789	19.6407	21.0142	20.9821	18.5484	14.3672	12.1224	13.1163	11.7939	14.778	13.4254	10.6305	10.0835	9.9473	8.30399	12.5447	11.5828	15.0461	14.5613	14.7016	9.47358	12.7023	12.8978	12.8158	11.3385	11.548
Pn18.327	51.6578	46.388	44.6311	38.0851	33.573	30.2519	36.9913	40.6753	35.7527	50.1383	50.1017	42.8938	52.6743	47.5532	43.8251	60.7802	37.553	44.5101	23.5918	32.3686	28.4708	21.4241	21.025	24.9189	19.3599	29.4793	26.5625	32.4462	30.9127	31.4026	26.0223	40.824	33.5535	29.7966	33.6151	29.9708
Pn1.833	30.7029	31.8502	34.0289	28.5401	28.8243	26.4854	36.8789	34.863	33.2735	39.2895	47.0276	40.9639	31.9285	28.1765	35.2019	29.7675	28.74	30.6194	9.55087	23.8742	19.8771	11.0584	14.5232	14.4931	14.2979	16.6237	16.7217	21.685	10.7554	18.4231	20.3262	46.4781	35.2053	13.6076	16.8911	16.2686
Pn18.334	36.5242	39.7675	38.8999	29.9071	30.8481	31.4095	35.3776	40.3068	43.2171	40.4368	31.1686	38.5202	47.7527	46.9061	48.6562	43.8295	33.7734	38.8003	16.8732	35.4934	31.7071	16.1678	16.9481	17.7125	15.6091	30.2293	26.8223	20.1865	21.8041	22.323	15.7783	26.2885	22.4012	19.4013	24.3259	24.151
Pn18.370	12.7898	11.6962	12.6259	12.2748	16.0381	13.2676	10.0175	11.2529	9.00408	17.6659	16.5182	14.4605	20.4081	17.2977	16.6474	11.6932	11.4802	11.7733	11.0848	13.4395	11.4323	12.7922	12.89	10.4817	11.1563	13.073	11.725	14.1648	10.5328	10.0823	11.0428	7.06398	9.22009	8.60208	11.4161	10.5754
Pn18.391	9.5959	9.23551	10.0056	9.73022	8.21084	8.29158	6.95072	7.43775	8.36541	14.5732	13.054	12.7942	15.7246	14.0653	13.6203	10.5285	8.7936	9.87564	7.44223	10.54	10.6646	6.86133	6.45572	7.27563	6.36429	11.8352	9.84052	9.3188	12.1226	9.82793	7.67632	10.2752	9.99701	9.1356	10.8221	10.8795
Pn18.41	36.1049	40.1616	38.7924	35.2683	33.4772	35.3985	37.8036	41.3165	39.1168	41.5762	35.5353	36.3706	48.6075	42.3986	44.3613	44.3226	37.495	40.6781	25.85	40.8484	35.8871	19.578	23.8829	22.2987	18.0425	33.444	28.3193	31.1903	31.6594	29.8536	24.093	30.2948	28.7111	26.8679	30.6311	28.3089
Pn18.446	8.97842	8.99945	8.6281	7.38262	6.63686	6.71824	5.46149	5.0201	5.41045	15.1171	11.4651	13.6505	21.678	16.1559	17.4854	10.2801	8.38018	9.40774	0.428765	1.88276	1.91426	1.30718	1.20185	1.03452	2.01462	1.77933	2.17946	0.555254	3.25076	2.88955	0.327332	3.11244	1.98555	1.57483	3.38086	2.40941
Pn18.57	191.934	217.126	193.034	207.775	198.439	178.129	194.364	200.692	190.18	224.595	167.387	183.923	278.845	243.858	241.514	240.721	203.042	209.727	101.712	152.219	127.265	109.599	105.778	102.481	112.131	154.54	131.532	115.203	125.921	120.389	82.1945	138.468	111.248	111.412	127.923	117.236
Pn18.621	75.7956	68.9724	70.5296	88.018	94.812	98.6804	74.8895	89.3137	80.4563	117.903	109.642	114.249	92.7497	108.224	91.0941	74.6184	82.2895	86.5321	58.1651	84.7601	63.2725	65.8033	70.1812	68.3716	63.2294	70.2653	62.914	82.2365	85.674	80.7395	58.227	62.5785	70.2435	70.9253	72.5435	66.4629
Pn1.866	7.48223	5.95672	5.95513	7.75999	4.02395	8.80455	11.2857	9.42787	8.06483	8.05573	4.49313	8.03684	10.0934	7.29506	6.65448	7.46275	5.96696	6.68164	1.6697	4.57283	3.35092	1.87651	1.88401	2.05975	2.48415	2.53714	3.20839	2.39145	1.14217	2.21941	3.13402	7.48415	4.65579	1.85714	1.97139	3.59587
Pn18.972	9.66242	2.67148	6.77172	7.49538	5.94647	1.38844	53.0122	23.7227	24.6936	16.5364	11.2792	9.03516	41.2306	21.8221	24.4696	22.6792	12.1941	18.481	4.3752	2.86501	5.19032	2.74396	2.94335	0.844515	3.72363	2.5384	5.1427	5.08836	3.98056	2.85255	6.61351	4.52579	5.52803	6.02897	3.69946	4.49574
Pn18.976	25.993	27.8032	28.4933	28.2532	32.6034	31.9409	30.9959	32.5022	34.7836	35.9021	26.126	32.4861	35.8938	37.256	39.3817	34.5921	26.9753	34.5884	12.7572	24.5735	21.2341	9.10753	12.969	11.7921	8.72312	22.744	17.5941	15.8264	16.6653	16.9639	11.0427	16.7404	14.0599	13.3995	16.9989	15.8285
Pn1.902	14.9968	12.2069	10.739	15.1952	16.0587	13.8576	8.31561	15.8422	12.4924	16.5744	10.5344	12.0872	18.3115	15.9571	13.6974	11.7292	12.1075	13.6252	6.46926	11.556	9.82524	7.29747	7.07912	7.4923	6.42348	7.79339	7.68092	8.08046	7.05062	7.70567	7.40823	8.40159	8.41983	7.07374	8.70983	8.41323
Pn19.1032	26.7495	27.6408	26.081	26.2971	24.6518	25.4657	24.8587	25.439	26.2715	31.4708	27.3341	31.0785	31.5972	32.678	31.9507	32.7309	22.9935	27.6021	16.1226	22.6448	20.601	10.9031	11.472	11.5876	11.9804	15.0586	15.6075	17.9644	18.5122	19.0508	16.2528	18.719	18.6046	16.5462	17.889	19.4848
Pn19.1047	47.7411	49.2596	49.4585	51.1828	55.0748	52.6102	51.5105	56.6676	52.9562	54.9592	46.6827	54.6855	60.1758	58.6586	52.4606	56.4352	58.0816	58.0266	34.881	49.6273	42.8209	32.0829	37.3502	32.9034	26.7304	32.252	29.2399	42.5039	37.2847	40.8001	30.5502	44.8941	39.1358	38.5122	38.7814	36.671
Pn19.105	3.42935	1.57353	2.73294	2.26709	2.10152	2.28986	2.26632	2.90678	2.80845	3.7434	4.06389	4.97969	3.30091	4.86685	3.68389	3.1251	1.89181	3.26565	1.31429	2.0303	1.33134	1.10442	1.36693	1.2187	1.35251	1.89385	2.50131	0.620089	0.559505	0.807781	1.41652	1.19257	1.11551	1.48834	1.45268	1.62192
Pn19.1050	0.960304	0.092453	0.27775	0.841284	0.52134	0.999447	1.11599	0.719109	1.30619	0.546657	0.132883	0.6075	2.41047	1.08515	1.18809	1.03689	1.05502	0.78455	0.0484526	0	0.0463545	0	0	0	0	0	0	0	0.125234	0	0	0	0	0	0.0487729	0
Pn19.1058	26.532	27.9569	27.5474	25.5137	23.4404	25.9251	24.5518	24.5346	27.2695	30.7233	24.6894	26.889	30.1907	27.6918	29.9853	27.3857	23.7576	28.6438	18.3572	21.4377	21.8226	16.3753	12.7656	13.2644	11.9516	16.016	17.345	17.7623	17.4884	20.4457	15.8121	19.0117	18.5526	13.9581	16.8016	20.8217
Pn19.1059	17.0671	19.5375	13.9638	19.4988	21.3236	13.1022	19.1342	17.1573	18.1873	25.3868	18.117	20.4627	22.8536	20.7926	19.3	30.6296	15.0003	15.5795	7.59682	15.7147	12.1658	8.63125	8.75988	7.96936	5.85642	18.6841	6.17651	8.27877	5.12223	9.93912	6.61915	9.66553	6.56904	6.35864	3.15856	6.36369
Pn19.1081	15.1721	18.2141	15.8543	20.0423	20.8833	21.8964	22.4002	24.2009	27.2325	30.0662	21.0961	26.9	35.4853	31.6684	35.2315	23.6336	17.7797	24.7442	7.11598	16.7726	13.7259	7.3478	6.2989	9.95407	6.23197	20.9771	16.9831	5.89237	8.3101	8.05518	5.80645	5.76419	6.0668	3.59046	8.29403	8.696
Pn19.1082	17.6066	19.9655	19.5333	19.9739	19.128	19.7702	19.3787	20.5469	21.4137	20.7271	14.9776	17.482	23.0148	25.0982	24.0506	22.5475	17.8727	20.0474	9.99309	15.8829	13.3801	8.56267	9.26204	9.13514	8.60904	16.8076	13.7514	7.78739	10.0587	10.2278	8.82899	11.1341	8.60376	8.47453	12.4498	9.564
Pn19.110	3.66386	6.04693	4.92006	2.81237	1.07679	3.35227	2.35933	3.34461	1.93888	3.87339	5.86661	3.03847	6.16134	8.69602	6.83386	3.26532	3.41733	3.34655	3.06343	0.97275	1.46539	0.165627	1.0933	0.815603	1.19872	0.715022	0.940653	1.69454	1.09213	2.18537	2.11694	1.86911	0.926872	1.92659	0.85067	2.3066
Pn19.1109	1.34591	5.03911	4.31451	0.917076	0.717863	0.75426	5.97205	2.03812	1.63593	1.78772	1.30369	5.37575	7.97349	5.5629	5.78674	4.7096	2.36584	2.00793	0.950719	1.13487	0.757959	0.99376	1.63995	0.458777	0.22476	0.919314	0	0.794315	0.655276	0	0.362903	0.431334	0.185374	1.28439	0.159501	0.61057
Pn19.1140	17.775	13.9132	16.3267	15.734	12.3305	16.4517	13.6438	18.6785	17.4205	20.3465	17.2001	18.0171	17.8157	18.3841	19.7507	18.4152	15.7955	18.5689	9.54649	13.5066	12.5807	8.37945	10.0276	7.99314	6.90518	11.5542	9.99837	11.1558	10.5626	11.8427	9.18007	12.3912	11.5235	10.6592	11.8115	11.4011
Pn19.1154	30.8199	31.5089	27.2345	29.4051	25.9899	25.9692	27.9715	30.6605	28.1774	34.0391	29.1972	33.543	37.9234	38.9853	37.5003	37.1027	29.3396	31.727	18.3316	32.8833	27.8775	14.1617	17.21	15.9454	13.3131	22.8264	19.1327	21.7231	20.9038	20.8773	18.905	26.5344	23.2611	19.3076	23.2027	23.2968
Pn19.1197	3.7466	7.20071	6.11051	1.44662	1.16568	1.98299	1.74453	3.41866	3.28896	4.6136	2.41939	3.90377	6.59989	13.394	5.82976	9.74518	9.46709	3.93334	1.39677	2.70784	1.54728	0.653161	0.760855	0.283799	2.08554	2.16812	1.44017	2.35854	1.74809	1.61303	5.68245	1.80106	2.15011	2.12287	1.332	1.18031
Pn19.1224	11.758	19.1931	18.2042	18.0304	20.8972	20.9763	25.6349	19.0801	22.4513	27.1148	21.5567	24.6721	25.9325	28.3204	29.0877	20.4323	15.5548	22.0534	6.89737	20.0542	18.6138	10.0634	8.88608	11.3442	7.6231	18.4524	16.0457	8.49995	8.97311	11.6748	6.91117	12.478	10.6245	7.19243	11.6873	9.96666
Pn19.1225	26.7421	32.3219	26.8027	30.0384	29.8633	28.4199	30.2354	27.9634	23.2466	33.3077	25.075	28.1096	33.3701	33.4326	31.728	31.174	25.2917	25.5123	17.9528	29.9398	23.0333	16.8716	19.6423	16.6431	17.4594	24.207	19.2319	21.883	19.4651	18.4097	15.24	21.2886	19.1512	19.3086	21.9708	19.7421
Pn19.1227	6.67013	5.72111	5.44784	6.6934	6.24606	7.1362	5.97912	6.463	5.77348	7.0223	9.39769	8.29255	9.98093	7.9077	7.37441	7.38396	5.52931	6.48325	3.85497	7.55991	5.63451	4.08546	3.94824	4.75396	5.84786	5.69499	5.76891	4.67014	6.25505	5.16906	4.905	6.1214	4.00883	4.88244	4.36551	5.70795
Pn19.1241	136.946	170.029	158.947	161.075	168.459	155.436	162.457	167.358	166.481	167.431	174.408	175.637	168.4	174.551	159.509	170.406	160.728	172.181	113.602	146.295	136.895	98.5083	118.894	105.649	116.286	133.245	130.145	124.533	146.964	141.613	113.106	136.339	124.944	142.235	146.195	142.655
Pn19.1247	38.6867	45.6617	43.1673	55.3466	53.5245	56.9927	51.9358	51.5534	53.8394	60.7279	44.3096	56.5736	56.5128	54.1365	57.319	48.7685	40.6233	48.6801	21.9129	41.8638	36.0714	22.3232	24.5543	25.6132	19.7186	36.2232	32.6452	25.4568	28.2049	28.8847	20.4731	29.6831	27.033	24.282	29.2936	30.0073
Pn19.1377	17.2509	27.3065	22.4177	21.4699	19.876	19.6688	19.6708	22.5399	20.9606	24.7675	19.7741	21.1933	19.1077	19.6852	15.5267	25.9742	17.1899	20.7666	10.3716	17.2292	13.0665	8.16175	10.3738	9.08364	10.7401	17.1471	14.2338	15.0375	17.5044	16.9102	17.2208	16.7824	16.2859	13.9584	14.595	13.423
Pn19.1383	82.1911	81.6626	87.2327	71.7567	60.2616	66.4301	80.8899	79.1747	78.8717	83.2781	69.4818	77.1808	78.8413	70.9304	77.3594	76.8034	68.1905	72.4821	47.5086	61.6222	64.4408	62.2232	57.183	61.7086	62.0841	66.8208	66.7716	65.1547	65.0403	68.3233	41.4188	47.9031	50.9361	45.6789	47.1197	44.9225
Pn19.139	33.7536	29.5159	30.6325	28.3244	27.0785	27.0996	30.9677	32.9703	31.4406	37.5475	30.9939	33.3206	37.3777	36.3885	37.1404	33.9972	26.2706	29.6733	20.3303	33.6671	28.4817	18.521	19.8319	21.6248	15.8173	25.4668	22.7777	25.4099	27.0801	25.6378	18.3917	26.356	21.8292	18.6412	24.7233	23.2452
Pn19.1433	17.6598	16.8257	14.6876	15.6297	14.3448	15.3202	15.2829	14.7021	14.1278	18.908	15.4345	16.6653	23.5998	20.5675	19.6074	17.2628	15.9169	16.5793	11.1603	14.8673	12.8874	8.9624	10.6813	9.90151	8.54663	10.4124	9.66421	13.8988	12.1737	11.9066	10.7533	14.9015	14.0979	14.8731	13.3678	12.2655
Pn19.148	1.09207	1.57008	2.13734	4.16706	4.01909	4.16167	6.31741	3.30748	3.71672	4.42421	1.90408	3.56538	4.17591	5.10521	4.1856	1.71198	1.72769	1.30339	1.90283	5.10409	2.06644	1.02136	1.3972	1.34011	2.55319	1.93943	1.46544	1.23746	1.11656	1.80546	0.647814	0.0699972	0.481323	1.56324	0.362374	0.264223
Pn19.162	33.164	31.0614	36.6275	31.421	38.8025	32.3721	28.7216	53.8384	52.7802	40.4495	32.6676	34.1164	52.9311	48.8571	48.4996	25.1988	24.5213	24.398	27.0456	36.7527	33.1079	17.5165	16.1317	16.7235	24.3681	17.9781	21.1253	16.6272	21.9386	20.1409	23.9309	28.6459	29.6395	29.8397	23.7309	24.9632
Pn1.930	7.79107	12.3416	13.2534	7.88094	7.51845	6.48177	7.60312	8.92576	7.28957	14.8827	13.2262	13.0556	15.7026	13.1876	13.4386	10.2529	9.31837	12.8616	3.91481	5.80512	4.45093	1.95707	2.27543	1.69747	2.09244	2.85284	3.1829	2.90104	3.22618	3.34343	1.94914	7.41338	5.70833	3.0468	4.68314	3.93522
Pn19.373	6.57717	7.03573	10.6213	8.3229	9.14598	7.02079	14.6693	11.1638	11.5475	17.0044	8.03943	11.4218	24.4163	18.2124	20.8915	8.94291	8.67104	8.87784	3.76102	14.7136	9.20706	2.54377	1.71731	3.20278	0.549177	2.24625	1.28053	3.43803	1.25801	1.52564	3.80021	0.90336	1.81177	0.784569	3.67453	2.27332
Pn19.399	14.6694	15.4939	15.6315	15.2562	12.9716	15.8648	20.0474	19.336	14.4937	29.6117	17.3253	18.2344	22.3499	26.1892	24.3748	8.21296	10.4048	8.70277	8.2715	18.3214	10.783	7.1258	3.17502	5.52666	3.09437	2.81258	2.91384	9.65985	6.67214	6.26813	4.99625	5.93837	7.86907	2.57874	4.66632	5.60399
Pn19.422	9.61719	1.77569	2.13383	3.55476	3.26741	1.91957	3.24759	3.40683	4.27016	5.11841	5.1044	4.80441	7.02427	5.29495	3.88407	3.65106	4.63155	3.93087	0	0.285649	0.17806	0.0972728	0	0	0	0	0	0.653103	0.577267	0.233359	0.426267	0.506646	0.217741	0.282872	0	0
Pn19.449	8.19336	3.25087	4.30869	3.13217	1.61749	3.93569	1.78367	3.04914	1.63826	7.10217	7.1118	6.76313	7.73652	6.55153	7.29384	5.27234	5.51778	5.29156	0.300655	0.153811	0.64718	0.628532	1.94481	2.10371	2.45219	2.61651	3.07883	0.828939	0.0777091	0.471206	3.35686	0.920732	2.55009	0.837736	1.81585	0.868888
Pn19.587	0.911347	1.6963	1.05436	1.43711	1.35409	0.875534	1.15538	1.3649	2.53195	2.65879	1.76552	3.45918	2.05094	2.05966	3.26262	1.2027	1.7164	2.39552	0	0.188192	0.0439913	0	0	0	0	0.355708	0	0	0.0475397	0.288267	0.210626	0.250343	0	0	0	0.118123
Pn19.606	16.536	14.0451	16.2893	9.91003	8.31141	7.79811	10.5882	11.6238	10.5034	21.7268	15.8634	18.7358	18.5815	15.4583	14.4008	16.4884	15.2455	15.4511	5.62152	12.9616	10.2409	3.72969	4.36941	3.57363	4.03471	8.67997	6.03494	6.59228	8.49163	6.40118	5.35812	11.2708	8.42752	6.162	7.87246	7.53757
Pn19.780	8.10309	3.67592	3.82269	3.79522	2.89527	2.46892	2.01689	3.95885	3.76118	8.38575	3.20053	6.88556	4.38525	7.40022	5.91446	3.89803	2.8349	3.91224	0.0555712	0.227436	0.159495	0.116174	0.0718936	0.160898	0	0.0537356	0.247423	0.055715	0.0574532	0.0696759	0.254548	0	0	0.168919	0.0559386	0
Pn19.823	25.8252	32.4898	31.4005	32.2431	33.5825	35.233	34.7128	34.1693	36.917	41.5647	26.3523	39.2497	37.4151	38.5466	38.9576	34.0643	26.569	33.2264	15.8972	29.4111	26.4932	14.1413	18.3737	16.3734	13.0917	34.052	27.7468	19.9578	19.8123	21.3198	11.7966	21.7426	16.9774	14.7586	20.5209	20.6774
Pn19.896	17.5149	15.2047	14.9006	12.4804	10.3314	10.6751	11.7819	14.1951	12.0678	17.4975	17.8281	15.7493	20.3448	15.9931	17.1215	19.4667	16.4592	14.2214	12.7565	14.2501	11.9868	8.21962	8.38734	8.73613	8.46483	11.8113	10.3012	12.9823	11.0748	10.6483	12.627	15.4599	10.9782	11.7744	13.1223	12.0082
Pn19.937	37.6167	34.1378	32.8218	35.902	31.8517	31.7187	32.2869	33.5137	32.6295	39.794	32.1577	35.7076	38.9105	36.9069	39.1909	41.394	34.8262	32.5134	19.6119	23.9751	23.286	18.1869	18.5215	16.5549	15.1568	20.6099	16.9923	22.9429	20.9995	22.9061	18.8417	21.9312	18.9614	18.6832	23.4538	21.2065
Pn19.943	55.1262	44.9488	51.6417	56.018	51.5515	56.5486	44.5323	54.1278	60.2719	56.6297	41.0301	52.5694	53.3529	48.1638	51.2264	48.4618	45.5096	50.4214	34.754	48.9347	45.0101	23.864	32.6453	33.3888	25.7069	39.4028	40.1776	38.2595	41.6374	43.6413	37.3942	42.3246	41.0295	34.799	41.1246	39.0765
Pn19.967	22.8021	19.0998	19.1608	22.0012	20.788	20.7763	20.5562	21.4146	19.4708	26.7521	21.4672	24.8142	24.0776	24.8032	24.5351	24.9256	19.4004	23.1206	14.8892	22.2476	18.7364	11.5478	13.0744	11.7769	10.1503	18.4033	14.108	15.6703	17.6907	15.6303	16.2452	19.1888	16.9929	15.3151	18.2859	15.5929
Pn20.204	254.109	90.6672	157.84	130.563	159.157	136.203	330.394	234.696	230.105	157.46	134.446	137.116	728.397	614.089	640.058	399.757	439.333	394.934	245.72	211.008	199.627	215.758	160.807	188.359	130.966	113.061	109.896	151.347	104.72	123.623	237.133	131.64	163.793	147.798	339.43	268.109
Pn20.245	32.937	42.0781	51.0308	44.3614	39.2123	49.8421	40.9196	45.918	54.3703	44.7353	51.1985	55.1648	45.8056	47.5158	58.4696	50.6257	38.5467	51.6144	20.674	39.2752	42.1553	26.3834	31.4569	30.7928	26.3052	30.6728	33.1372	23.7592	20.6084	29.4032	19.4344	33.3467	27.9408	23.6362	33.2349	30.8349
Pn20.250	45.2715	49.0089	48.6476	55.5395	54.286	59.3994	60.5468	65.4789	71.5057	68.2752	53.7876	64.8034	59.5031	60.9124	62.8028	67.9821	40.8629	62.1793	22.2836	48.1708	43.3415	36.663	40.1895	42.2042	29.0704	58.6666	49.4829	33.1938	38.9262	36.2449	27.7994	44.13	41.1679	33.8032	42.3198	40.3086
Pn20.279	22.9947	22.3422	21.2437	20.0162	18.6346	19.0359	20.9164	21.7622	22.2154	22.3154	16.4343	19.1165	27.2434	27.6428	27.2901	23.8014	20.1487	20.9933	11.5404	18.0843	15.0436	10.9791	12.8861	11.9955	11.555	17.6876	16.8599	10.4318	12.2119	13.8195	10.5441	12.1123	11.4218	12.2433	14.0394	13.3169
Pn20.280	8.97568	12.4097	11.1327	11.1031	10.0359	11.0429	10.9519	11.3463	11.8917	12.7754	10.3811	11.1922	13.4592	13.7888	12.935	12.3551	11.207	13.0454	7.69945	11.9796	10.4524	7.52647	8.03552	7.59691	7.09584	11.9621	9.78244	7.19324	8.80513	7.06497	8.10768	8.44218	8.93714	7.89717	9.99318	8.08837
Pn20.293	4.79318	29.1288	17.7999	9.50916	3.85497	6.22055	2.38801	6.55897	5.84648	20.3312	3.00562	11.6182	24.8838	8.56445	15.6561	4.17365	8.62503	5.77086	0.16038	3.30015	1.99465	0.745068	0.138324	0.120388	3.39975	2.533	2.15807	0.0893302	1.21595	0.960744	0.326503	0.436578	0.68797	3.68335	2.27809	2.28886
Pn20.385	21.6364	20.9171	20.8605	25.7916	24.969	26.4963	19.7841	26.3054	25.8647	35.3737	24.9741	33.1565	25.3587	26.1649	26.6438	23.5223	20.3004	23.8027	12.3546	21.6514	20.4233	13.4481	13.4148	14.5606	10.2191	20.1389	16.7865	16.338	19.0222	18.5588	11.5253	15.8657	13.7752	12.1495	15.7506	14.9597
Pn20.410	8.29977	9.27196	13.3977	13.0225	15.0751	15.3366	14.156	16.7753	16.1775	24.1342	14.9924	19.8669	18.8464	15.7296	23.9736	12.245	12.2235	14.2786	4.43669	12.1594	13.7949	4.9688	9.42972	9.63431	6.74279	8.73348	12.6988	4.92475	8.51859	5.56277	4.17339	7.76401	4.07824	3.37153	3.66851	9.15855
Pn20.428	20.6139	19.1903	18.8358	19.4154	16.6528	19.595	15.2991	18.167	18.363	22.955	19.6757	23.5701	22.9445	21.5413	24.6768	23.4981	19.1761	24.4551	11.4987	14.8116	17.3625	7.20266	9.94183	8.63447	8.22561	11.1737	11.6154	11.7559	11.0672	12.675	8.37793	11.6945	11.8267	9.85502	12.0885	11.6552
Pn20.437	13.8223	11.445	11.0195	7.81737	10.3434	8.49752	11.1112	11.9474	13.257	13.7856	14.7802	12.6726	29.5664	30.0415	28.7754	12.5464	10.0863	9.98517	5.43433	12.0434	9.85871	4.32508	3.45691	3.80844	4.46191	13.5077	9.90914	2.84854	3.59016	2.75655	7.79823	3.46809	5.5926	12.9773	6.28739	9.55777
Pn20.5	26.5129	28.0833	30.8254	26.1733	24.7078	26.2894	29.1576	30.4448	30.7934	30.1039	22.8843	29.9742	39.444	36.656	40.4147	32.8345	27.4416	36.5516	13.8525	17.9233	18.0841	5.88306	6.12427	6.83201	7.43422	9.58738	9.75164	12.0511	11.6264	12.4861	12.7155	15.5288	14.7258	7.3273	8.83856	9.51278
Pn20.503	5.84786	6.03228	4.16779	5.27471	2.85331	3.52703	6.07653	5.38843	5.69489	6.58321	6.83288	6.94021	7.66889	7.1984	9.74147	6.51874	5.62371	3.59926	0.759473	2.23645	1.63039	1.35536	1.24616	1.64474	1.93123	2.5614	1.30309	3.25004	1.78105	2.2993	2.50306	1.81528	2.0154	1.38889	3.1885	3.04546
Pn20.576	46.114	57.6834	54.7761	48.7624	53.0307	51.3662	59.5535	53.6675	55.4661	50.1768	47.3719	52.0064	47.4412	49.8611	50.2272	63.2263	42.85	62.7707	30.1054	51.2834	41.5854	28.6356	38.3404	31.8519	26.5849	42.395	37.1895	37.2448	33.3025	36.2662	39.8214	47.8415	42.8325	38.8227	40.4058	38.0654
Pn20.620	19.7707	15.0244	15.1188	10.4172	10.5425	9.34945	9.47225	11.4716	10.0977	16.768	13.6738	14.8929	31.4552	23.4833	25.5115	16.9862	17.6789	17.2681	5.16974	12.0241	8.9491	4.5043	5.04802	4.25399	5.79099	9.00069	7.39369	5.57168	3.98654	4.94172	5.48381	8.64577	6.52455	4.62579	6.30157	5.69523
Pn20.627	19.4021	21.5812	23.2715	20.9119	19.7796	25.766	21.6821	20.998	24.5119	26.3274	21.4701	25.3312	26.8595	23.9823	29.1859	26.2185	22.4266	26.548	8.97065	21.4591	19.1113	8.6822	10.0205	9.63973	8.05592	17.1679	13.8682	13.7406	15.0495	15.2831	9.15506	14.3012	14.0416	11.6983	16.3668	15.2297
Pn20.630	14.1034	16.7101	16.7407	7.39866	1.59765	5.17585	2.5844	20.4991	15.676	3.10834	6.34692	3.51119	30.7522	25.5616	26.0795	43.9175	16.6736	30.847	0.440809	0.270615	0.253033	1.19799	0	0.170173	5.25228	10.7415	8.63562	0.35356	0.0911475	0.442154	0.605748	0.23999	0.928265	76.822	0.976191	22.5911
Pn20.635	25.6774	36.6091	31.9189	30.4756	31.4401	31.9146	31.7956	32.9676	34.2296	33.1915	26.3318	31.8966	39.7202	38.8683	39.9285	38.3244	29.9797	34.4416	13.0229	21.8717	18.6126	11.0504	12.447	11.3547	9.7033	19.5689	16.6848	15.9161	15.0099	16.024	12.9738	17.186	15.6757	13.6266	16.1046	16.0084
Pn20.641	2.71213	2.08468	2.54705	2.43133	2.06527	2.34395	1.44991	2.80905	3.28331	4.23175	2.91192	3.16637	2.74535	3.63257	3.15504	2.41487	2.35498	2.59995	1.13101	2.43251	2.25239	0.844435	1.22431	1.49253	1.09681	1.51771	1.6854	1.64304	1.4318	0.868206	1.00441	1.97921	1.35017	1.33306	1.32436	1.0673
Pn20.645	34.7318	38.5934	36.2984	37.5583	37.7084	34.2129	37.2617	32.7364	36.3097	43.1765	40.9395	44.1402	43.7273	43.9235	42.4193	39.5823	30.6979	38.7766	23.0652	29.3273	24.7937	18.5832	19.5133	19.676	18.2334	22.4537	22.2928	23.9217	25.6683	26.2983	20.2005	27.5369	26.9031	21.5146	27.6003	25.0322
Pn20.690	49.891	57.8582	58.3345	36.0744	34.6142	36.1751	39.9066	42.7598	43.103	44.2964	33.902	46.5714	59.9625	50.4228	54.5377	55.2576	41.8405	51.7793	21.6082	35.9417	31.9684	20.7284	21.3935	22.4913	19.3503	39.0766	31.5706	27.5829	22.8458	26.6428	18.339	24.3275	23.3144	20.9357	28.6129	25.7436
Pn20.746	11.1618	16.4588	13.4721	18.253	16.3716	22.4544	17.4967	21.403	19.3648	26.8003	19.8214	25.0492	20.8086	21.1701	21.7274	14.6615	15.8471	14.8018	9.09739	11.8938	16.73	7.39609	7.71555	8.97515	9.74992	13.0976	12.3315	9.93167	8.98746	10.2658	7.29248	15.5466	15.1368	10.8564	13.6345	14.0221
Pn20.768	18.0113	16.5321	19.593	15.9931	16.4138	17.1249	17.8048	18.6835	18.765	25.6325	17.5787	23.0612	26.5256	26.8127	24.9899	25.7965	22.4544	26.112	8.26738	14.8772	12.8951	8.72573	6.76283	6.9234	7.38069	11.8515	11.3436	9.01444	7.88219	9.2364	6.90711	8.38468	7.86557	7.17074	7.54488	9.21411
Pn20.770	20.773	24.0898	22.7712	21.2074	17.4683	18.1822	15.8331	17.7485	17.6735	19.7544	16.1245	20.4406	29.2581	26.1921	24.0873	26.1977	26.008	23.7795	18.1712	21.6939	15.6794	9.20969	12.3899	10.2877	12.2261	18.4729	13.4223	17.1996	17.0646	16.0799	15.6018	11.2668	11.925	17.2471	18.2914	14.9324
Pn20.875	6.74778	8.36738	9.83642	7.28292	8.6377	9.07565	9.04888	8.30035	10.9358	18.6875	13.0722	16.7334	13.3009	12.6947	13.4285	11.2203	6.04925	11.2749	3.33653	7.51047	8.93775	2.39149	3.45323	4.87621	3.31292	4.70121	6.70617	5.63899	4.63222	4.18339	2.61999	7.1363	4.23799	2.70453	5.56566	4.16313
Pn20.909	20.9292	19.4386	20.0408	19.6898	17.3931	14.3868	16.926	18.9155	17.1082	23.0138	20.3468	22.397	24.7806	24.4127	22.6654	22.4203	18.9326	21.7136	12.3739	15.5024	14.8158	9.30806	8.7522	9.14707	8.707	10.0215	9.45967	12.5143	12.0779	10.7721	10.6182	14.2972	12.6683	12.6581	13.0541	10.5633
Pn2.1077	79.5558	94.0358	83.9753	96.0421	82.7153	85.5541	91.5052	82.673	81.412	110.503	99.3851	105.773	118.648	112.442	108.636	119.353	82.4817	104.171	66.9063	85.6496	86.9452	50.0227	58.0902	52.0975	40.8384	71.392	62.0994	69.0541	61.6312	71.8102	50.996	88.3838	75.3213	70.1299	81.3202	77.2406
Pn2.1081	11.343	10.7574	10.9225	11.907	8.89388	11.7832	10.0687	12.6915	11.7187	15.5843	17.0777	13.234	11.8048	15.6145	12.4758	9.8639	10.8978	11.6068	5.95159	10.3613	7.75047	5.01397	4.98756	5.52108	4.85106	7.62752	7.19813	6.05605	7.43888	5.8361	7.07991	8.46329	7.54473	5.8863	6.74204	7.0968
Pn2.1090	88.8075	57.4878	73.517	62.1518	45.8729	54.8075	50.1947	42.0075	50.3291	106.384	92.4534	107.379	102.642	115.275	109.145	65.1134	69.9074	72.3674	30.1444	36.7416	41.7395	19.5591	21.111	24.5662	21.3447	27.6841	27.4083	28.9978	28.8417	34.7938	21.7636	27.1974	28.3499	24.5533	32.0158	29.1802
Pn21.1017	24.7909	15.831	19.3705	27.7833	24.9139	27.689	20.4705	28.3528	24.1626	32.5115	24.9789	26.3051	28.3955	24.9802	25.0606	17.9078	17.9796	17.1563	12.7205	16.226	15.1133	16.6885	17.9817	15.719	15.1774	19.1832	16.4116	14.0733	14.1642	12.2066	15.8289	13.0842	13.8431	13.8659	13.3901	14.176
Pn21.1035	9.34731	10.6196	10.1693	13.5288	13.8822	13.3066	13.1896	12.2024	11.9274	14.6098	11.3437	12.2023	19.3989	17.8701	17.9365	11.5042	11.5204	10.3653	5.08486	10.7936	8.2046	6.62399	5.1547	5.96954	4.33299	11.4116	8.75172	5.82086	5.0609	6.80366	3.38945	9.45166	5.72681	3.38348	10.1605	7.9934
Pn21.1059	16.9751	16.8055	17.0573	16.9915	18.0478	18.998	14.0225	19.791	16.0682	22.0236	14.4782	19.8524	22.1275	19.8901	19.8931	24.7479	16.3278	20.1453	8.41833	16.4487	11.7761	9.50192	10.6164	9.50722	9.40736	21.5477	14.0319	14.983	12.726	14.0586	11.7262	11.9394	11.2142	9.44356	10.8773	9.65431
Pn21.1078	5.75902	6.95561	5.45269	4.72275	6.49116	5.20183	8.30083	6.39273	6.93138	7.61011	10.5497	9.12446	20.197	22.0457	21.9478	7.4254	3.29005	5.59307	4.04411	8.0553	7.19999	2.76394	1.19189	1.8014	3.32644	8.85074	7.40476	0.779725	1.06382	0.750082	5.79571	1.69365	3.84935	8.60738	3.3723	5.48641
Pn2.1108	40.8312	40.7815	40.6509	36.9256	36.6703	38.6123	34.7591	38.2235	41.3211	47.1728	36.8548	44.404	61.5655	52.0563	60.8219	49.4348	44.8182	51.2485	27.9487	36.3575	37.1108	17.985	19.8707	19.0684	17.4068	26.7278	26.7971	27.145	27.1296	29.5028	24.0466	30.2836	31.7795	25.6726	26.7242	28.7442
Pn21.1082	14.117	17.6002	16.5057	16.3079	17.9766	17.8034	16.3678	15.8658	16.4685	16.3268	12.3903	14.5119	18.1179	15.7782	18.6391	17.1384	13.3875	16.5515	7.50493	10.355	11.3315	8.59033	6.36391	8.47661	6.6297	8.53599	9.06496	10.1467	12.307	11.4781	6.48397	9.28434	8.29321	7.4235	8.84106	8.30344
Pn21.1092	13.3935	8.01356	9.12682	11.1243	8.3719	10.9077	10.5428	11.6244	12.4751	11.8835	10.136	12.0054	12.8709	12.3719	14.214	10.0043	9.38297	10.3752	4.56376	6.59849	6.84065	2.49934	3.3611	3.25072	2.7965	4.46859	3.68515	6.18911	6.09696	7.2355	4.1467	5.50754	4.85499	4.97355	6.97768	6.30483
Pn21.1181	2.36313	0.725072	1.92545	0.75404	1.15282	1.22742	0.852491	1.57105	1.26103	0.803852	1.39573	1.26116	3.63187	3.59803	1.14701	0.968084	1.87433	1.94906	0.0407136	0.374914	0.116852	0.170227	0.526721	0.353641	0.0288754	0.0787375	0	0	0.547201	0.153142	0.093246	0.277072	0.333416	0.453773	0.286879	0.0522942
Pn21.1201	15.3568	10.7681	13.1196	12.7017	10.9368	13.8295	12.254	20.2253	22.9458	12.2033	13.3274	15.0761	14.9159	16.8518	20.9366	15.7296	8.89406	15.7151	3.7622	8.66112	8.57831	6.94746	4.54275	5.87005	4.71394	7.82154	8.59867	3.77193	6.2882	4.95295	3.59022	7.59563	7.33567	3.4943	6.62738	7.00686
Pn21.1225	45.9142	49.895	51.7696	49.1726	50.3271	53.3722	48.1391	44.1604	50.2487	55.2048	47.5599	58.0315	58.2001	53.2192	62.3276	64.2808	49.0488	57.9506	21.635	32.0936	32.1426	20.0971	20.0473	22.7854	21.9943	29.4908	26.5074	19.2962	21.3064	23.2899	23.6449	24.9331	25.3801	22.8212	25.6527	27.3578
Pn21.1274	14.7964	13.1287	14.7906	12.0333	14.6806	14.3253	10.3279	10.1746	11.8394	15.2684	13.947	14.754	11.5463	13.6734	12.2348	16.7018	14.4495	16.958	11.482	11.5948	11.6299	2.29073	5.91273	5.17016	12.5937	9.79867	10.3245	6.2723	5.38353	5.44852	11.6257	4.92038	7.2752	3.83368	4.52513	2.86298
Pn21.1276	2.83061	1.28991	1.86255	1.86811	2.44257	2.51543	6.37967	5.0024	0.540661	4.85416	2.97684	5.70912	9.93089	8.0225	11.0426	3.14126	0.924053	1.42775	2.88497	2.99566	3.3749	0.298572	1.01623	1.25433	0.384911	3.77019	1.17003	1.56077	2.58399	2.3279	1.32475	0.388778	1.55389	2.24299	2.34336	0.697086
Pn21.1278	11.8316	11.7422	7.86565	12.8508	7.6292	7.91706	10.6217	9.25661	8.44264	11.6107	9.921	11.4079	13.1246	10.4197	13.1459	14.6819	10.7092	12.6457	6.98542	11.9972	10.7404	2.34696	2.42067	2.76893	7.07754	9.4083	8.77509	3.75187	5.0296	7.03801	6.57087	3.73517	5.83732	1.64306	2.51129	2.88397
Pn21.1282	2.68333	2.30854	2.86085	2.63752	2.93472	2.23965	1.46368	2.21458	2.46351	2.4314	2.1291	2.66205	3.97802	3.93017	3.63994	2.67301	1.5179	2.28552	1.73413	2.352	1.69762	0.411005	0.756521	0.515713	0.908122	1.71584	1.31974	1.06136	2.78309	1.49165	1.0391	1.28992	0.908223	0.664007	0.487142	0.543896
Pn21.1339	15.3662	5.99537	9.51743	8.01799	5.9851	7.68225	29.167	24.7718	23.1337	26.849	16.0984	21.6778	57.1516	41.6167	44.1556	10.901	7.57013	8.38554	4.01324	4.83689	4.38601	13.1372	3.19651	7.19514	2.81593	5.82792	4.71827	9.36459	8.35737	8.82813	1.6355	6.25933	3.60904	10.4191	12.1625	10.1995
Pn21.1361	3.29947	1.95466	2.71936	2.04128	1.97396	1.50543	2.66319	3.05091	3.90398	2.73425	2.05051	2.46432	4.65869	4.18234	5.04673	3.151	2.27117	2.59915	0.505322	1.18179	0.828755	2.51164	1.48093	2.04035	0.504672	1.32628	1.31319	1.19937	1.21546	1.46111	0.259809	1.48786	0.627371	1.82859	2.02427	1.90743
Pn2.1139	151.631	142.946	153.917	123.238	125.419	126.57	128.739	155.392	157.655	165.488	137.613	153.722	182.824	171.72	181.326	130.852	149.132	151.263	78.4528	125.747	126.249	73.9967	67.4118	73.7124	85.3801	81.4598	95.5075	62.2093	74.7007	70.5018	64.8936	98.7411	93.5609	79.0461	82.7979	84.3175
Pn21.1403	43.4836	55.5288	44.6886	51.9796	49.0559	53.0178	52.0687	51.85	48.175	58.117	45.9354	52.5456	57.9884	53.5912	50.6016	51.3421	50.6399	51.832	28.974	44.3159	40.7864	28.0209	32.7849	29.5828	26.6206	38.8826	32.61	34.224	35.731	38.0857	28.7279	41.2862	36.1332	37.8156	44.1331	38.6886
Pn21.1408	27.2107	23.9923	22.766	28.8673	28.1667	26.6261	24.5761	26.5837	25.0223	32.0075	27.9826	27.8723	30.5412	28.6573	29.2108	28.9585	20.1562	24.8709	18.0125	23.8399	20.6012	14.3821	14.7336	12.9315	10.7063	17.777	15.2428	21.1466	20.6889	17.368	22.0907	19.5973	19.2918	16.8377	18.5994	16.5981
Pn2.1146	10.4001	8.27977	7.92183	9.33471	5.98976	7.44204	12.159	12.7144	11.7216	12.8579	7.54722	9.63628	19.1024	17.4106	17.1537	8.07975	5.95485	6.09847	5.43203	7.1249	6.45595	11.531	6.03686	9.23796	3.81862	8.42267	6.98924	4.63037	5.22015	4.17046	5.80942	5.40664	4.7592	6.06154	6.3351	5.25589
Pn2.1165	61.3507	63.268	55.5526	48.08	55.3046	44.4938	55.1933	56.8033	49.6687	58.3931	55.7685	50.2595	61.5396	63.3127	55.4886	86.4077	62.3087	70.6024	33.1004	53.9002	42.3904	43.2796	34.8497	31.6033	39.6638	49.0334	43.0716	39.8654	27.0619	32.1601	32.7886	40.3485	33.8664	42.8315	37.2742	35.9668
Pn21.17	44.0487	19.1906	32.4644	19.7294	18.5105	18.1831	21.9025	29.1595	27.5121	36.005	31.0637	34.8771	60.4693	40.2142	55.0441	32.6809	36.2177	32.2364	12.3299	18.4288	15.0573	10.1336	8.28852	8.74987	12.0026	12.1564	11.7329	15.6583	15.222	13.9438	16.1406	16.0252	14.3682	14.9671	17.1813	16.3029
Pn2.1175	24.3065	34.9455	31.8074	38.6823	43.2563	38.0075	47.5836	40.6057	37.1824	54.2157	46.7435	34.7153	38.8889	53.2312	41.6858	51.6791	27.7198	47.996	14.3219	40.1908	27.6438	19.4351	17.8784	17.7831	10.8109	30.5322	20.5096	16.2063	22.2537	16.0668	11.0297	21.3171	14.5016	13.8324	21.0769	14.5228
Pn2.1177	20.9541	26.3784	24.4692	20.7867	20.2936	22.1987	21.536	23.3383	25.2897	25.9825	20.0105	24.7592	25.6718	25.901	28.2155	23.059	19.186	23.1588	9.26799	18.9984	17.1187	9.3098	11.159	10.8204	8.64078	16.4637	13.5593	10.0811	11.9732	11.7311	9.58313	14.4071	12.0453	10.3671	13.0399	13.4928
Pn21.178	23.5606	20.9406	21.3054	23.6047	23.0406	21.9451	16.827	27.8569	21.4499	27.5297	24.7835	26.0045	29.359	28.0316	29.0513	20.5685	22.0785	19.8903	8.94627	14.5885	13.1215	9.42004	10.2549	10.0785	9.33084	12.5786	10.3973	14.0477	13.1087	12.5366	10.6967	15.2207	12.9481	10.3476	12.6473	11.4276
Pn2.1209	32.1777	41.3196	36.8589	42.0463	40.4025	39.4582	41.8478	40.3692	43.4041	49.4743	35.4355	42.464	47.8842	53.3706	51.1613	46.4922	37.0845	42.9325	20.9999	38.304	36.1314	15.4817	18.4756	15.62	14.1417	29.6609	22.7478	21.0107	21.2887	22.1777	20.6239	27.7189	25.727	17.8517	23.3786	22.5855
Pn2.1229	18.6824	24.5004	20.4245	23.0169	20.737	22.7789	22.8195	25.1589	23.9697	28.5247	21.9276	26.5905	22.231	19.1425	20.8721	22.6333	16.2166	20.4017	8.56008	17.0759	13.8196	13.468	14.4582	14.9596	11.7205	26.1109	18.6063	13.8269	14.2122	13.919	13.2572	15.7773	14.135	8.05593	12.3416	11.9302
Pn21.23	26.0999	19.1997	22.9688	14.9385	14.4776	15.4847	10.8433	15.4202	14.2124	25.7233	23.9666	25.3093	28.816	30.4136	27.7784	20.8668	22.5111	19.3132	9.07069	14.3112	12.4407	6.3209	5.27913	6.45301	8.08946	8.36698	8.16475	9.68565	8.84417	10.3867	7.48783	9.9035	9.08762	8.02004	9.30387	11.1771
Pn2.1232	19.0166	17.5667	13.3855	16.5953	13.4226	13.3861	12.0568	18.2098	16.6481	19.5108	14.1163	15.9255	16.9706	13.4959	13.9377	11.3434	12.3713	12.0906	9.86752	14.0268	12.0105	11.5215	11.9862	11.9708	10.5064	14.3488	12.5429	9.36441	7.81351	8.40542	11.961	13.0887	12.5427	9.66731	8.92179	10.1587
Pn2.1233	6.09644	5.4185	5.40005	8.69629	6.0438	8.05849	8.29826	8.54491	8.88678	10.7272	8.24804	10.8401	12.6605	10.0583	13.5291	4.17378	6.11531	5.70094	7.20851	6.729	6.67246	7.48593	4.87485	6.77634	3.58539	6.5404	5.02263	5.70194	6.17019	6.48514	4.74382	4.65083	4.87375	5.28818	5.58347	7.45521
Pn2.1247	134.571	128.295	144.049	109.156	106.628	125.719	122.121	131.959	139.093	155.972	125.587	142.681	168.954	158.231	164.775	138.193	135.626	145.535	110.048	137.18	128.442	84.5389	83.4494	80.3748	106.202	107.372	107.552	90.4075	109.05	93.1211	77.1554	109.476	100.79	112.906	97.3159	99.9912
Pn2.1257	10.7789	16.5946	17.6404	15.6586	13.7404	15.2223	16.8638	19.8634	15.1688	17.467	17.7494	19.0554	15.4128	16.5608	14.9625	15.9319	12.7894	15.0088	5.20289	13.6332	11.0235	5.59761	6.79675	5.24184	4.98607	9.76754	7.88743	5.44535	5.03797	4.70961	5.37678	11.6759	9.38267	4.86025	6.97452	8.31274
Pn21.257	3.48967	3.89844	4.20097	3.77877	6.41386	4.43985	8.18392	5.86673	6.03766	6.20114	5.7555	6.78077	10.5146	8.38794	9.59321	3.88114	3.31577	5.25308	3.33112	7.43011	6.37375	3.89975	2.93048	4.05079	2.59878	7.34406	5.1613	3.20614	2.61738	3.926	2.28877	4.62459	3.81913	3.9152	6.23683	3.33732
Pn21.262	19.9262	21.8703	24.2265	19.8456	18.6307	21.0021	22.3259	21.495	21.3455	24.72	23.2141	21.5756	24.2421	25.8354	21.3421	23.9467	20.4967	23.4309	16.2335	21.2712	21.6327	16.1914	19.7918	17.6574	15.952	18.8274	17.9145	17.3333	16.9568	21.2858	14.8827	19.7126	17.3926	17.2257	18.7787	17.4015
Pn2.1264	14.5914	18.953	17.93	25.0664	21.7064	20.5644	22.9634	21.8199	23.1793	23.4158	18.8776	22.2935	21.0895	24.7825	22.4784	24.1804	18.3859	24.2975	12.0419	20.9978	18.8037	10.059	11.5917	11.6415	9.75641	18.3247	14.9758	14.6718	14.296	14.8807	12.0251	15.2093	14.5176	12.1495	16.2099	13.4092
Pn2.1266	10.9114	11.9525	10.6201	13.446	9.70359	11.684	11.8721	16.7218	12.9129	14.4197	12.3271	12.9373	14.2682	14.0246	13.5725	15.1858	11.5937	12.6794	5.69079	12.0132	8.13664	5.60525	6.73528	5.38665	6.28698	12.079	8.72888	5.84658	6.33609	5.91985	5.83645	9.91608	8.34036	7.79368	10.2608	8.35368
Pn2.1303	1.59611	2.72499	1.29261	0.913549	3.06472	0.536685	1.8886	3.45818	2.71607	3.02107	3.5559	2.4946	2.4499	4.50417	4.47042	2.81489	1.40282	1.11123	0.450982	0.346074	0.431454	0.589249	1.16689	0.652875	0.639701	1.63532	0.501983	0.339111	0.233127	0.565447	0.12911	1.22764	0.923307	0	0.226982	0
Pn2.1304	23.1699	20.7957	21.211	19.3709	18.3127	18.9044	21.7536	22.6899	23.9261	27.432	20.4123	22.973	28.6971	27.2365	27.8655	26.2322	18.8852	22.8452	11.2822	17.1803	14.3404	11.7634	10.3734	10.6519	9.41333	16.0906	12.7345	10.9236	10.3866	11.248	9.71139	13.4043	12.3713	10.4565	12.9615	11.4864
Pn2.1307	1.38329	0.184145	0.570502	0.335129	0.204945	0.401962	0.101036	0.57292	0.498185	1.58219	1.78654	0.960882	2.11083	1.44578	1.2839	0.344208	0.630405	0.254779	0	0	0	0.0378283	0	0	0	0	0	0	0	0	0	0	0	0	0	0
Pn21.32	21.319	22.8562	14.5798	14.7304	15.611	19.5536	18.0849	16.9247	17.961	13.7479	10.5774	10.6828	21.9029	15.8928	19.8156	14.3094	17.3928	16.2992	1.41396	7.62178	8.35835	5.51537	6.61809	6.26845	3.10631	3.90168	4.33005	10.4189	6.33466	8.05706	6.84535	4.39665	6.88575	7.83888	9.41929	10.5573
Pn21.321	28.8773	15.6218	22.024	18.03	14.1842	17.5592	12.6391	12.8716	14.2867	29.1099	30.8733	31.1121	23.3286	26.3741	25.3022	22.8078	23.0495	27.7441	19.6004	14.6594	14.8354	11.8938	12.2523	12.3209	16.2386	12.2104	16.9284	11.4428	13.5572	13.9622	16.2877	20.0672	17.4109	13.4624	15.33	14.5706
Pn2.134	1.59744	0.936135	1.26556	0.738265	0.722368	0.233537	0.479393	1.99024	0.787924	1.03785	1.88372	1.80919	2.24435	3.02905	1.48456	0.233312	1.46504	0.828937	0.294365	0	0	0	0	0	0	0	0	0.295126	0	0.061513	0.393272	0	0.172189	0	0	0
Pn21.360	1.56163	1.76702	1.81505	0.520209	1.20311	0.291717	1.4828	0.565933	1.19512	0.60499	1.00843	0.813569	3.97159	4.00625	4.19906	0.728593	1.01668	1.20802	0.102139	0.125407	0.156346	0.0213526	0.317133	0.0394303	0.07244	0.0592589	0.0363806	0.225287	0.485749	0.409801	0.116964	0	0.0477969	0.248375	0.0411256	0
Pn2.1369	2.99992	4.4927	4.3022	4.41522	4.22015	4.09088	5.07797	5.59114	4.76052	4.40804	4.18922	4.11559	5.77598	5.2376	5.19611	5.14368	4.04284	3.58041	2.17205	4.39056	3.27749	3.28559	1.98758	2.79504	2.74281	4.40551	3.52235	1.39866	3.0124	2.28052	1.69865	2.33141	2.31383	1.78925	1.902	1.65577
Pn2.1370	32.6197	30.9858	33.1233	33.489	29.0397	33.7094	30.3264	29.5762	29.1472	37.6397	29.9618	35.1692	39.1514	38.9231	39.1737	37.5058	32.9645	34.0214	19.3231	24.6499	24.2059	13.4095	15.1235	14.4247	12.3038	15.6739	13.9428	21.3889	22.0746	21.0597	21.4757	20.7302	18.9217	17.848	22.5673	19.4944
Pn21.404	10.3747	11.1868	13.6532	11.7065	7.63626	12.0933	12.2759	23.6383	23.8755	22.9442	18.2897	34.1594	29.3343	18.6309	33.3399	14.1147	12.9481	13.0014	2.49167	7.64825	10.9373	8.11985	6.8263	7.92155	4.0541	20.6922	17.6196	6.02488	4.69751	9.18851	6.04234	10.1741	9.08798	4.45523	5.45891	6.58907
Pn21.412	64.4814	71.7695	66.0099	67.8332	66.5512	63.3449	55.3791	67.0345	63.6811	66.7202	55.7352	60.6325	73.2286	63.8774	65.1518	74.7656	67.0751	66.4088	42.6168	60.3897	52.6306	41.2897	50.1003	43.3122	40.6949	53.348	48.7297	52.6246	51.4396	55.1146	45.5208	54.6769	48.135	48.1751	50.6657	46.3303
Pn21.413	20.3162	36.3367	31.0456	30.5013	36.5121	35.3446	41.6391	42.0878	43.4755	41.8748	29.8607	39.8304	49.7808	53.5139	53.5441	38.7095	26.3731	37.09	7.15934	24.1016	20.1473	7.28985	7.75147	9.40451	5.39176	25.0126	19.8857	8.29208	10.0661	10.2891	4.55573	12.397	9.27075	5.83423	11.4382	10.8197
Pn21.493	23.1831	32.6124	28.6521	22.4985	25.4805	23.0199	35.6208	35.9454	31.416	37.9496	25.7262	37.4646	51.6397	53.989	54.2894	39.2694	24.7772	37.1607	11.3281	28.7527	24.9073	12.8796	8.48466	15.5362	12.6574	32.631	23.1477	11.8754	11.0131	15.0006	8.92127	16.1217	14.5547	8.41711	16.0041	14.8055
Pn21.494	8.29977	16.2717	10.6934	10.488	10.4131	13.9538	15.8098	12.92	13.6038	19.3551	11.511	11.7926	19.6578	26.7769	24.4696	16.3166	12.7657	15.9468	2.79814	10.2249	12.1101	4.17831	4.13715	5.27246	4.25256	13.0132	10.3226	4.67563	4.40822	6.84962	2.8991	9.06782	4.20884	3.7802	7.51103	6.16121
Pn21.498	15.969	19.1939	18.4191	16.1505	15.9983	16.2542	17.9031	19.7767	20.2703	22.7023	16.4403	22.726	24.5641	25.3529	27.7607	20.943	14.9852	22.0641	8.0079	17.6425	14.1918	7.61985	7.8082	7.5531	6.40792	13.3334	11.4368	9.32267	10.4311	10.4393	6.78657	11.1344	10.2617	8.90586	10.3208	9.85369
Pn2.1502	32.122	25.1632	26.8093	24.3998	23.1141	20.8065	25.8012	30.5982	33.8328	42.0984	32.2191	43.7678	46.6278	38.5215	40.3469	38.3627	22.2182	33.1454	15.5744	29.352	25.9465	20.0219	25.5914	20.8189	13.3946	34.5772	30.6064	16.4223	15.3152	15.9922	11.7362	21.6852	15.9691	14.3746	18.7858	19.7744
Pn2.1518	4.42654	4.10183	4.7611	5.54219	3.09877	3.56598	4.91035	3.96389	4.70785	5.92554	4.2877	7.35075	4.69349	6.26945	7.85068	9.40978	6.07891	4.12742	1.36798	4.29901	2.99141	2.14486	1.0113	1.41456	2.07903	3.96837	3.65444	2.44914	2.22248	1.47016	1.23085	3.19187	1.02883	0.792041	3.44255	2.38462
Pn2.1519	11.3547	12.0492	13.5745	9.99165	10.3821	11.4843	13.0356	12.1874	12.3775	14.6242	12.3341	14.648	13.7157	13.802	14.5264	13.0322	10.9777	12.7452	10.1596	9.37896	8.7148	6.30784	6.34947	7.13271	5.51247	7.82964	6.93816	7.17988	8.50952	8.95505	7.80715	7.17391	7.21631	6.44339	9.09257	6.99073
Pn2.1584	10.1442	3.48034	5.22788	9.19929	7.96827	10.5429	9.63884	8.63676	8.81787	14.5153	7.68212	10.7619	16.539	14.5104	15.4974	8.51914	6.64627	8.43827	2.60567	4.26569	1.37106	1.90655	3.53956	2.51478	1.57082	5.6691	3.24839	3.52676	3.90618	4.57384	0.596774	7.80235	3.35322	2.77214	4.45893	5.52227
Pn2.1616	2.73807	0	1.55912	1.81902	1.50603	0.76722	1.34992	0.83723	0.69335	3.40956	2.98371	2.1397	4.83865	3.80484	2.77491	1.14972	1.05284	0	0	0	0	0	0	0	0.685865	0	0	0	0	0	0	0	0.282839	0.122481	0.121681	0
Pn21.625	30.3619	35.501	35.8369	25.622	24.9347	29.0467	24.677	28.9449	34.6912	34.3805	29.9018	36.6655	37.8695	37.1532	39.295	35.669	30.6302	35.7569	19.5027	25.892	23.9809	16.446	15.7113	16.3108	18.9234	18.3957	19.4974	17.154	18.2458	19.4271	18.9765	20.8449	23.4111	18.9726	22.7028	21.4001
Pn21.649	22.6524	13.556	15.597	16.8534	15.9769	20.2497	14.7627	18.3959	18.8202	23.8681	20.3651	23.9132	22.0598	20.8415	22.8811	16.251	12.937	16.3956	7.5147	10.7544	9.97826	7.31319	6.13906	7.20567	6.70802	9.61555	9.11446	9.30402	9.29289	8.73162	5.76786	6.96569	6.8399	8.38535	7.30354	7.40555
Pn21.667	16.0371	18.672	18.2812	19.9241	19.0329	16.5947	18.841	15.5644	14.3748	20.0345	17.7132	18.9114	19.7465	18.0557	18.4419	19.2766	15.7651	16.3585	14.1845	18.5232	16.9911	12.5594	14.2249	12.7052	12.1619	15.0761	13.4627	14.7487	15.9415	14.9305	13.3905	13.5771	14.2956	14.0674	16.5264	15.571
Pn21.681	21.0571	23.7251	20.4581	22.5169	25.9811	22.1759	23.0282	24.8183	22.9354	26.3166	21.8535	21.4703	25.8589	26.1333	24.2882	25.3201	19.793	22.1806	12.1312	23.8265	20.5875	14.3967	15.1196	14.5604	12.2344	20.6217	17.3218	16.7429	15.5577	15.9853	13.6155	15.657	15.503	13.5541	20.0088	16.9092
Pn2.169	12.5883	11.3268	11.8275	8.97405	8.62376	8.0925	9.09698	9.3827	9.95166	12.6765	9.83745	12.2361	16.2574	14.195	15.1032	12.5715	9.3162	12.1297	7.37894	11.072	9.73554	3.88801	3.64225	3.51422	4.78444	6.28411	6.09833	6.2436	5.84005	7.36214	6.65503	4.80011	6.15004	6.86571	7.85858	8.00658
Pn21.814	8.48792	5.37268	6.43373	2.906	3.2114	2.57753	2.06144	3.68213	3.79474	5.91478	8.8697	5.44581	7.80278	7.15112	8.04355	2.80915	4.92437	3.41006	5.3459	0.543956	2.14749	4.07517	2.71294	4.24725	1.02642	1.74214	1.63062	0.68107	2.77874	1.70346	0.101467	1.5678	1.24392	3.6809	2.64602	3.03491
Pn21.82	23.8063	26.4555	26.9692	23.3334	24.0333	22.8161	27.6839	31.8448	29.5451	31.7968	20.5783	27.314	31.0278	30.0548	31.0528	36.9306	24.0605	33.7327	15.3566	24.2414	24.8823	11.7646	17.0267	15.6242	10.8571	22.863	21.9137	22.012	20.4787	22.7633	13.3722	19.8507	19.7298	16.7331	19.7567	18.0512
Pn2.1856	9.42516	7.45788	9.25638	5.63613	6.75278	6.14914	6.10326	5.60417	4.90163	11.6315	4.36037	8.20821	11.9326	12.5108	11.198	10.16	7.41833	9.51404	2.58359	4.67689	5.22863	2.38895	1.41411	2.39756	3.24187	6.14954	2.21213	3.18803	2.87655	4.11147	2.95858	3.38122	2.55754	1.91298	6.30162	2.2974
Pn21.882	63.5486	61.8171	63.5068	49.705	51.5658	53.3819	45.3572	51.2115	52.5578	58.4856	51.6539	55.1866	69.8268	58.1336	67.1748	64.6121	60.9414	63.6544	33.3235	41.3202	39.1247	24.279	30.0911	27.1966	33.9895	35.961	35.6766	26.6829	25.071	32.8082	37.9407	35.2671	33.9018	36.2245	43.385	37.262
Pn2.1889	2.269	1.50231	2.29693	0.488227	5.44594	1.3385	3.88589	2.17009	3.77402	2.73624	2.42918	1.49317	6.84969	8.47614	2.64061	3.00872	2.41407	1.18775	0.0843563	0	0.322814	0.176351	0	0	0.119656	0	0.450701	0.169149	0.697704	0.211534	0.0966002	0.459262	0.197377	0.512832	0	0
Pn2.1899	47.1054	30.5994	35.587	41.6604	37.8213	40.1417	33.9613	40.1894	39.587	44.9398	35.9454	41.1485	46.3386	42.9725	45.6563	35.5578	28.8487	33.5345	25.6919	30.6295	26.7494	18.289	17.0273	17.8133	16.3338	27.1162	21.5666	22.7965	23.6117	23.9102	27.2424	23.6901	24.9529	24.1319	31.2385	27.4899
Pn2.1929	16.3814	18.2304	14.6758	16.1024	14.4229	16.6045	16.4461	17.2985	15.0098	25.6838	18.2112	21.3667	23.5836	23.6074	21.7654	22.0682	14.1536	19.35	6.8504	13.5453	12.1023	6.04765	6.12582	5.66501	4.938	8.54768	6.32463	6.71362	7.08239	9.09849	5.16563	9.49553	7.12927	5.60674	9.6455	7.03554
Pn2.1945	11.5427	10.3719	12.13	8.17959	5.8047	7.63918	13.1159	17.1335	13.0947	18.8361	19.9122	22.7939	12.9659	15.7931	16.8533	12.6479	12.8502	12.5736	6.60046	7.46849	9.95486	9.25315	7.23316	7.94403	7.93059	7.73401	5.73923	9.80952	7.2254	6.13379	9.24803	4.96748	7.17681	6.60908	9.45807	5.68518
Pn2.1974	7.56018	12.0508	11.7461	10.025	14.1483	13.3367	14.5528	14.5652	17.8725	17.9444	17.1932	17.9124	20.7124	21.9249	21.3685	16.3144	9.70699	13.4366	4.94562	15.0144	11.6843	5.89762	5.79747	4.50419	3.29351	12.2138	11.3717	6.82073	7.03352	7.2198	4.65307	9.67042	8.04047	5.95207	9.23208	7.75404
Pn2.1975	2.10417	2.20585	3.31344	2.67631	3.27335	4.45474	4.49539	3.43147	3.69429	3.02779	4.41602	4.14127	6.98829	6.09784	4.13571	4.71225	3.69871	4.88314	1.56891	3.54848	2.21196	1.55362	1.60242	1.99234	0.70277	2.79463	2.9412	1.07624	2.04889	1.34592	0.283678	2.69736	2.6083	1.004	1.41304	1.80304
Pn21.977	32.2152	29.6176	29.3988	25.6402	24.7199	25.1151	24.2231	27.0187	27.7764	31.3812	27.4386	31.2847	38.9351	30.6563	37.1606	27.9475	24.4644	26.7848	17.1399	26.2655	24.484	18.4431	18.1571	18.4786	15.1773	22.3079	20.0739	21.6236	20.9075	23.0644	22.3619	23.8933	22.347	19.1498	23.6964	22.2023
Pn21.984	22.2908	41.7641	24.9658	37.6158	35.8952	41.1438	43.3981	31.9542	40.4298	41.9552	30.2283	46.0565	43.5249	32.689	47.3313	34.1739	24.927	35.4722	9.11241	27.0109	18.9741	12.5365	13.0892	13.8385	7.27066	27.2117	18.6152	14.3757	12.469	15.0377	5.14079	13.3147	9.32804	8.07882	17.1987	12.0486
Pn21.985	25.2088	43.1799	38.9053	41.7764	46.4591	47.9318	56.7048	39.0129	46.9189	57.0085	39.0253	45.8487	54.3672	57.4054	59.0175	42.3883	29.426	39.3434	10.0959	31.4775	25.896	15.7879	12.1871	16.1116	8.56982	34.4374	24.4927	14.7446	15.5334	15.8478	6.05372	13.4708	14.0432	7.97411	17.0044	12.6102
Pn21.987	8.63176	16.6329	11.9349	15.3736	17.6857	13.6498	29.5899	29.27	24.6448	20.7471	10.4317	16.4522	25.0014	24.4708	20.7694	17.0413	10.8602	14.8668	5.18211	12.7112	10.9114	6.54072	5.86063	5.73001	5.24929	16.9243	11.4599	3.88804	5.42857	4.00171	2.97368	5.8855	4.73763	3.58157	7.40425	5.05453
Pn2.2024	11.6725	3.6367	7.30346	9.30427	6.94526	9.26967	9.60092	9.05992	9.74365	11.3359	9.94276	8.00622	24.6876	10.6337	14.9585	7.29039	4.94905	4.84206	6.83644	6.35897	4.39991	3.59462	5.09225	4.35865	6.08281	9.25486	6.16144	6.18948	4.11227	5.76636	4.64978	4.62427	5.57433	3.10659	7.17358	5.74756
Pn2.2025	17.0978	3.61001	7.9448	10.3132	6.35369	9.00584	12.6214	9.14199	9.0851	12.7513	13.213	14.6999	24.9833	10.4665	20.0394	8.16024	5.09123	6.04012	4.35582	5.19956	5.17744	2.82839	4.7814	4.77713	5.24243	6.31791	5.58303	7.34466	6.89147	7.0336	7.48207	4.85069	7.18056	3.07603	5.11539	8.05311
Pn2.2064	27.3138	15.2548	27.8792	23.6289	21.1884	15.8989	18.823	23.6251	24.5175	46.9032	41.0011	36.4786	36.5117	31.487	40.0412	31.8095	27.5872	27.6162	14.9767	20.3953	15.6029	12.4792	12.9631	13.7341	10.5841	15.925	16.9908	14.4276	20.8289	21.9856	18.005	20.3845	8.16827	9.7205	13.6808	11.1586
Pn2.2083	5.39588	5.14464	5.17043	3.46896	4.25106	4.38582	4.50826	5.46975	6.74218	7.34495	5.8251	8.02563	11.6464	8.91149	12.417	6.5724	6.44394	6.55471	3.84062	8.33556	7.82184	3.43665	2.55963	3.65048	3.92075	4.55779	6.39947	2.07113	4.00076	4.74246	3.96492	3.48492	3.26774	4.3631	6.03332	5.34413
Pn22.153	57.2398	60.0549	56.482	54.6029	52.7511	54.41	60.2304	66.0092	62.2854	59.1671	48.923	53.5917	62.5138	66.1267	57.5981	56.2881	58.0461	55.466	39.4317	55.3174	46.6026	32.4421	38.31	37.5358	37.7297	50.1748	44.3882	44.5719	41.7623	45.6016	33.8442	40.9073	42.2568	39.485	47.8517	44.193
Pn22.173	11.3974	9.47639	8.37801	3.90554	3.78361	4.39949	3.45077	5.38765	5.40339	15.4057	11.0399	15.8669	16.3518	14.5589	12.8971	9.80992	7.81425	6.63209	3.37401	6.9044	3.35575	0.942798	0.69149	0.773778	2.74834	2.61651	2.17154	2.54543	3.48827	2.76441	3.36642	2.09154	2.93113	4.19714	2.52202	2.10249
Pn22.174	11.4171	10.1889	10.7687	9.74942	6.9208	7.2062	3.95748	7.51654	9.21993	14.3626	14.1917	14.2508	22.0352	15.6944	18.9554	13.7441	16.4387	13.3317	8.86296	6.70269	7.53119	4.48825	4.13068	4.17063	5.1146	4.6311	5.00003	8.91348	6.4597	7.55787	7.9745	9.44075	7.92149	5.80086	7.67475	7.00006
Pn22.19	31.3467	32.0818	32.6884	31.3327	29.9458	30.8254	33.2632	30.6569	31.8386	37.7981	31.4217	34.0671	38.9114	38.9516	40.3829	34.7642	27.9775	30.6672	21.7234	30.8835	30.8641	20.8046	20.8807	20.7908	19.2586	26.4323	24.9606	32.0962	28.5072	31.0359	21.1449	28.2963	25.4476	23.5746	26.8542	27.5841
Pn2.2204	10.5044	13.0108	12.0892	10.8158	9.58142	9.83972	13.2266	13.6548	14.543	13.2785	11.6004	12.778	16.3434	15.926	17.1055	12.8134	10.3176	12.8701	6.39248	13.4236	12.0599	8.20561	7.31168	6.71148	4.69476	11.1264	10.0015	7.61895	5.97895	8.14981	4.66585	9.5626	7.45061	5.75064	9.79043	8.67117
Pn22.241	9.66786	20.3248	11.8181	20.2845	16.3452	13.6983	17.2672	20.016	19.5113	16.8998	16.2556	20.527	21.6623	15.7549	23.3941	15.9319	6.73356	12.1555	3.09245	9.88784	10.7247	10.3708	7.83482	9.07807	7.58502	10.5906	11.0149	5.16741	4.52933	5.49291	2.65597	9.64576	7.08497	6.13614	7.78223	7.28211
Pn2.2243	1.91239	1.30599	1.62618	1.81387	1.28521	2.10057	1.6217	2.29894	2.04554	2.17183	0.96325	1.87306	4.2949	3.27073	4.67968	0.546053	1.37826	1.0271	0.189121	0.691086	0.594491	0.254164	0.104859	0.0521498	0.114969	0.130624	0.288698	0.0270872	0.111729	0.643619	0.371265	0.330954	0.758582	0.191623	0.407939	0.347021
Pn22.256	15.0575	16.1791	15.9775	16.3169	13.7159	17.4359	15.7865	16.7368	17.7876	21.2804	20.0327	23.3447	22.4965	22.9214	20.2911	17.1018	13.553	15.2917	10.6363	16.6191	15.9072	10.0127	8.66239	11.4093	9.79301	17.1932	11.8106	12.2055	11.4602	9.88141	10.1256	10.4652	10.5319	10.7445	12.8995	12.4272
Pn22.289	6.29499	4.46752	4.8301	6.75358	5.03631	7.14543	7.23506	8.82732	6.07569	9.18688	7.34035	7.0604	8.97237	6.7889	7.97923	5.48862	4.405	4.9848	1.69935	3.79623	3.19734	2.57561	2.96796	2.70612	2.28994	4.35453	4.13615	2.18648	1.81546	2.27271	2.75684	2.65989	2.58449	2.41056	1.96717	1.41876
Pn22.333	18.9581	35.1432	27.9863	15.55	14.4031	14.5561	21.9023	24.017	24.1198	29.1469	19.231	25.3217	36.5156	37.9894	34.702	24.2453	20.9132	21.4982	9.91187	8.56638	10.2493	4.71738	4.31077	5.12906	6.56614	10.8488	8.54454	12.7285	11.5557	13.8026	13.9587	8.72598	10.3129	12.543	9.61651	11.2414
Pn22.403	14.6141	16.2365	15.9859	13.579	14.9182	13.956	12.7862	15.4903	15.4091	18.5756	15.2663	19.533	18.9493	19.8545	20.1475	16.6613	15.0425	17.321	6.7135	12.2475	9.97484	4.85255	5.78089	5.29887	4.42601	8.86766	7.31904	8.09884	8.0143	8.64921	6.5612	8.70107	7.65062	7.69458	7.4966	8.23208
Pn22.41	17.0718	18.6712	17.0788	19.4806	20.0246	19.2006	21.071	19.8119	20.32	22.17	16.136	18.0709	24.6263	22.4838	23.3645	23.0324	16.6024	20.3729	13.0932	17.3644	14.1379	8.95255	8.72843	8.71676	7.97306	13.83	10.5452	12.2659	11.5536	11.5124	10.7056	13.5076	11.4249	10.9934	14.2543	11.558
Pn22.451	65.9243	75.932	71.5579	59.5622	56.5672	55.4929	63.4441	71.9513	69.0237	76.7147	58.5297	69.2364	89.5228	80.2863	82.1704	80.303	62.3804	69.1437	28.5847	59.0262	48.8792	24.4753	31.1587	28.9026	25.7282	51.0566	41.2222	35.2017	35.2804	35.2854	28.9901	46.8206	36.9371	32.4931	39.3796	35.6253
Pn22.461	6.38444	7.74472	7.64792	4.17622	4.85247	5.36685	6.61009	8.255	7.15662	12.1903	8.76092	8.86968	12.5504	14.013	13.2544	13.1362	7.94934	9.94813	2.70589	7.22911	6.90326	8.24948	4.08411	4.78775	4.74445	7.26808	6.42538	4.06934	5.9836	4.14661	3.18471	6.24052	4.57257	4.18868	7.86869	3.28247
Pn2.2469	21.5056	20.7163	21.2476	24.2198	23.8753	24.6621	22.8604	22.2107	23.1357	25.1169	20.8847	26.2129	26.4176	26.2765	29.7578	22.4286	17.5721	24.8562	9.36739	18.769	15.5553	11.0988	13.3829	11.6937	12.3633	23.3063	18.8871	9.61368	11.2336	11.6469	8.77258	11.0652	10.2273	10.653	12.1309	11.8478
Pn2.247	48.7743	51.5419	47.7279	37.9839	38.0096	36.1972	48.8064	61.1875	56.9287	85.3229	64.0528	78.1611	111.271	79.1415	94.237	64.7432	63.6001	63.5218	34.0913	39.6062	38.397	26.8928	29.1277	26.3299	23.4541	30.2489	26.2831	40.8361	41.8901	41.2499	44.3276	31.4263	37.9166	34.8441	38.151	39.2235
Pn2.2480	9.52032	8.00625	10.8731	6.88616	5.85903	5.19848	8.66532	5.71551	6.03316	12.7671	16.5518	15.1339	19.0303	15.865	14.5738	9.73779	8.79653	9.22599	3.96599	1.23501	3.38183	1.71229	2.34236	2.32987	1.4064	2.41771	2.84063	2.33388	1.96101	2.4863	2.27081	0.704089	0.806924	3.14487	1.56217	2.54703
Pn2.2519	12.6611	10.2261	11.1292	15.9633	11.3667	12.268	14.581	13.1553	13.0986	13.4072	10.0873	12.2607	35.5647	20.6829	26.1259	15.7261	15.2265	14.0344	8.12424	8.39982	7.75612	9.15214	7.39709	9.07626	10.9913	15.2001	12.9186	6.74208	6.75831	7.16891	5.12079	3.39165	4.71234	5.75873	7.97178	7.67286
Pn2.2521	8.73334	7.09612	5.92525	6.87499	7.54459	8.12237	6.87083	10.0973	11.6692	6.98786	4.90465	5.22749	11.7838	10.0901	9.58699	8.42667	7.63492	8.27023	3.90486	4.23037	4.04971	5.86522	3.22636	3.76865	2.65309	4.60086	5.08426	2.8293	2.37477	2.67427	3.75767	2.76907	2.34173	2.46035	4.32705	3.58254
Pn2.2530	7.83724	6.83446	8.06379	6.59727	5.07782	5.27048	6.68902	7.61469	6.93371	10.4696	6.72027	7.12183	15.5688	17.0296	13.9204	10.4877	8.08513	9.20043	5.30008	9.19294	7.51905	3.56687	4.08592	2.82037	3.48865	7.86303	5.07516	6.75143	6.887	6.39497	3.8661	6.12681	4.48055	5.77479	5.68227	5.66526
Pn2.2531	18.6853	12.6511	15.2203	9.73541	6.4664	11.8839	13.5399	14.092	15.2116	11.8612	11.6172	11.8626	28.6454	20.4378	26.3913	13.6485	12.6034	15.9046	9.82243	9.98724	10.9241	9.2404	6.98911	9.24279	10.0577	8.96371	10.1132	7.44743	10.4724	11.6227	10.6857	7.9379	10.9885	8.45949	11.4941	11.1181
Pn22.55	6.63469	8.19446	4.9919	6.82825	6.96814	6.93384	7.31248	8.25362	8.79089	9.42931	6.77396	7.51357	9.45734	8.91567	7.46739	8.5299	5.54982	6.72616	2.30711	6.27634	6.05899	3.33835	3.04327	3.50148	2.02769	5.24917	3.97992	3.66464	3.60124	4.86651	1.95817	4.34695	3.42942	2.98849	4.79954	3.64897
Pn22.59	7.25701	9.07861	8.40195	10.2314	10.1689	9.9343	8.43402	10.9221	9.73998	13.055	7.5617	10.5126	12.522	11.8332	10.4588	13.5144	7.25753	11.5063	3.66298	6.58932	4.8566	3.45426	3.43826	2.81471	2.80969	6.11185	4.5204	3.77225	3.15929	3.56932	3.95528	3.88823	4.3552	2.82392	4.39859	4.19348
Pn22.599	14.8468	18.8856	16.7987	19.3727	17.4956	17.7673	16.3323	17.5646	18.4721	23.5258	17.9164	22.1248	22.8261	25.4319	23.6185	21.1184	16.2839	18.4888	7.18826	14.0055	12.4894	7.66213	7.84388	8.67715	6.22933	12.3805	10.2045	10.0436	8.93384	9.76607	7.4935	10.3042	8.78018	8.39022	9.65503	8.92418
Pn22.600	69.5823	71.2954	62.7768	70.2965	63.0195	61.9585	61.0963	63.8089	57.2302	61.4134	61.7368	53.9001	66.6281	70.1714	68.5612	60.3646	69.4601	61.2623	49.2251	56.6662	49.1748	40.2379	36.9698	41.7785	43.0712	39.969	42.8157	47.3931	42.4292	42.9491	38.8044	49.5844	44.4747	40.2372	44.8367	50.3445
Pn22.607	13.7292	9.69524	11.7277	6.36221	4.7865	4.34119	5.45595	9.40215	8.60303	11.2999	9.54682	9.4767	13.2982	13.7514	11.6741	10.5424	8.57126	8.90834	2.14968	7.04838	6.00619	2.75768	2.08581	2.42833	3.29179	5.31478	4.15475	4.60438	2.29825	4.16546	3.27293	7.84668	7.37326	4.05921	5.87693	5.83603
Pn2.262	11.7068	11.3737	10.9486	14.4311	12.7416	13.9871	14.5514	13.9136	15.2006	20.8382	14.0642	17.5436	18.3067	18.4636	18.542	17.151	12.3435	16.1353	6.74428	10.9235	10.5752	6.83022	5.55734	5.79329	4.35653	7.92863	6.51643	8.10846	6.30723	7.85957	6.07278	8.70337	8.33211	5.69929	8.31002	7.6382
Pn22.638	9.38235	6.64724	11.6897	8.70425	6.20717	10.3137	7.11645	4.28756	2.04689	10.9643	15.3798	17.1079	13.5557	17.2808	17.0224	6.81868	13.3207	7.35757	4.84315	4.17296	6.82822	1.59866	2.4733	4.42819	6.68904	4.06696	6.35554	0	1.84475	0.639201	0.875702	2.94901	3.87674	6.19858	2.69417	3.92889
Pn2.274	80.5315	88.4718	82.5311	100.748	96.7576	102.169	101.808	98.3486	101.728	115.66	86.7799	103.034	112.682	103.177	104.241	102.681	86.7443	96.6051	53.2004	72.8404	71.1208	51.862	46.8089	53.4462	43.2913	61.0643	61.0067	60.19	64.804	73.7181	45.3463	60.0984	61.0242	49.8307	54.1254	55.4235
Pn2.2744	41.281	34.8622	37.5331	15.3005	15.3022	14.5276	28.3108	32.6277	32.127	32.8558	23.1265	27.6008	115.217	89.4544	98.2639	65.8053	55.0069	59.9288	42.9167	41.7385	40.8964	18.6902	26.5368	20.3162	15.0934	20.9504	18.2379	9.84283	7.90674	9.4345	30.4143	34.1178	33.5562	37.1542	51.9984	45.8542
Pn2.2836	26.4272	20.0352	18.5772	16.7211	12.1297	15.3934	13.2113	14.3866	14.299	21.9444	20.703	21.5878	26.5984	25.2265	25.4926	22.9552	17.28	20.1389	10.3893	19.0395	16.2594	9.35964	11.078	9.51181	8.15068	12.6838	11.0362	12.497	10.9986	13.1155	9.23532	14.6088	13.0425	10.8752	14.0514	12.2933
Pn2.287	61.86	67.8999	65.613	66.1377	67.3914	65.0587	66.2593	72.6234	72.5327	74.7066	49.069	68.5394	81.9335	73.9015	79.0429	62.6496	55.0977	63.6244	33.1105	57.6652	49.7516	33.975	41.7748	39.2531	33.5741	58.2357	48.1853	37.8408	42.809	39.4447	30.5257	41.5436	40.4305	38.4798	45.2932	42.9935
Pn2.2909	10.7194	16.3886	14.091	9.21158	9.09649	10.469	12.6222	12.8563	12.6288	12.2857	10.0052	12.6873	10.6775	10.7909	11.6979	15.5136	8.87253	13.068	4.85194	11.4707	8.65071	5.47502	5.96796	5.48087	3.87129	11.7647	9.42658	5.15931	4.38922	5.18474	4.94584	7.60446	6.25682	4.59955	7.27053	5.68908
Pn22.936	8.80745	10.331	10.2043	8.79718	8.78425	7.98856	10.0232	12.8747	12.0942	10.5997	6.21347	8.36356	13.7984	10.8766	12.1765	12.8905	8.08394	10.1353	4.10563	8.24824	7.56327	3.88428	3.46607	3.75417	2.67805	7.23296	5.82817	5.12579	3.90386	4.98988	4.8045	6.62413	6.21258	3.28544	5.74968	4.91931
Pn2.2937	21.7974	25.6631	29.2512	22.7126	20.0325	20.1085	22.1544	26.2501	27.3096	30.5673	21.8174	28.8847	40.5008	33.8385	39.1349	28.3033	23.8244	29.4617	14.0943	28.8419	25.495	13.5357	11.9007	16.7652	11.6762	26.8376	21.1989	16.189	15.1431	16.2856	12.2067	19.6671	16.258	12.0806	20.0294	17.7483
Pn22.937	27.0067	35.2342	29.5231	36.3409	35.9739	35.4639	39.5113	33.3808	34.6068	36.9333	36.1049	33.447	38.1966	40.6547	37.4259	40.6973	31.4611	36.7345	21.5321	32.7867	33.1404	22.4479	20.4269	22.3879	17.5829	27.7656	23.6593	28.0386	27.6296	28.554	20.5209	27.9817	26.4945	19.7152	25.6798	26.2611
Pn22.938	36.9197	31.471	32.2678	41.5372	39.1258	36.9696	38.7678	43.5561	40.6139	40.2718	33.3013	28.5531	44.1315	41.1777	36.5199	35.1815	26.7577	26.6859	23.1478	31.6479	26.9082	26.5467	25.664	24.2914	22.1345	27.2215	26.7557	23.8411	22.9912	25.506	24.3083	31.8155	27.2285	23.7868	26.099	23.1104
Pn22.94	3.0826	2.06095	2.54473	4.08082	3.75807	4.40106	4.77646	5.02708	5.38238	4.78909	3.18141	5.58261	7.41155	5.6487	8.27676	4.17596	3.04796	4.85435	3.59024	3.54082	3.27358	4.945	2.04571	4.25307	1.44322	3.77244	3.25471	2.23509	2.62642	2.89265	2.09278	1.00555	2.09253	1.83856	2.76593	2.84678
Pn2.2940	14.4643	17.8246	18.4076	15.9381	15.5949	15.2855	18.0657	18.3893	20.7067	20.3789	16.1456	20.0948	30.2142	27.742	37.1614	24.2945	13.6208	21.168	8.31977	21.2565	16.1052	6.61132	5.16142	9.43824	6.55627	19.0068	12.8241	8.63397	6.18706	7.1373	5.85012	9.53588	7.11499	6.35933	11.6071	6.99918
Pn2.2941	9.87148	11.893	12.8402	9.76244	11.648	8.59172	20.5821	17.1326	15.5066	18.3493	13.3812	14.1068	24.9933	27.6826	25.7094	14.7509	10.2756	14.8093	5.00575	12.9538	11.1619	4.62159	3.40181	4.66195	3.48116	13.5041	11.1003	5.19445	4.55101	5.83669	2.72117	5.99139	4.44344	3.7497	7.01908	6.1794
Pn2.2957	14.5234	17.2718	18.5701	14.7204	15.1832	16.6605	13.8017	15.328	16.5077	17.9541	13.0198	17.0826	18.8669	18.1709	20.9134	16.167	14.7007	18.371	7.34653	12.5045	11.5537	6.21815	9.14805	8.37939	6.29446	12.3702	10.6007	9.5745	10.1152	11.4384	8.01861	9.6056	9.83518	8.23202	10.5555	10.1525
Pn2.2978	28.1434	21.1092	24.7538	23.5628	20.615	21.9106	20.1898	26.0771	24.9492	31.9647	23.147	28.9904	35.9142	30.2346	29.8107	26.6778	25.0463	23.9516	13.1183	17.6853	14.2927	10.0788	10.226	9.65062	10.1482	13.1684	10.526	15.5273	13.821	13.6718	11.0418	14.1285	11.002	14.703	12.6299	13.0119
Pn2.2988	56.7208	54.7616	51.7571	51.7552	47.1517	49.5619	54.8234	60.669	59.3347	75.2757	50.1408	61.4949	84.9894	68.7136	74.4497	65.6095	45.1796	52.7924	21.2409	50.2604	39.8657	21.9879	23.0896	20.2545	19.1222	48.9368	35.4079	22.6979	23.2038	22.549	20.3035	32.2781	27.0235	21.9182	35.7832	27.1068
Pn2.3087	7.31577	9.38001	8.14209	5.49205	5.54493	5.03488	4.72474	4.96358	5.02679	8.73701	8.57815	6.28536	11.2671	9.256	9.08152	8.01215	5.82823	5.23373	3.41491	3.92693	5.40651	5.40165	2.26761	3.38328	4.82249	3.47744	4.1173	2.78747	2.53075	2.53868	3.49528	3.94871	4.03046	4.22558	3.3158	4.50269
Pn2.3091	23.7412	18.2978	19.2463	16.7292	12.8944	13.3048	17.7953	15.0416	17.283	28.458	32.0642	26.8488	26.3521	23.2732	27.5995	23.9094	18.9153	18.7174	11.521	18.4841	12.5222	10.3324	5.02712	9.14531	12.2324	14.1728	11.5946	8.88524	6.34323	6.66701	9.44604	10.2066	11.6441	9.04861	15.3028	10.2448
Pn23.109	34.657	33.4168	34.7988	24.4895	24.842	24.3386	23.1773	26.564	22.6947	34.6016	35.2298	34.805	37.6471	35.7827	32.7079	35.2914	28.0997	31.3404	16.694	25.4734	21.3639	16.5999	15.1929	15.7454	15.684	23.8819	18.1636	19.255	19.3887	19.4587	20.5653	25.7464	21.2001	19.6241	19.8051	20.2357
Pn23.191	42.7817	20.9987	31.2609	28.4345	22.6287	26.5391	19.8426	28.7556	27.8288	32.6109	28.5048	33.0458	48.3208	36.8488	43.3801	29.2827	26.1359	25.1181	14.0837	20.7103	19.3857	7.60032	11.0452	8.0501	11.8779	14.8854	13.2022	16.4845	16.4344	16.618	16.1529	19.704	16.6298	14.2036	15.078	14.5279
Pn23.206	19.1625	18.3167	19.0364	17.106	13.9242	14.7972	13.5762	16.5589	15.3105	18.6739	17.9552	17.7617	17.1657	17.7373	15.7273	17.169	13.3845	14.9684	10.5046	14.1081	12.6477	11.3542	11.4384	11.479	11.4067	12.4171	10.0663	12.2835	11.2085	12.3261	11.7882	15.0425	12.6094	11.9019	13.4983	12.8435
Pn23.220	8.51628	0.778213	7.30604	4.36688	8.31472	8.08917	21.9187	17.6546	21.1707	7.76491	13.5622	13.3855	22.1556	18.7621	25.108	0.848547	0.634321	1.29206	0	0.208648	0.292638	0	0	0.295213	0	0	0	0	0	0	0.11676	0.555108	0.238569	0.206619	0	0.130963
Pn23.232	3.44287	0.662923	2.24052	2.91562	1.77073	2.61849	4.97097	5.32815	5.97822	4.53219	5.24052	2.43424	8.84064	4.62651	5.4377	0.103262	0	0	0	0	0	0.0907879	0	0	0	0	0	0	0	0	0	0	0	0.176009	0.874299	0.334683
Pn2.333	3.14677	4.95134	4.3053	4.73023	5.09561	4.53576	6.32086	7.10215	6.75333	6.32435	4.77175	5.87029	9.60233	8.84836	9.51541	5.50462	3.5628	4.94743	1.46084	5.92414	4.94957	2.35895	1.78318	2.14526	1.04296	7.94519	5.07801	2.00959	1.88161	2.27583	0.917022	2.42429	1.8964	1.12118	2.70161	1.92623
Pn23.363	73.9783	99.6683	88.1961	98.8926	101.062	98.3489	95.6525	91.2706	97.889	95.9684	96.8449	105.275	109.101	108.719	103.925	97.0591	82.0125	92.4732	79.7065	84.2928	86.3057	64.2574	68.3068	73.4264	83.6658	71.8632	81.3874	90.0377	86.8904	87.6573	78.1973	87.961	88.6496	74.6144	70.5795	85.0975
Pn2.339	1.07867	0.969255	0.181992	0.734985	0.383551	0.134333	0.531807	0.335065	0.679833	0.895472	1.16093	1.8732	1.59758	1.6911	2.82682	1.10718	0.105338	0.71522	0.296313	0.0433114	0.0404974	0	0.109527	0	0	0.0818643	0	0.2122	0.131292	0	0.0484745	0.23046	0	0.214452	0.0426103	0.108742
Pn23.42	36.1469	51.0865	42.1401	32.5511	33.6133	32.6231	41.2723	42.0259	40.1327	46.1166	39.2823	43.9554	50.9347	43.3069	48.2959	49.2842	37.9198	45.1454	23.9261	33.5509	30.1043	20.1068	19.7073	19.0234	18.0875	27.9936	22.2237	28.9741	31.8114	28.364	25.7552	30.7355	26.8205	27.0489	26.7196	25.824
Pn23.448	26.4119	26.9041	26.8941	24.6085	22.434	27.2556	30.8618	30.2781	32.0875	29.6728	29.0396	35.8849	29.3578	29.4181	32.4737	29.6722	20.0093	30.5892	22.2182	21.9482	25.4235	19.9023	16.2683	19.8567	14.6503	21.5373	18.8821	20.4354	22.4608	24.4569	14.7764	16.0712	19.9996	17.1825	23.2752	22.6263
Pn23.483	11.7102	10.8749	11.0142	7.21822	7.65437	8.18624	8.88327	10.7262	10.6507	12.9134	10.8752	11.258	15.8725	13.7691	14.5038	12.4957	8.93931	10.4911	6.17189	10.4703	8.37255	5.38166	5.19902	5.40105	3.89345	7.38014	5.86608	6.91458	6.11641	6.589	5.45642	5.94849	6.33508	6.30753	7.35008	7.46191
Pn2.377	37.7211	24.4305	29.5419	29.6717	26.8081	29.9696	40.8504	35.7668	33.6161	23.3076	22.0914	21.4223	57.4064	37.541	46.2894	35.0751	28.6357	34.8351	20.1774	18.2293	18.5635	13.7703	13.6295	11.3548	14.4652	27.2999	23.7269	11.0398	12.1021	11.0697	20.3115	10.6936	14.0659	10.9358	20.9299	17.9913
Pn2.389	1.32284	1.30369	1.7711	0.8025	0.75108	0.860904	1.09399	1.01402	1.14109	3.10323	1.86002	1.91188	3.41282	2.04349	2.89358	0.645058	0.187524	0.169765	0.210999	0.24673	0.34605	0.12603	0	0.0581825	0.684102	0.233176	0.187889	0.271986	0.311635	0.604694	0.379696	0.24616	0.17632	0.21379	0.121368	0.348449
Pn24.106	2.69565	3.18713	2.44159	0.116006	0.454033	0	0.69948	0.495796	1.37959	1.83738	1.64911	1.92176	12.3784	9.22067	10.7708	3.45532	3.36678	2.25773	0.501091	0.615244	0.575271	0.209511	0	0.290167	1.63479	1.16289	0.535448	0.100477	0	0.125655	0.459057	0.545619	0.820717	0.406175	1.00881	1.15852
Pn24.114	29.5508	32.0326	28.9649	38.7153	39.4661	38.9626	40.0331	33.6939	34.6305	41.1722	36.6002	36.2209	42.8193	38.1727	36.1475	46.7671	36.691	41.6241	28.5499	35.2949	32.0508	25.7634	23.314	22.331	19.9743	26.3253	22.8003	33.0345	33.361	32.7959	26.6441	29.8392	23.9898	25.8315	30.5545	29.5067
Pn24.117	12.3936	16.9314	15.2143	9.35417	7.80676	10.4339	9.73223	10.7785	12.5876	19.4973	16.0789	20.5681	23.5127	20.6211	25.0896	13.8933	8.92121	12.6611	4.91205	6.28234	9.89136	2.98128	2.86992	2.44681	4.18615	6.16706	6.73743	3.29641	3.76784	6.70513	1.95061	5.82301	4.81973	3.05043	4.94452	4.42663
Pn24.282	5.11497	3.20862	4.39637	2.68298	5.09599	0.649015	1.90324	4.65414	3.12814	13.7483	7.57202	8.24571	10.9931	5.77702	10.2431	2.91776	5.59825	3.35952	1.56795	6.97514	1.82615	1.21139	0.617365	0.855317	1.16039	4.87807	4.79569	2.11879	5.14506	1.19664	1.4052	1.85574	1.0368	1.86498	1.09796	0.963186
Pn24.310	15.7754	12.7698	11.9517	14.2328	13.9398	13.7229	13.5321	17.185	15.1681	17.8935	13.8308	15.2106	17.8528	17.0857	16.5734	14.6466	11.6774	13.9337	7.8883	10.2104	8.64918	7.3265	6.73178	6.1226	4.11171	7.12228	6.81273	9.82633	9.05204	9.02652	8.20338	10.5264	7.7553	7.86022	9.20805	7.84318
Pn24.337	8.83843	10.3818	9.57043	11.002	11.0817	12.2966	11.1757	12.1087	11.6516	12.6158	9.08296	10.2057	13.4366	12.202	12.9965	13.1003	9.41063	11.2725	5.07847	10.2334	8.97423	4.55353	6.19842	4.97626	3.28789	7.97429	7.0876	7.79312	7.57864	8.8307	4.90857	7.28212	6.33194	4.87026	6.96458	7.91935
Pn24.340	18.263	22.1669	20.6018	18.7529	15.8289	18.4464	17.345	19.9998	20.7214	28.4186	26.5695	25.8147	26.0765	23.8954	27.3914	22.3225	20.1887	22.0364	12.8256	22.4852	17.3409	9.9828	11.7734	10.3031	9.99174	15.7744	13.2464	12.8337	14.6557	14.5762	10.6933	14.1558	13.2058	14.8064	15.7416	14.2419
Pn24.355	4.85663	6.36688	6.07215	6.4752	6.9012	7.12924	7.18326	7.64998	7.4744	8.39456	4.89738	7.34509	8.05183	7.77934	8.02743	6.74193	6.96021	7.91238	3.34101	5.01632	3.93113	3.43874	3.14652	3.1874	2.8144	4.56746	3.81858	2.46411	2.38217	3.19391	2.3454	3.93757	3.08498	2.68481	3.76254	3.17328
Pn24.357	29.8656	32.8473	26.675	32.3372	31.3324	30.1443	42.9097	32.4116	29.6216	40.0307	32.7728	37.6871	40.6512	41.1887	39.2283	37.2697	26.5279	30.6962	14.9613	29.5178	19.2174	9.59413	12.061	9.84783	10.1679	18.4633	13.6079	15.7387	19.8897	15.4046	12.4736	17.7254	13.3429	14.5749	21.1229	17.9412
Pn24.371	16.1509	12.2666	12.7489	10.7167	12.9215	14.0436	12.9552	12.8559	13.3991	17.8453	13.0059	16.9286	18.0957	18.7439	17.8562	16.1741	15.1808	16.3184	15.9585	15.6798	15.419	12.422	11.8604	11.9937	10.6119	11.9292	10.6428	13.0041	13.831	12.8568	12.9608	13.8335	11.4932	19.0365	16.1551	15.2352
Pn24.386	29.4328	14.4771	18.2866	31.8788	31.3597	37.3665	41.7449	42.9942	46.9089	35.991	27.6313	41.4229	48.6816	40.0799	57.5242	25.3622	19.6773	23.2384	15.1249	14.7697	17.0624	17.6636	4.97153	13.3611	14.9201	20.1039	24.5238	6.61885	6.46879	7.72144	9.92952	7.30912	9.85599	9.38469	14.2331	13.7951
Pn24.387	39.2422	13.9535	30.5877	35.1515	38.0666	44.1549	49.7824	60.9486	61.6762	50.8284	33.2692	48.5401	70.3869	50.3693	64.557	26.339	31.3974	32.715	33.6096	22.2253	33.6534	36.995	12.7228	25.6055	24.1819	34.7461	32.8153	11.2141	17.9325	14.5661	27.9068	13.0175	19.7864	16.8081	26.0537	23.6669
Pn24.390	13.6763	12.8519	14.7959	7.34122	8.51954	8.54196	10.8089	14.5932	13.7048	16.6404	9.80912	13.2711	17.7956	16.5162	20.3144	18.4995	11.2861	15.3675	4.42473	10.3373	9.31288	4.8563	4.86571	3.27395	4.39342	12.907	9.65323	6.28458	5.56573	6.19502	2.53348	6.72501	6.03924	6.35127	7.86869	7.76717
Pn24.445	19.1593	20.4569	17.2358	16.7756	14.1803	15.3014	19.0831	20.1402	17.6309	20.7478	20.4742	18.6699	20.0523	20.4302	20.8392	24.2003	18.1345	19.9042	10.5201	15.1087	12.3186	12.0273	9.53413	10.7348	11.1529	13.8019	13.4175	13.5137	11.8677	12.0223	9.47449	13.0509	9.80751	9.90976	11.9961	10.627
Pn24.532	5.14999	9.7097	9.12344	7.51951	11.2939	9.63754	13.5567	16.2937	15.463	11.6808	7.92808	9.53429	17.0132	11.6784	10.7775	6.83505	8.76979	6.49411	1.72148	2.3928	2.95205	4.34575	4.74836	3.26015	6.93393	8.29165	8.09847	1.23746	2.04842	0.733044	1.71097	2.0336	1.29197	1.74425	1.92903	0.959548
Pn24.552	19.9838	31.8542	25.5314	37.7257	38.9225	35.4595	42.0068	41.3977	40.3654	44.0258	30.4074	38.3892	38.2877	40.5683	38.6119	40.3037	24.67	35.9435	7.98288	24.1162	21.2041	12.2338	12.5107	12.1203	8.53859	26.9648	20.8825	13.9465	12.5588	14.5796	6.97384	14.9288	11.8068	8.9543	15.7229	14.0465
Pn2.458	9.72368	9.98226	8.57076	6.73392	6.05523	7.87913	5.99564	11.8168	10.0207	13.2649	9.31928	11.1474	16.8505	18.0125	19.8367	9.95436	7.12557	11.1	7.17668	4.32049	5.44418	3.65607	5.32224	4.19777	2.81488	3.24199	4.40566	5.85067	4.42185	4.22643	2.61492	0.641334	1.86578	4.27849	3.86746	5.58667
Pn24.588	2.35454	1.37521	2.38353	1.73269	1.88375	1.84731	1.16084	2.22159	3.1481	4.33934	3.53507	3.43464	3.99446	6.64446	3.3841	2.76831	1.96594	1.99053	1.58004	1.53156	1.67073	0	1.29103	0.561812	0.471836	0.402064	1.11077	0.666999	1.11769	1.2512	1.33322	0	0.389155	0.926856	1.25564	1.49539
Pn24.6	0.238842	0.321923	1.4507	1.0741	0.0955429	0.13385	1.2953	2.58741	2.03216	1.18967	2.08215	2.61305	0.868271	1.22547	1.05624	1.20349	0.419838	0.356324	0	0	0	0	0	0	0	0	0	0	0	0	0	0	0.197377	0	0	0
Pn24.639	1.04089	1.18145	2.21834	1.07507	1.22724	2.0263	1.72862	2.06762	0.976639	3.43826	2.54715	3.02535	1.41623	2.67034	2.22084	1.28822	1.20374	1.74359	1.47053	1.18785	0.851516	0.0809001	0	0.186741	0.301905	0.224519	0.103379	0.0775964	0.320069	0.339641	0.487464	0.368698	0.362183	0.31368	0.740125	0.64617
Pn24.744	18.7133	19.9864	17.7854	14.6509	14.1182	14.3668	12.6774	16.1284	14.9595	19.6659	21.0753	18.9931	17.1071	17.1467	15.7366	17.3441	14.8962	16.0854	9.76671	12.9083	13.1966	8.51932	9.07338	8.09077	7.9858	12.4641	10.0753	10.7396	10.6781	13.3448	8.26665	15.5119	13.4292	8.70227	11.5824	10.7325
Pn24.745	10.9464	11.891	10.665	10.7993	9.99118	11.549	10.6416	9.87754	9.30742	15.8708	15.2575	13.5743	17.5617	15.008	15.606	13.4872	10.8178	13.0851	8.07718	9.50866	9.49866	5.31236	4.06243	5.23782	5.26515	5.94993	6.27121	7.40656	8.20059	9.6266	5.98622	8.79494	6.5828	5.79318	8.71525	8.78931
Pn24.756	10.3008	11.0131	10.9801	8.90594	9.39638	9.92696	8.66598	9.86138	9.48018	12.6288	9.8015	12.8298	13.0426	12.5907	13.0561	8.9085	8.6437	10.245	4.94721	7.01757	6.83056	3.25717	3.782	3.27868	2.99038	5.18762	4.4125	5.29014	5.52991	6.14245	4.20297	4.92991	4.66026	4.21518	5.1416	5.10621
Pn24.774	27.4077	48.4596	39.2464	38.5767	43.4123	36.5487	47.103	32.3299	32.0432	44.7952	32.0505	39.8574	25.8663	28.9578	30.0705	46.1892	36.6355	42.6683	16.6763	28.0469	24.9783	11.8751	13.3492	12.8002	14.9136	23.5331	17.8893	23.6162	21.9823	24.2413	14.1137	16.8105	13.6872	20.3555	26.6224	21.9552
Pn24.840	33.032	31.4165	33.683	31.0624	25.7587	28.9898	30.9781	27.8491	31.2502	35.3109	31.6002	34.7659	40.7699	34.376	37.7309	37.5175	33.0138	34.349	19.9491	25.1754	26.0494	17.6991	18.9874	17.5697	15.3485	21.6111	19.7963	23.3276	22.5638	25.4729	21.5379	23.5999	22.2951	21.4755	25.032	24.6801
Pn24.853	58.2963	54.6273	54.4816	58.8483	53.1218	57.2491	51.8065	51.6645	52.4712	60.1378	56.7923	61.5987	62.8915	63.1351	65.5517	61.9517	63.1492	65.3722	28.507	43.8725	41.1868	29.3928	28.7804	32.0392	27.5118	34.077	31.3812	32.3771	27.9376	33.5035	26.0664	35.1692	33.3504	31.173	35.0626	33.6863
Pn24.862	5.13388	3.22918	4.21541	2.84514	1.73422	3.00495	3.65605	4.06655	3.5592	4.26196	3.92302	5.34924	4.33174	4.82922	3.23739	5.22167	4.31164	3.46079	1.41029	2.59734	2.08165	0.252709	0.625548	0.583325	0.685865	1.3637	1.21994	1.41393	2.04127	1.97032	0.78442	3.67449	2.30985	2.08217	1.25737	2.48424
Pn2.491	2.90391	2.40303	3.02169	2.31918	1.95587	2.21021	2.09093	2.45437	2.3531	4.80349	3.48005	3.91233	4.81188	4.78171	4.03182	3.93598	2.4929	3.12999	1.80319	1.88403	2.27277	1.456	1.4935	1.30752	0.602224	1.11629	0.951521	1.28176	3.13669	2.30872	1.55142	0.59734	0.926419	0.899021	1.60383	1.78915
Pn24.925	21.7714	21.5792	21.4235	19.3563	22.9556	21.9297	23.8112	20.3992	20.4615	27.7122	21.0517	24.9829	29.3084	25.7884	28.2116	26.2041	21.8423	25.0009	13.7268	20.4901	18.8248	11.7229	10.6343	11.9517	9.53542	14.9618	14.8306	14.0182	13.9139	16.3688	13.6889	19.8349	16.9389	13.8131	17.4409	14.8537
Pn24.930	22.288	23.4716	21.9253	18.244	17.0076	17.7257	19.7768	22.8776	23.127	24.1736	17.2268	21.6135	29.2959	24.4131	28.1383	24.545	19.2729	21.5902	12.886	19.5288	18.5306	10.7175	12.7869	11.2608	9.17597	19.8572	17.0165	16.8495	14.158	16.4895	14.0753	17.1459	15.6561	14.162	16.2372	15.8764
Pn24.971	21.9553	21.1929	22.7981	30.219	29.8345	29.0821	26.6674	24.3425	24.7725	34.8954	27.2277	32.3388	28.6473	31.7182	29.9373	26.8751	23.7699	25.0126	17.1536	24.9562	27.4487	21.6636	16.9327	19.322	14.999	21.2222	20.6942	17.2451	19.5322	20.653	16.0645	22.3879	17.5664	18.9518	20.8386	20.2822
Pn2.518	21.8733	22.529	20.1734	22.4445	21.5462	23.0626	19.6926	24.3815	25.1155	26.9578	18.7168	26.9798	30.2772	32.678	28.5479	31.9105	20.6303	26.2263	6.32079	18.0584	17.7323	9.2242	7.66378	10.2556	7.125	16.9483	14.2751	8.35768	7.00839	7.73366	7.27319	11.928	9.93104	7.54914	12.3563	11.4524
Pn25.180	16.0879	18.0579	15.7742	15.1475	15.3992	14.4496	15.721	14.3106	15.1872	18.9587	18.9413	19.6601	22.2738	20.1962	20.6679	18.6816	16.8376	16.7192	9.38723	14.8769	13.5809	7.37249	7.85429	7.8042	6.31397	10.2611	9.06321	12.2503	10.6018	10.9862	10.8374	12.1865	11.579	9.84738	12.7488	12.5816
Pn25.221	20.5272	18.3691	17.6526	21.0078	20.5554	19.3178	19.7246	21.461	19.7798	19.4401	20.9461	21.5993	20.7832	21.8988	22.2466	29.2607	18.4271	24.4287	9.21746	18.0081	15.1269	11.9905	14.4856	12.7857	10.7405	16.9727	14.7168	14.4896	12.6733	15.0854	12.0983	19.2324	13.6293	12.5411	15.9281	13.1258
Pn25.30	19.4546	17.2996	18.4664	15.37	13.5635	13.0264	15.3713	20.6781	17.7299	20.2615	17.327	17.7961	21.0641	23.8527	22.7191	16.8261	14.7004	16.183	11.0652	14.3894	14.718	8.41343	7.59632	6.42474	9.48062	11.9767	9.32878	11.6127	11.6429	11.636	14.2449	16.6638	15.9727	13.8336	15.953	12.5621
Pn2.546	11.4015	11.5281	12.3514	9.59338	9.28627	11.0248	9.99193	11.913	11.3403	13.2359	10.5569	12.9749	13.1331	12.6807	14.4494	11.6954	8.7958	11.4079	4.69667	9.38807	8.77041	4.51284	5.13656	5.71666	3.94915	8.10764	7.90459	5.60689	6.06548	6.3137	4.5559	7.3591	5.7873	4.43172	7.18905	6.87217
Pn2.563	96.7352	122.963	109.308	136.663	124.234	115.526	134.49	124.36	118.806	164.794	139.007	141.264	143.051	151.04	133.378	140.984	107.228	115.405	58.0211	96.6872	88.0845	47.0633	54.7748	51.3981	41.2323	77.9432	67.0966	55.9417	66.2564	61.6309	42.8289	71.4633	59.8376	53.6091	77.4466	66.9572
Pn25.67	37.2226	30.8852	29.5552	23.7233	26.2374	24.2251	27.3528	31.2438	27.4754	38.7729	31.7464	34.3811	34.9541	35.6517	32.1443	34.1464	27.1352	26.6849	16.1958	27.8962	23.4877	13.6597	14.0425	13.7149	12.6717	23.7812	18.5933	17.1111	18.6638	17.5846	16.5512	23.249	20.0335	19.3042	23.3904	19.2983
Pn2.589	126.461	129.09	133.944	142.907	153.206	152.211	137.782	131.065	135.387	142.237	147.545	153.282	168.726	158.202	171.14	145.903	136.027	145.795	67.0678	114.264	109.279	81.7387	74.9684	78.0948	72.7358	94.2933	89.4568	78.5428	84.1263	78.7282	89.9054	95.9489	98.1776	84.5418	88.3518	91.5285
Pn2.600	13.2829	11.732	11.7758	14.0886	12.8792	14.4888	12.8582	13.7501	13.5297	18.0998	13.4147	15.2055	15.7626	16.7407	16.4443	12.2828	11.5037	11.7627	7.61131	9.12072	8.73588	5.91316	8.41274	7.8311	5.77102	8.1887	7.4086	8.90283	8.94427	8.71207	6.80532	7.88635	6.97918	7.86251	8.25983	8.279
Pn26.118	1.1448	0.146953	0.910556	1.00291	1.89721	1.00816	2.49952	1.94313	2.18661	1.2219	0.871268	1.02242	4.55807	1.95793	2.59161	1.78547	1.94046	1.05727	0.808657	0.354598	0.552601	0.241505	0.298907	0.0557463	0	0	0.308608	0.347464	0	0	0.39687	0.707558	0.675749	0	0.116286	0.296763
Pn26.119	17.164	22.7771	20.9594	20.2857	18.9457	17.1098	20.4914	21.3563	21.0185	26.4275	26.1685	30.0473	27.4832	27.3588	27.6844	23.0545	18.4227	24.9048	17.2711	20.5826	20.9098	19.758	17.6079	19.712	14.8842	21.9229	17.0255	20.6591	20.7602	21.2685	15.648	19.6347	19.7603	16.5814	19.9575	19.9025
Pn2.612	31.7344	40.799	24.2174	35.5286	34.5031	31.7381	42.6847	29.2315	23.737	36.6394	31.0543	34.4222	41.0187	38.4099	29.5075	39.2245	25.3169	28.3254	13.7947	27.876	23.3154	20.7878	16.2106	18.9718	10.6805	20.8979	17.7092	19.0168	13.3111	17.5843	9.74146	16.1158	16.9454	14.3266	18.8617	14.0271
Pn26.122	7.30989	6.80299	6.80525	7.02651	7.01445	8.82706	6.95043	8.87988	8.92032	8.88587	5.71084	9.65668	8.4713	8.0556	8.46656	7.96595	6.90271	7.07557	4.02633	6.93419	6.24844	3.88734	4.85108	4.49397	3.61854	6.64243	5.66537	4.37571	5.0683	3.75729	4.27636	3.63949	4.15307	4.5	3.88278	5.05314
Pn26.158	38.5866	38.6913	38.7669	36.398	39.7748	37.6532	36.7764	36.8112	40.353	37.2587	35.1196	37.9946	40.1123	41.1797	46.9615	39.7773	40.459	41.8534	30.2836	33.3908	33.8502	26.1869	24.7693	28.3905	21.3009	28.4592	26.3255	28.1669	30.6711	33.8063	24.9366	27.2989	27.7964	28.1085	33.9153	33.4809
Pn26.162	126.586	91.321	117.399	81.2517	90.1626	91.2535	92.417	93.5233	88.3007	118.005	127.537	110.364	145.503	143.978	156.972	100.238	132.198	131.74	71.3901	81.5323	81.0428	50.1094	56.5504	60.5086	105.281	74.3539	83.9561	119.158	94.342	104.411	91.8911	94.0191	94.3442	92.7819	68.9715	87.1883
Pn26.167	27.0439	27.4145	24.6294	25.7386	22.3732	24.2817	25.4239	24.9308	23.5638	31.0208	29.6696	30.6781	33.8871	33.1769	30.9532	32.1138	26.5165	27.717	14.4643	22.6459	17.7028	11.8985	14.328	13.5633	14.7505	16.9659	16.081	16.5955	17.361	16.4186	14.0351	21.9703	17.803	15.1586	17.2824	14.2252
Pn26.177	42.6875	46.6618	42.672	41.4856	42.5654	41.418	41.1054	48.3553	47.3199	49.1792	34.9913	43.693	57.6357	49.6326	52.0598	51.5157	37.4579	46.0336	19.0715	37.1405	30.8848	19.3684	24.1285	22.2547	16.3851	37.9406	30.4059	25.6805	25.526	25.3501	22.4326	30.4301	25.9464	21.9323	26.8601	25.7394
Pn26.183	43.1694	30.6416	32.6951	40.5447	34.071	39.6473	35.9779	44.1084	41.3844	48.2355	46.1818	48.9037	37.6165	40.8162	38.3462	33.0918	29.5516	31.9644	34.0902	43.926	38.9576	37.7481	32.3262	36.2634	30.9264	37.4559	35.7938	28.8826	31.0618	34.523	27.4983	30.593	35.4557	32.0359	37.8225	36.2324
Pn26.213	152.173	191.369	167.993	167.401	165.411	160.898	182.111	167.439	161.412	174.735	136.714	157.355	166.963	173.467	160.473	188.374	164.657	175.615	109.838	150.975	131.055	103.742	111.359	101.828	109.288	137.022	119.015	134.634	132.961	122.464	122.86	126.843	120.074	135.617	132.854	125.359
Pn26.240	125.733	122.875	128.29	90.6739	80.124	90.1739	132.802	124.348	137.148	174.013	135.128	159.167	280.574	232.14	264.511	133.711	115.214	132.484	86.6784	138.322	131.992	77.4004	56.646	69.5849	73.4723	99.3096	95.1351	82.9966	83.7799	90.4157	76.7076	115.598	108.271	97.6808	109.327	115.336
Pn26.302	2.25754	6.02597	5.1756	4.83189	6.00277	7.51646	6.67808	6.17206	7.04832	8.66507	8.48964	10.17	9.97701	6.13223	9.10271	6.41259	4.55188	8.32087	2.48581	3.9351	3.54482	0.686357	2.24509	1.9917	1.46364	1.81411	2.63119	1.4107	1.64868	1.41135	2.14839	2.29815	2.74354	1.09302	1.558	1.86753
Pn26.320	30.6431	25.5327	29.6436	23.3757	20.4879	24.0969	22.1979	25.1986	24.5025	35.081	24.2164	29.6975	29.7809	30.5839	29.2399	26.4876	23.8296	28.9519	16.6992	23.883	24.3845	15.8528	19.515	16.7676	14.8153	21.227	19.1655	22.1319	22.0193	23.6029	17.9292	19.6687	18.0538	18.8461	20.9245	19.6376
Pn26.37	31.0552	72.5423	59.4647	60.5514	60.2766	64.5343	56.7136	44.0091	47.9967	42.1037	48.0586	49.7177	65.6148	139.907	104.38	94.1364	104.387	99.6063	35.9121	64.1919	65.651	27.4977	22.7823	30.5671	35.5353	30.7512	34.0593	28.0232	28.137	33.6347	44.5929	87.747	77.0418	55.7644	80.5307	75.9705
Pn26.396	25.3457	15.7181	16.9066	17.754	16.3652	19.1055	15.0872	18.9484	17.9237	23.4097	21.7595	23.0471	20.7051	20.9628	19.9377	14.8607	16.4443	14.8748	8.95899	11.5573	11.0258	11.5522	9.23525	10.8461	9.12942	13.348	10.7859	10.2469	8.77334	9.68725	9.58633	10.1453	9.55879	10.9947	11.5866	11.0654
Pn26.579	30.0552	20.0007	31.189	23.6494	25.9573	31.7132	24.5518	28.213	28.1248	28.5628	30.5742	35.1159	31.4931	37.4231	36.5191	23.7621	18.3472	30.2677	13.7686	21.3587	16.0618	22.0986	14.2502	22.2043	11.2771	17.4368	17.9558	11.2215	10.2859	15.2585	16.1739	14.3876	15.0687	10.9806	19.4929	21.6783
Pn2.660	8.47964	6.23414	8.53201	7.2696	6.86637	5.41448	7.44914	10.3445	8.12057	9.4713	9.85639	7.92505	12.9533	9.6684	12.5	7.89813	9.07884	9.20043	3.15827	4.82861	4.37598	4.40167	3.56931	2.5576	3.73324	5.51114	4.17003	2.43852	3.1151	2.27579	2.03698	2.5199	2.20842	2.24371	3.03298	3.45045
Pn26.603	2.86611	1.28769	2.90139	1.17175	0.573257	1.3385	0.353263	2.83781	1.06447	2.4983	0.809727	1.11988	1.92949	3.47215	1.58437	1.20349	1.25951	0.118775	0	0	0	0	0	0	0.119656	0	0	0	0	0.211534	0.0966002	0	0	0	0.169828	0
Pn26.609	19.5045	3.1696	9.66224	18.1535	21.4147	16.512	15.3448	26.8288	22.6985	22.3241	10.2503	23.1332	27.4904	26.2607	24.0108	12.5464	21.8841	20.018	4.54364	4.19904	8.69379	8.27305	5.68858	5.7997	6.23708	8.2202	9.91918	8.81689	3.33372	8.82097	0.335686	5.38628	1.54324	3.71269	9.44243	12.0486
Pn26.658	17.6452	16.0902	16.01	16.1376	16.313	15.3822	18.0433	18.1789	18.4289	21.3541	15.4458	20.8368	21.4348	21.7954	25.2403	17.7823	15.3935	15.9897	9.14037	16.1538	15.7226	9.55418	8.12228	8.82152	8.25063	13.4809	11.4278	7.5904	10.1181	8.33477	7.18949	11.1841	9.82922	7.20321	12.5465	9.36848
Pn26.690	109.844	135.95	128.986	109.226	113.96	117.087	126.782	117.799	117.452	109.75	97.9104	105.321	138.482	141.395	145.519	111.056	104.938	113.077	65.0145	75.6698	73.0723	34.0645	45.7629	43.0533	54.1709	48.1082	50.6896	91.5184	81.3705	84.021	50.7092	62.9013	64.5652	68.4297	50.608	58.3077
Pn26.691	24.8119	20.097	27.24	26.0025	25.0232	35.2518	32.0465	27.1112	35.8221	35.1616	34.8657	41.8742	29.7842	24.8039	40.1817	18.4894	20.2716	33.7145	14.6878	17.4276	27.5131	24.8998	21.3971	19.1785	18.5581	19.6927	27.2571	19.3044	17.8649	20.2728	13.9928	17.9753	15.3061	13.5064	19.1334	19.3411
Pn26.707	19.493	25.0421	28.3662	15.1915	20.469	22.8723	20.8727	24.3741	22.4595	24.1219	13.4236	22.3736	38.7536	30.4736	34.1228	27.4971	26.5018	22.5683	8.1756	15.8496	15.7461	5.95952	5.98432	4.25666	6.17986	9.04976	9.29175	6.90252	5.00475	8.49726	5.78981	8.49213	9.56463	6.97577	8.12136	10.3629
Pn26.710	0.898328	2.24614	1.77924	5.23747	4.40599	5.12187	1.30943	2.34762	1.93061	3.30728	2.83745	3.33709	12.4318	9.45218	8.60756	6.42899	5.62978	4.85578	0.772505	0.592805	0.580686	0.836317	0.92802	0.772184	1.21317	1.36058	0.884435	0.470234	0.884238	0.795617	0.821442	0.600823	0.4196	0.44727	0.722068	0.885925
Pn26.717	5.99764	8.00225	6.80742	5.49844	3.44129	2.64817	6.80998	10.5007	8.19823	9.23382	8.74361	8.77419	13.3121	8.96252	9.28775	5.13862	5.59082	5.06136	4.79292	6.61162	4.33973	5.63614	2.15917	3.30409	7.28418	3.80699	4.72524	1.97361	3.40672	3.8632	5.88062	2.62106	4.75614	5.94031	2.54153	2.63838
Pn26.781	20.9774	32.7819	26.1599	31.3217	33.2741	28.5551	37.1124	28.3879	30.8929	31.6796	25.7969	40.7372	36.4476	34.5775	36.8837	30.2298	15.8185	28.2418	5.54063	18.7649	14.5461	11.3136	6.11227	9.5755	6.79301	13.3733	10.9767	5.81334	7.28245	6.5161	6.04972	9.35347	9.44662	5.74447	10.3763	9.32331
Pn26.782	31.2157	29.7218	26.9356	31.7861	30.8087	32.7641	27.3499	28.4069	29.5477	33.9543	25.537	33.0339	35.1272	29.6946	32.4987	28.0858	24.9682	26.9193	14.3552	24.7223	20.4766	18.5873	18.4042	17.3284	13.1162	18.0911	17.658	14.1762	16.2229	18.404	15.7723	22.8242	19.9461	15.5715	20.6336	17.5524
Pn26.793	43.9754	44.0538	45.014	37.15	36.1704	41.3149	38.9203	43.0623	42.1949	45.5135	33.0955	41.3171	49.2643	48.2365	49.7977	49.7518	38.5885	44.3793	22.3905	34.3083	31.2353	20.2339	21.9016	21.6764	19.3246	27.6698	25.728	26.3737	25.6799	27.6385	23.7449	32.1481	30.0328	25.1973	28.1756	27.4989
Pn26.88	4.54572	2.70778	3.46419	1.33639	1.71624	1.71739	2.8203	5.3546	3.31101	3.86697	7.61891	3.8317	10.5217	9.12846	8.13145	3.64595	2.96277	2.59075	6.34982	2.84242	4.90131	1.47076	1.49362	1.63654	2.89145	6.10519	3.50183	0.434062	0.373004	0.452357	2.14839	0.294634	1.68833	7.23804	2.83273	4.35603
Pn2.69	11.9241	12.1226	12.3611	10.8123	10.7936	13.5147	11.1359	11.3523	13.7968	15.2673	13.179	13.0217	15.4837	15.2463	14.479	13.9618	11.1856	14.4444	8.62542	13.7006	11.4287	8.69139	6.54864	7.62105	5.9068	10.5203	9.71204	8.48533	9.02916	7.19285	6.89405	9.02077	9.64871	6.75636	8.11176	8.85959
Pn26.95	13.7323	8.16977	11.2662	10.7656	7.36462	9.30255	11.9411	8.01567	9.78254	15.7471	12.8265	14.0332	25.5094	21.2925	24.6643	17.5522	15.8825	15.2714	3.30447	5.88956	4.5636	4.76327	2.0341	3.80646	2.34363	4.3549	3.58325	2.64507	3.11331	2.63961	5.64562	2.82916	2.9306	2.51113	8.58403	5.54509
Pn2.704	18.4866	12.8465	15.3145	15.6126	18.0911	18.1032	16.7147	23.1809	19.4119	21.7936	11.4938	17.7291	21.4714	26.4481	22.2066	17.8351	16.4728	18.0684	11.8837	18.9783	15.8432	11.8313	9.58692	9.07064	10.2069	17.8921	13.1974	11.8465	12.9168	12.8604	7.73565	11.2546	12.2904	9.82039	9.57434	9.25698
Pn27.224	10.8662	11.3063	11.8321	10.0016	11.3045	10.4179	10.357	10.8892	10.6563	12.5709	10.5137	13.1104	13.9633	12.8375	14.5749	13.6427	10.7721	11.6249	5.0545	10.9722	9.13215	4.46227	6.031	5.89172	5.09866	8.21469	7.80052	6.23175	6.54092	6.88335	5.87613	8.01841	7.18182	5.75287	7.86392	7.06246
Pn27.238	9.73345	11.7784	9.37937	9.93632	10.4714	10.6908	10.617	11.4653	12.7713	12.106	9.42814	8.75972	11.5663	11.9932	12.0623	9.66492	7.42327	9.37035	4.47802	8.89573	8.97687	3.84542	4.90203	5.29256	4.10431	9.15317	8.07325	4.33765	4.90033	5.09633	3.47125	6.86384	5.2872	3.78337	5.93619	5.07924
Pn27.249	23.4765	23.2615	22.4052	16.6751	15.2409	15.1056	17.459	20.7172	20.1124	23.4265	18.3376	19.1902	27.9055	25.1454	24.8192	26.0553	18.9315	21.1481	15.7457	18.253	14.7434	10.8556	10.3659	8.1371	9.56353	12.0671	10.0683	14.163	14.2874	13.2315	15.4735	17.2133	15.4487	14.483	13.4049	15.8138
Pn27.252	10.2484	9.64985	11.8358	8.35608	6.65178	8.80102	8.08429	8.45405	9.45078	12.6827	8.83638	11.1596	11.9873	12.3681	11.4263	12.8252	9.10884	11.4563	7.28002	8.32505	7.97926	6.28805	6.56908	6.10107	6.34917	8.95225	7.40874	7.15574	7.3579	5.85508	6.79544	8.24335	6.67992	8.84331	8.55977	7.49108
Pn27.253	3.88903	7.67096	4.80111	7.13537	7.36117	6.69783	8.97893	5.70137	6.53334	7.18152	5.97215	5.83118	7.12644	9.49036	7.48072	8.92187	5.25217	7.35859	1.87608	6.30712	4.23071	1.5408	3.20728	2.97462	2.70868	4.53528	4.95213	2.08247	2.77088	2.60429	2.53203	2.82709	3.05709	2.5119	2.90018	3.01215
Pn27.297	16.4533	20.6324	18.1364	17.9973	16.4982	15.5725	20.622	21.21	16.3545	22.3642	26.137	19.5817	22.9801	29.0778	22.4754	22.6608	17.7386	19.0552	13.6884	21.8804	20.4589	11.8244	10.0239	13.161	11.4667	15.8835	16.6508	13.9827	11.3216	12.3701	9.46426	14.4829	13.5364	11.8283	15.9627	14.2646
Pn2.757	31.6798	10.4663	15.4938	37.2215	28.1816	34.9397	50.1577	36.2993	37.3892	32.5122	41.4235	31.1326	49.6851	42.0075	42.3034	32.2756	32.245	29.1577	22.9343	25.5806	22.9299	28.0027	21.1345	20.4464	16.3221	27.4807	20.4932	17.574	21.8207	18.539	23.4411	8.54772	13.7642	16.2704	27.6471	17.1029
Pn2.770	4.48423	2.19141	1.91134	2.05842	1.95116	1.67534	2.24961	2.91415	3.18744	2.89975	3.20053	3.19687	5.46567	4.84378	6.08842	3.76589	3.80292	3.75575	2.00056	2.89981	3.50888	0.871306	1.58166	0.58996	0.748844	2.09569	1.38557	2.2286	0.861797	1.32384	1.08183	1.05891	1.75535	0.731981	0.839079	2.35547
Pn28.140	26.6936	23.8135	25.3127	25.137	23.3061	24.9932	22.5554	29.4668	27.1974	28.9626	25.5589	26.3937	33.8737	29.2105	34.1302	25.1894	23.1575	25.2512	15.5617	25.4647	20.6459	18.5333	17.8352	18.1587	14.5652	19.4519	18.1183	19.9102	23.054	19.6305	17.153	26.2361	22.5668	18.748	20.4677	21.8163
Pn28.151	39.885	38.5531	32.2775	40.5674	32.7031	32.0679	50.422	43.2483	36.9529	41.318	33.2743	32.1415	41.9248	34.3045	36.5855	43.0991	35.2779	36.5964	26.5779	25.2275	26.2216	24.4276	21.4059	23.3403	22.1878	38.3609	29.4675	27.6589	27.5453	23.2163	23.9642	24.8035	20.9195	23.9592	27.4257	23.0931
Pn28.171	11.9886	6.99176	7.99352	8.0588	6.87079	6.91231	7.61559	8.29838	7.47277	26.4123	22.0526	24.4424	24.4918	15.9201	19.5842	14.4245	11.0433	10.5478	5.57777	3.29091	3.66136	1.44693	5.31988	3.85075	2.1079	3.54319	3.11787	5.30646	8.08174	7.09557	1.58518	4.82106	4.85835	4.57899	3.97533	2.77159
Pn28.172	5.72719	4.41406	5.37347	6.89106	5.40159	6.68009	7.13941	5.92285	7.28202	22.3809	15.8533	21.6866	21.1212	13.5181	16.765	9.91275	5.97489	9.26208	1.4143	2.55762	1.49466	0.825113	1.31909	1.69827	0.781458	1.5425	1.09831	1.36849	1.81924	1.97946	0.621466	2.48456	1.61611	1.41634	1.32432	1.75321
Pn28.213	18.7961	19.3989	18.9004	21.2058	20.8496	21.6649	20.6068	22.019	22.3124	23.8824	19.2247	21.5626	26.465	23.0635	26.0077	23.3614	17.1267	20.364	11.9472	22.6678	18.5868	13.7044	12.9042	12.1401	10.3676	18.0468	13.4907	12.5114	14.2996	12.8257	12.336	15.9895	14.5605	12.0266	15.7746	15.0607
Pn28.215	6.41849	5.01169	8.15549	5.972	4.53306	6.59861	4.4957	5.16659	7.60429	11.4652	8.23238	10.4698	12.4802	9.99326	11.6475	5.39029	5.21327	5.41517	4.34626	6.75045	6.55119	6.17721	4.7329	6.00529	4.05826	6.4401	6.93299	8.02533	8.04942	7.76245	2.25581	4.85164	4.97495	5.0057	5.98021	6.18494
Pn28.216	9.94925	7.17556	8.90553	4.19598	3.26775	3.40409	6.17021	7.46603	7.04374	9.78099	6.59385	10.9668	11.7813	8.79909	10.1507	10.6862	10.1251	11.3797	4.67911	6.28247	7.51981	3.61505	3.20618	3.37353	4.56468	5.40085	4.05133	5.63688	5.9657	6.30732	4.84997	5.4876	5.60392	5.13452	6.31109	5.36865
Pn28.219	67.2433	71.7358	65.0657	72.5237	66.749	65.725	80.7067	68.186	70.7494	77.803	65.1551	68.9577	88.6878	80.2776	79.2708	84.3886	65.3094	72.9572	43.5192	65.0138	50.524	42.9133	39.627	38.1304	36.554	55.2997	43.2099	51.8271	47.2719	47.7323	43.8933	51.0449	46.7226	39.2246	54.8857	47.5219
Pn28.228	62.8625	41.678	45.5586	45.9121	46.9371	41.4417	55.1897	65.0445	52.0073	74.9809	69.5396	67.7474	82.9288	73.7421	70.4054	49.1186	62.097	47.0853	27.2608	25.6403	25.6754	27.2118	26.6152	20.9988	27.1399	24.2728	21.1087	33.57	33.8295	33.49	29.0847	25.9268	30.0106	29.1654	37.5822	31.3176
Pn28.241	56.107	69.3282	66.0825	63.9178	69.9143	67.8385	71.3907	63.4534	68.3268	79.2501	63.7382	73.2425	66.8972	67.5566	71.3626	77.8564	61.4491	74.1778	42.8054	64.6086	60.9317	42.8651	45.5618	42.3526	34.9393	56.423	52.6725	49.2573	54.2121	58.5232	35.8966	49.4293	46.1981	45.9307	50.2921	47.7802
Pn28.242	21.1081	15.0999	18.8784	9.38361	19.6748	20.4426	20.6113	17.1876	25.5735	17.7613	14.4908	20.9259	33.6077	29.9672	36.2513	14.1125	11.8876	20.5861	7.23798	20.4398	17.4499	9.53273	10.113	10.3385	9.85613	17.6372	17.1443	8.85318	14.8165	11.9791	7.12814	11.6247	9.6532	5.1336	13.1145	8.36707
Pn28.260	24.4015	21.1961	22.0281	22.7098	23.2124	23.1824	21.4164	23.2174	20.4152	27.4055	17.5746	26.0391	31.5471	29.6409	30.1303	24.9631	25.9466	24.714	9.75931	13.6566	11.7395	8.56596	8.94948	8.96178	9.17113	15.6403	12.5499	12.0868	11.5588	12.9022	8.56265	9.00522	11.2663	11.837	13.8256	11.8347
Pn28.274	41.7048	43.5629	42.385	52.3375	50.5514	50.0214	67.2178	45.2838	45.1927	54.41	45.0447	48.7761	48.5654	38.9745	45.8123	56.9032	43.8405	49.2013	29.9685	47.5276	42.3242	27.4324	31.6189	32.1102	24.3705	44.4244	35.5339	34.1299	29.4191	33.106	39.8824	34.275	37.1705	29.0824	42.7897	37.5771
Pn28.31	34.2182	35.3387	33.0001	27.7276	27.6108	29.1203	32.9422	31.3702	32.1625	39.2339	30.7513	36.1628	40.7374	39.8987	40.0487	37.5535	31.5592	39.7398	23.7864	29.7056	30.3041	15.823	16.4581	17.0556	16.4224	23.9828	21.1284	21.8803	22.2061	23.0107	21.4568	22.8854	24.0665	23.8512	23.8642	23.9654
Pn28.384	22.7249	25.4526	22.0626	25.2915	24.246	24.0292	26.8459	25.332	22.5006	33.0222	25.4049	26.9223	28.7474	28.9253	25.6295	30.7371	22.3971	24.369	16.3512	26.6361	24.9284	16.0045	16.9942	16.4499	13.4618	20.5498	17.881	20.9592	20.8099	20.1716	16.6577	20.1566	17.8428	17.5727	19.9846	18.4383
Pn28.388	49.98	34.0155	40.7089	22.7943	16.9816	18.5373	21.794	29.4584	29.3521	46.1453	30.9276	42.2473	72.3992	61.0462	67.6815	51.3434	38.3735	44.6874	11.6828	36.5381	26.134	7.79139	6.82492	9.13153	9.49763	19.9916	16.8696	9.5503	9.98073	10.0956	15.8243	23.9245	20.0893	12.8977	19.7792	16.9536
Pn28.39	5.8343	3.85577	4.30576	4.40113	3.70407	4.97823	4.26826	4.49859	4.11765	3.93723	2.98972	2.94148	6.50733	5.47199	6.13128	4.71003	4.36689	4.45499	2.63226	3.10133	1.90779	2.55688	3.09583	2.15552	1.60288	3.21378	2.10719	1.51946	1.7318	1.33348	4.07999	2.6418	1.43087	1.61641	3.18495	1.91247
Pn28.391	41.9164	27.3456	26.4741	34.2733	29.1084	28.9022	39.8387	39.3653	42.1718	31.7727	24.0677	27.3036	57.1399	44.5044	45.8998	28.8014	31.7479	26.945	10.3981	20.75	14.3221	11.7939	8.44343	8.89662	9.85904	16.3299	15.6947	8.87235	6.4044	8.27544	6.24924	11.7437	10.1804	7.21056	15.6632	11.9823
Pn28.396	10.9997	12.3998	9.11054	9.64808	8.6403	11.8804	11.0434	10.2038	10.0477	9.76244	21.6968	20.63	19.711	20.8649	19.6052	9.57354	9.31611	8.35429	7.62866	11.9972	7.02801	12.2564	7.67616	11.5892	10.7208	11.065	11.6992	9.34803	15.1898	11.1591	3.88263	8.2681	9.25532	9.16096	7.82129	5.988
Pn28.421	4.33124	2.62655	3.45581	5.14647	4.4382	4.85454	2.58772	4.3096	3.64802	6.54654	5.95207	6.00243	7.34273	5.6561	6.3533	5.60842	4.20054	4.47756	3.34584	3.09955	3.2298	2.30004	3.02221	2.19639	2.53331	3.45393	3.16727	3.38472	3.70846	2.36208	2.57158	3.26162	2.94454	2.10736	2.73078	3.2909
Pn28.432	30.7843	29.0987	29.6092	32.245	27.6868	28.4274	34.0445	34.7155	32.215	43.8899	22.1975	38.4575	40.6691	41.6003	43.034	43.1374	29.3755	38.1249	11.3979	25.5086	24.4457	13.0593	13.2112	13.1263	10.5273	27.712	21.7979	19.7177	18.2306	22.3074	10.1676	11.5928	12.0129	8.64149	19.5921	16.8309
Pn28.434	40.1823	25.7168	33.0283	27.8007	25.0039	21.8129	40.7503	42.726	39.7036	71.9618	41.805	67.1557	53.1774	63.7305	65.6461	49.2241	45.7805	63.306	27.09	32.8476	39.6878	32.7118	20.4004	25.8328	10.094	17.2028	14.0417	41.105	35.6154	39.5423	26.4844	20.5821	19.867	18.927	34.4323	29.3944
Pn28.448	13.7127	16.0436	14.6597	9.74978	9.8411	10.129	12.0361	11.8867	13.7307	16.1456	13.2673	14.1571	16.1224	16.0331	16.6754	17.3662	13.6379	16.0415	7.80224	10.7953	10.5286	4.81914	3.6275	5.19831	4.62967	6.2478	7.00688	6.30016	5.9811	7.61482	7.28482	7.97968	7.42934	6.69267	7.65301	6.50544
Pn28.485	2.52059	1.12225	1.58614	1.65249	0.617696	1.01806	1.58976	2.22192	2.3001	2.39789	2.19957	1.58526	4.97141	4.15557	4.26796	1.98331	1.95589	1.71646	0.994504	1.50991	1.25836	0.68743	0.684809	0.232213	0.682581	0.775527	0.742742	0.51462	0.149252	0.0402233	0.25716	0.545806	0.43161	1.20269	0.775029	0.98894
Pn28.488	21.2403	15.5203	19.2918	13.3145	11.0616	12.2033	13.9986	16.2077	15.4759	23.4436	15.5336	20.8867	30.7353	23.2826	26.1293	20.6858	16.3512	18.7902	11.8613	18.0108	16.2561	6.64013	6.53709	6.3275	7.00232	12.6887	10.9162	7.44829	7.69069	7.80681	8.96272	11.7616	10.2003	9.85629	14.5171	12.2579
Pn28.491	40.5848	36.7966	36.5318	36.458	31.3583	33.8703	31.2936	33.3611	33.4941	42.7251	34.8139	39.3919	43.7448	39.8491	42.741	42.3125	32.0709	38.8923	21.1524	28.3944	28.6498	15.0505	18.4942	15.5415	13.7472	22.7638	21.2965	23.68	23.6044	24.983	16.3998	28.298	25.411	19.2864	24.789	23.5697
Pn28.570	15.6187	17.6684	17.4455	12.8447	12.375	13.9707	11.5765	14.1856	15.432	16.807	14.0763	15.4248	18.3351	18.1825	21.6334	16.1582	15.7433	16.2245	5.46836	8.51805	8.57651	4.72427	4.70256	5.32904	5.04259	11.1114	9.90969	10.2597	9.81932	13.031	2.38032	4.06238	4.35225	4.11501	1.35198	2.62878
Pn28.64	24.2725	16.2469	15.1504	9.25554	8.20532	6.93966	11.4987	14.9998	14.2513	22.7044	18.5808	17.85	22.0635	18.7426	18.2262	23.7338	17.1934	18.2097	6.6543	11.2835	10.9354	6.73119	7.255	6.37038	7.45976	10.8452	8.05194	8.28559	7.01836	8.57874	5.77656	11.65	9.10328	8.37352	10.7767	8.13348
Pn28.66	54.0538	46.1985	47.9949	40.0292	33.9427	39.2092	37.1115	37.9752	39.0784	53.9881	49.3792	52.4583	54.6496	52.1924	51.734	47.7064	44.5951	49.5988	33.4207	45.8575	38.9681	26.3585	30.6471	30.7613	26.7776	31.5877	30.0075	34.283	35.5371	37.065	33.5572	41.7212	38.7508	30.777	37.8157	37.4862
Pn28.72	32.3244	23.6528	26.4492	31.6114	28.4294	30.8486	27.0289	29.5763	27.4825	31.0057	25.4432	27.8634	60.3223	45.1868	51.5796	30.0532	26.4228	29.5952	16.8785	24.6535	22.8632	17.9311	13.8261	14.6721	15.8584	26.5024	23.0714	14.194	11.7625	14.4874	17.409	17.8738	18.5235	14.7842	22.5674	19.5519
Pn2.887	14.3936	19.1473	16.2179	15.3637	15.3833	14.9402	13.915	17.2548	16.202	19.295	15.6394	17.7849	18.0232	19.3726	18.0236	18.3814	14.8094	15.5294	9.9131	15.6948	13.8399	10.4543	11.2092	10.3139	8.49638	12.6526	9.95904	10.7476	12.7282	12.9557	11.2001	15.478	12.4119	10.9736	14.0279	13.3573
Pn2.896	81.3067	57.3063	59.8791	82.1136	93.1289	79.5261	79.287	94.236	88.1445	53.2877	59.7358	50.3414	78.3688	85.583	76.2832	67.5574	68.0635	63.2928	37.8825	48.6126	39.5305	44.7702	34.7228	35.3376	51.833	45.8243	43.6535	19.2835	22.103	18.5528	33.3034	36.9288	33.8522	37.8895	32.1455	35.1626
Pn2.911	56.9364	61.5275	63.2666	72.7498	70.7848	71.4436	87.4861	69.7258	87.0952	93.2652	61.9036	84.6633	102.184	100.5	104.73	68.8656	49.9686	65.791	35.4697	68.0244	59.5104	23.6548	30.3391	30.1585	19.5013	55.6139	44.2709	34.9737	38.9742	37.2686	27.7948	38.2227	33.1282	26.375	34.996	37.6518
Pn29.113	2.09879	1.37156	1.54519	1.01405	0.763245	0.213852	1.59916	1.13349	0.927654	1.61562	1.01648	2.78325	4.23878	3.10005	4.00796	2.80411	1.76079	2.2772	0.134776	1.58584	1.74069	0	0	0	0.477937	1.04259	0.900107	0.472937	0.418021	0.253476	0	0.642043	0.0788374	0	0.135667	0
Pn29.195	5.48443	9.06773	5.77402	18.954	15.6791	8.36	25.7415	18.7057	11.2585	21.9999	17.708	8.99081	21.2078	22.3243	9.97111	6.69386	4.69174	5.60019	2.01452	2.95967	9.53759	4.26543	1.73748	3.68908	5.38532	4.54527	8.41739	1.13933	2.08274	3.4973	9.16851	3.72619	4.23013	2.0935	2.28781	4.97601
Pn29.248	3.76256	7.55732	4.03293	8.68654	7.7912	8.18624	9.16599	3.86721	7.7119	9.03989	10.7192	11.5306	9.83397	7.94919	8.9722	7.80663	4.08502	7.92464	1.87608	3.35923	3.44012	1.96102	2.02261	2.71596	3.21556	4.98881	6.12553	1.56745	1.77798	2.15624	0.537097	2.76629	1.82903	3.16816	2.67536	1.80729
Pn29.249	16.5576	14.8403	16.3578	20.8481	18.821	22.6742	13.4709	13.6843	15.1005	27.4073	24.6366	24.5553	38.0938	30.9921	33.4408	16.7073	18.4258	17.9707	13.5933	13.8931	13.6854	7.20507	7.21081	7.1962	13.8672	16.8711	15.5893	10.3291	14.3295	13.9582	9.99842	14.5672	15.2612	13.4276	13.5936	12.8521
Pn29.339	5.91459	8.1385	7.37413	3.01762	2.74635	3.01655	3.3848	3.18763	2.87303	4.17423	3.52798	3.99652	8.00692	6.79429	7.53095	7.52512	5.65161	6.31535	3.4152	2.31791	3.00593	1.80871	1.60532	1.79086	1.94581	3.37945	2.71675	3.09305	3.2837	3.1116	2.43779	3.88912	3.40945	1.88014	1.67305	1.21363
Pn29.390	1.96251	0.514336	0.827778	1.20349	0.130842	0.549904	0.483778	0.514358	1.25896	2.11796	1.10889	1.36322	1.65147	1.39852	1.56702	0.618048	0.64682	0.325314	0	0	0	0	0.149454	0	0	0.111706	0	0	0	0	0	0	0	0	0	0.519335
Pn29.52	12.6194	13.8639	13.3673	11.9838	13.037	12.4909	17.222	12.9761	13.0905	23.86	18.6188	20.7355	26.2147	29.2509	26.6267	21.7463	15.0009	17.2781	5.90411	8.32531	7.56291	2.59303	2.63167	2.68148	5.58317	11.2423	7.61371	5.58776	6.32633	6.19998	5.07553	9.92676	6.40417	4.92652	6.79216	5.86285
Pn29.70	4.19582	1.48607	2.32526	0.726216	1.66618	0.961149	1.57035	2.67565	2.87881	3.29507	2.43259	2.20187	6.53179	6.31179	5.16932	3.44652	1.26513	1.79718	0.432676	1.68227	1.4074	0.384425	0.223905	0.292308	0.828542	1.88273	0.924686	0.216898	0.38023	0.135624	0.495477	2.38507	0.632735	0.416479	0.566198	0.72247
Pn30.137	17.5399	26.4516	29.1792	25.2733	20.7057	25.0206	26.3659	24.8606	31.4077	29.6922	29.8211	35.9124	52.715	47.3049	50.2652	32.6535	27.921	38.4277	9.09739	30.1409	28.0997	17.8412	23.4269	18.1454	10.262	17.51	17.3592	39.8715	22.8419	39.325	25.5981	24.5287	28.3814	7.63754	0.610502	3.2273
Pn30.17	13.5417	11.8439	13.1509	11.5384	10.9252	12.5382	12.0418	14.2166	12.6507	16.5742	12.4363	16.8407	13.7015	11.7912	14.1106	13.4938	12.7365	13.2417	7.0702	10.5422	9.89579	6.12819	5.81442	6.21501	5.54724	8.95121	8.84041	9.84587	8.8631	9.06656	6.32963	7.77882	8.20865	6.90544	7.91371	7.80608
Pn30.230	2.85016	3.36731	4.14086	2.30887	3.61043	2.54378	1.97767	3.37535	3.33602	3.39141	1.84051	4.06962	4.58369	3.5431	2.82043	1.83951	2.59779	1.75858	0.801586	2.28882	2.58598	0.779419	1.35055	1.51126	1.04447	0.847211	1.04578	1.85029	0.848005	1.91659	2.81784	1.59847	2.44258	0.226657	0.131353	0.263383
Pn30.232	57.2935	75.2568	65.7898	61.5708	70.1047	61.5659	77.4248	76.0082	67.8256	88.4446	104.366	79.4562	108.58	107.968	96.8405	81.4458	90.7636	82.1981	29.1362	73.4013	55.987	20.2416	32.6375	31.1718	32.7604	36.6258	33.8549	70.4283	53.7069	65.489	88.1734	38.109	63.3093	13.4647	8.87016	12.1399
Pn30.272	14.3099	14.2501	17.4856	11.7282	9.02425	10.8687	8.13412	8.68357	10.5862	14.8593	16.0789	21.2603	17.8165	15.6922	20.7967	15.326	9.64733	17.4808	2.75895	10.3911	10.6262	1.74026	5.84628	6.0829	2.85076	6.48555	4.89235	8.94208	7.2539	11.2424	7.05416	3.01059	7.54056	2.40986	1.31677	2.41338
Pn30.322	37.9995	47.7103	45.0753	45.3953	48.5096	48.6749	45.4539	43.9921	47.7874	52.0673	37.6115	47.0728	50.3236	57.5472	52.9239	48.4524	40.5939	44.71	19.5531	36.5592	34.0324	15.9167	16.748	18.9475	13.598	32.8808	26.6393	21.6371	25.3756	25.2709	17.8911	25.2115	25.4148	21.4493	27.8488	27.089
Pn30.341	34.5929	30.0592	36.7505	27.7412	25.6232	28.0142	54.6323	49.2183	46.9758	40.8992	39.2152	37.7275	37.6963	32.7514	31.2408	38.8682	28.5662	38.9426	15.9772	30.016	26.7814	20.1388	21.8858	21.0565	16.8544	32.6514	31.2042	14.7397	14.2973	16.0764	20.9099	26.7715	24.5034	16.1885	20.4751	28.6269
Pn3.10	21.4488	19.9196	19.5821	20.2828	18.7802	18.9635	21.7012	21.4155	21.31	25.9592	21.1116	24.1532	22.8378	24.1292	23.7037	21.4365	20.5141	22.2867	12.8736	21.6644	18.8164	12.9056	13.1242	11.7343	11.8134	17.3622	16.1898	15.3789	14.263	14.5836	10.8626	14.243	13.1232	12.6053	15.0427	13.997
Pn3.102	16.1627	14.9158	24.3214	19.8233	13.9794	23.0116	16.5832	18.1657	23.3622	23.4991	20.7333	27.3093	24.879	19.7983	22.6988	27.8808	14.5894	18.4648	9.257	17.0487	12.8414	14.3529	8.18357	12.8055	8.42553	17.0073	13.7385	8.81689	8.61344	7.73769	5.47698	15.7494	13.5372	9.37943	11.0265	13.8717
Pn3.1038	36.6311	38.7932	36.1361	38.6899	35.845	35.9153	36.8569	37.3223	37.9987	51.1832	41.0941	43.1069	47.9574	46.2027	46.322	48.2564	36.4958	43.3949	22.4309	34.2726	30.2547	20.1722	19.0512	20.4438	14.7085	25.4268	21.4917	25.2444	23.9598	25.2501	20.0381	23.3428	19.8956	21.6453	25.8169	25.3119
Pn3.1041	8.04226	13.7766	12.4325	13.7995	12.9001	14.6088	12.7739	15.0627	15.2808	16.3785	11.1669	15.8098	21.5712	21.8176	23.3308	14.6724	12.152	12.2542	4.98125	13.4289	12.3155	4.59248	5.39442	4.67244	3.37408	11.3382	10.1921	4.88191	6.59655	5.12276	4.10193	6.3228	5.79483	3.0056	7.23957	5.4995
Pn3.1042	8.02473	10.2927	10.6457	12.3292	11.9861	12.1133	15.2192	13.1847	14.5522	16.4719	10.1864	15.8798	21.1998	20.2271	19.7713	16.6307	9.38498	14.5143	3.95422	13.1432	11.4802	4.15713	4.05113	4.19129	3.09625	10.852	10.0749	3.91862	6.19128	4.69993	1.77985	5.84865	4.33191	2.52434	5.45287	4.87345
Pn3.106	8.29977	9.82685	13.7397	12.5348	8.90572	15.2124	8.85789	11.6699	8.70358	16.7309	15.9843	12.8193	16.092	15.6145	12.6666	11.0703	9.0969	12.9164	5.10405	9.10379	6.00482	9.15623	5.17549	5.39198	4.84291	10.6046	7.00178	6.08539	4.63512	5.1888	2.6065	8.44907	7.02023	7.54768	7.15125	8.59347
Pn3.1081	3.53642	6.09601	4.01832	4.36688	4.50381	3.39745	4.26987	6.35567	4.26923	8.55578	5.1732	6.69275	10.9612	10.1834	7.87284	8.90974	5.07456	6.38852	1.12157	5.00755	3.17025	2.02497	0.527637	1.13165	1.04855	4.53528	2.31523	0.817799	1.21226	2.8764	0.583801	1.1796	0.715706	0.981442	2.41193	1.11318
Pn3.1082	4.43651	6.67402	6.40869	5.50245	6.50064	5.25189	6.04578	8.70993	7.19002	9.18688	4.87677	8.36227	13.0073	9.93222	9.33227	9.20988	5.03837	8.57709	1.90144	5.15197	4.24457	2.09794	1.27552	2.00502	1.52337	4.25608	3.51177	1.48272	1.89302	1.81011	1.00806	1.77326	1.68897	1.67684	1.77223	2.53274
Pn3.1093	123.583	119.545	126.419	104.965	97.4766	106.308	106.611	109.322	114.613	117.129	119.786	129.191	125.706	156.527	153.249	155.39	114.824	141.16	57.5096	119.151	97.6688	80.8801	74.8463	75.4249	66.7525	98.6895	84.6532	66.9135	71.0759	68.6555	52.6263	84.8304	74.1225	61.4945	78.4657	80.017
Pn31.12	29.7882	34.531	39.1323	43.5071	38.386	45.8756	41.4801	43.5458	46.065	46.6643	30.6159	55.4416	64.8454	56.7799	57.6545	37.62	42.7689	43.875	15.2592	22.0223	30.2727	20.9869	17.6632	24.6483	14.8095	22.2105	20.3104	8.37404	8.96741	11.8821	14.3471	14.429	16.7243	5.37069	16.977	8.25245
Pn3.1151	42.6641	46.0722	38.856	23.762	19.1406	20.2044	26.4981	26.7934	24.0499	37.0055	38.4234	30.6271	53.4093	45.0253	46.6956	47.653	46.7362	39.4529	27.3148	26.1946	24.7177	17.8402	16.3866	16.4397	23.1374	26.0551	23.246	27.217	24.6273	26.4545	31.3178	26.0197	26.5707	21.174	25.3647	25.7198
Pn31.179	22.4615	23.1967	23.1089	19.7484	23.1562	23.1537	26.5109	21.3123	27.2217	20.7477	18.1263	24.7252	30.235	28.1972	32.3008	23.8809	20.1378	26.2641	10.9292	21.3669	20.7596	12.6101	13.4697	14.3906	11.7188	22.3684	19.553	15.2487	15.8479	18.6204	9.8483	15.3633	15.0918	10.1459	15.0694	17.2086
Pn31.188	11.6327	6.04013	9.46991	3.4657	3.73466	3.99727	3.97689	5.22008	6.62715	10.8444	7.39736	9.92227	13.8927	12.8697	13.7349	7.99731	8.84553	9.89837	6.91134	8.36703	8.70672	3.61211	3.17383	3.81884	4.98592	6.58101	6.49495	4.11257	3.77724	4.58082	7.20459	4.29054	5.78643	4.79768	4.32822	5.26871
Pn31.201	13.0619	9.86233	8.81516	7.78763	7.69251	5.49003	7.87087	9.38273	10.8784	9.30736	10.3678	6.99396	28.945	22.0294	26.5422	9.59832	13.4732	10.3749	7.43258	11.8006	7.11073	10.4481	7.8749	5.87468	8.67966	7.49685	6.10499	7.773	9.0754	9.07805	10.1256	8.89538	8.24561	8.89423	9.99711	6.83082
Pn3.1207	27.5903	28.9752	27.7462	33.238	33.5315	32.1139	31.8497	34.1832	34.4769	33.2446	21.9161	31.4995	38.287	34.56	36.0556	34.085	26.69	30.8529	19.0596	27.8383	24.619	14.394	18.7442	17.0521	13.2585	27.2762	21.1908	16.705	18.4126	17.5873	16.4007	21.4391	19.5378	18.058	21.0699	21.1707
Pn31.216	18.8392	23.1516	19.6617	21.1131	21.6222	20.2715	18.9102	19.7833	16.2418	25.8733	18.868	20.0413	25.9381	27.537	24.5113	23.0127	19.7999	19.879	11.7122	17.9415	14.0159	12.0062	14.3784	11.4191	9.98499	15.2976	12.3472	12.3023	11.4491	12.5847	11.7985	16.5746	14.4176	12.9448	15.7106	14.4972
Pn3.1222	30.4755	43.4295	39.1221	33.8923	32.9562	36.4696	34.2612	34.8499	39.909	42.4327	29.941	39.1256	41.0631	38.8088	43.7246	39.6151	33.9805	36.3213	17.8274	29.1545	27.8702	18.4441	17.5702	18.5788	19.3047	26.4301	26.9039	23.4547	21.4912	25.5351	15.4089	21.5994	20.4434	18.9052	19.7329	22.3133
Pn3.1249	9.34524	13.4203	12.7865	9.07174	12.5294	9.85257	10.8558	10.9455	10.823	10.4575	7.02675	6.71383	13.7547	11.1662	12.801	11.611	11.2139	11.6289	3.07456	7.55611	6.25774	4.2535	3.43167	3.28731	5.64384	7.51994	5.2072	3.59627	4.17591	3.77934	3.58985	4.88217	3.5264	2.29061	4.61199	2.82631
Pn31.254	18.122	15.2688	16.4062	14.5766	12.9268	12.1098	12.2032	14.1416	12.6551	16.8789	20.1224	16.0678	22.3367	17.3867	20.9223	15.2602	15.9275	15.2397	12.0377	14.3044	14.5035	15.5562	11.3098	13.4927	12.1051	12.4116	11.1826	13.008	11.9433	14.8756	12.1165	14.9206	11.242	12.7945	12.8856	12.2536
Pn3.1261	9.24787	9.73435	9.31452	9.09932	8.71685	10.5742	7.6935	8.60345	9.723	9.66171	8.31042	8.35644	10.4342	9.95509	11.6849	9.82878	8.8793	9.81614	5.35773	7.8409	7.75162	4.99206	5.39741	4.67282	4.55517	6.90059	6.57955	5.03036	5.56187	4.46004	4.91585	5.9474	6.70472	5.13937	6.33253	6.02147
Pn3.1273	2.87951	4.87045	3.42937	8.72532	5.55611	8.92285	1.67019	2.01253	2.05882	16.5364	10.3364	7.41252	10.5364	6.37325	7.7404	9.24619	2.67968	4.54858	0	0.734525	0.114467	0.125065	0.154791	0.461898	0.678866	1.61974	0.213087	0.239915	0.742201	0	0.274029	0	0.559906	0	0.602196	0.614724
Pn31.285	17.379	15.1454	16.0924	14.5862	14.7936	15.0531	16.0528	15.5224	16.8577	17.1856	11.7218	16.9763	21.555	19.8336	19.8922	16.956	14.1064	16.1538	7.01365	12.8654	11.5373	5.6234	7.1235	7.39623	5.9666	10.3868	8.93012	8.39834	8.85632	9.9482	6.86359	9.30041	9.08177	7.9387	9.21346	8.01152
Pn31.286	11.3792	12.3859	10.6583	12.1579	11.7788	9.95997	9.05147	11.3966	11.6448	14.8711	13.4653	14.1484	14.4998	15.1982	16.8175	14.9256	12.1406	12.9802	7.87226	10.2167	11.2376	7.77392	7.07555	7.95754	7.47862	8.27328	7.71103	8.86882	8.82424	8.57161	11.7431	10.4046	9.81567	8.54313	9.48831	9.60587
Pn3.1373	3.82133	4.39661	4.27773	3.53783	4.25428	3.78447	6.02081	4.84696	5.29192	6.72735	4.77861	5.81445	7.13783	6.43183	8.41982	4.24495	2.3279	5.26861	1.79953	3.88705	3.08797	1.37343	2.01398	1.64027	1.45861	3.88068	2.70887	1.18847	1.37321	2.02349	1.32475	2.35211	2.05515	1.47603	2.2571	1.85278
Pn3.1374	3.04489	3.4421	1.39204	2.89123	3.85055	3.41277	2.71183	3.29514	2.46734	2.93545	3.2348	3.47964	5.15768	7.22348	4.92289	3.79443	4.31638	3.22378	0.901964	2.48464	2.72148	1.52298	1.88497	2.07581	0.836532	1.27471	2.22417	0.417368	0.932509	1.65284	0.476713	2.26642	0.730528	0.351497	0.977767	0.356467
Pn31.384	13.7426	12.3605	13.7912	13.5295	13.5027	12.8531	13.4725	14.0606	13.2688	13.3477	9.45514	12.1691	15.8569	14.0932	15.2277	14.4958	12.555	12.5763	7.13809	10.5251	8.42005	4.43378	4.96788	5.09468	4.02221	6.56803	5.70733	8.25252	6.55877	7.07552	9.77902	5.96409	7.01734	4.08012	5.50182	5.18425
Pn31.398	7.74645	8.10178	8.48459	10.2352	9.82609	8.84504	7.74565	9.75043	9.81996	12.4701	10.1393	12.5891	11.2116	11.2474	10.8977	8.42519	7.60561	8.46233	3.21651	9.41423	6.96361	5.25082	3.94574	4.97184	3.1992	6.02226	6.03652	4.53532	4.76955	3.9847	3.63935	5.47676	5.48708	3.90827	4.99211	5.3659
Pn3.1405	75.9504	84.7453	74.9626	89.3594	88.5144	83.2447	92.8596	93.9481	94.5138	84.2176	61.2223	77.0427	93.2471	87.2885	86.6988	74.0483	71.3742	69.1325	44.3353	75.0077	58.0981	37.7447	50.1375	39.6171	47.5108	52.0655	51.8772	60.7873	57.2557	56.027	50.7481	65.5578	59.4889	59.935	57.4689	53.3494
Pn31.413	40.7605	41.0439	39.8661	30.5552	26.496	29.3171	27.5357	36.5287	35.2119	39.3123	32.2992	38.92	47.5706	36.3824	43.1627	39.7227	29.6351	34.9237	16.8375	29.7879	26.3942	19.3011	18.1501	19.8896	17.6646	24.3167	24.6691	19.685	21.4131	21.844	18.6908	26.6457	23.5601	20.0797	23.0292	21.3912
Pn31.414	2.56453	1.67593	2.3601	2.59254	2.01445	2.7176	2.11495	2.44416	3.74058	3.90184	2.80025	4.03247	4.44488	3.38925	4.1241	2.62362	1.51631	2.96803	1.48216	2.49381	3.40315	1.1017	1.87489	1.52582	1.82207	3.47153	2.84495	1.25484	1.32804	1.11501	1.01837	2.55529	1.65691	1.23478	2.08874	1.35377
Pn31.421	41.7843	36.9379	36.9686	35.3928	36.6947	34.9349	39.4496	41.3668	37.5942	49.567	32.6903	38.5357	55.109	45.876	45.3234	42.2652	37.0031	37.2466	16.1767	27.3568	25.9081	13.9738	19.2276	16.881	17.4162	25.3196	20.2972	14.9157	18.238	17.1925	15.959	24.4168	18.8378	21.491	23.5309	23.5024
Pn3.1427	17.8948	5.22296	11.4707	12.7094	8.43853	9.07684	10.6257	16.615	13.7862	15.5496	10.8493	11.058	22.3968	14.074	15.9574	10.6678	9.87294	8.63916	3.43693	6.44311	5.38454	1.3261	0.925094	1.98131	2.47029	5.08546	3.24534	2.65952	2.1463	2.48722	2.69429	4.01862	3.80498	2.3138	3.32033	2.66649
Pn3.1428	13.9426	25.5766	22.1833	17.2939	14.9431	17.809	27.2884	24.288	21.9564	31.6576	21.3026	26.9169	35.0232	32.4167	30.5774	32.7191	19.7222	25.2485	6.31803	18.7659	13.1556	6.56522	5.98608	6.04383	5.04765	17.2139	13.1384	7.28453	6.57042	8.6439	5.55397	10.648	6.28275	5.98738	10.2505	9.90523
Pn3.1552	55.557	60.2123	63.0797	50.924	50.9342	54.6615	60.0471	60.8411	58.6786	54.9931	54.6868	53.396	67.2577	66.8759	70.3028	64.8121	57.1983	64.4069	34.7676	45.9895	46.8495	27.5531	30.6919	29.4317	32.5553	33.7949	37.7787	32.6704	35.5691	36.868	37.628	38.6612	39.4251	37.2305	39.7323	41.4462
Pn3.1557	12.3373	11.6865	11.9457	11.9332	11.7113	10.7946	11.9707	13.1562	12.6342	15.4776	10.6662	14.4646	16.3398	15.31	15.667	13.1399	11.1611	12.0526	8.10338	12.0448	12.3359	7.21629	8.4609	7.58168	6.07103	10.4626	9.0353	9.42797	10.0022	9.73315	7.95896	10.608	9.69746	9.50449	9.41906	10.2095
Pn3.1585	18.0398	14.0745	17.46	13.7494	14.5768	17.1926	15.1607	15.1501	18.8197	19.0832	13.0445	18.2338	16.377	14.3181	16.5873	16.6922	13.8615	16.3664	10.5301	12.5698	14.9895	8.66719	11.2209	9.20539	7.68473	11.2644	12.1399	11.6794	11.8334	11.7677	7.48557	11.0088	11.7835	9.94776	10.0876	12.1531
Pn3.1590	17.1245	19.2913	19.3694	18.768	17.7845	21.3847	18.7061	20.3946	20.9172	22.884	17.7972	22.9354	22.1842	23.6067	24.8966	20.7966	17.5327	21.0467	10.1783	19.2453	18.7289	9.73025	11.282	10.6254	8.92372	16.3211	14.4492	12.9609	13.6165	14.9261	9.83994	16.3945	15.3931	11.777	14.4417	14.6501
Pn3.1669	53.485	52.7891	55.4377	49.4472	40.9325	43.3482	45.9098	46.2725	47.795	71.7072	58.7425	58.7261	65.7932	63.0301	63.153	75.2854	52.2146	66.6745	32.0909	38.8255	36.087	27.1402	24.9451	26.7586	21.2653	39.5163	31.2299	40.5192	41.6122	40.236	32.4568	23.6829	28.4391	33.3237	40.5	36.8302
Pn3.1673	34.1903	38.0741	35.0572	34.2084	30.3751	32.2018	31.479	37.1912	33.9398	34.0446	23.4553	28.7226	44.9329	40.607	42.7001	37.3418	29.6074	34.8659	16.2379	27.099	23.35	15.7184	15.831	16.7978	15.844	26.4272	22.0602	13.5722	14.6735	15.3705	13.402	18.6823	16.3832	16.5428	17.9227	18.544
Pn3.17	33.0347	33.302	35.1289	33.711	34.563	35.3418	32.1222	32.688	33.5989	40.3937	30.5885	38.4203	38.978	39.0211	39.5166	37.927	34.3789	39.0674	16.3444	25.9205	23.2131	15.0734	17.1006	16.9747	13.0917	21.8264	18.7263	18.2158	20.7388	21.335	14.8138	21.7043	19.2378	17.8545	19.6495	20.7697
Pn3.1739	4.59852	9.07039	5.22283	4.03513	7.44782	4.65127	7.07798	7.05504	7.27081	7.5978	7.71351	9.34913	10.8729	11.3176	6.61342	8.00632	3.64734	4.90828	2.3768	7.1335	4.85094	6.37663	0.614982	2.52327	2.58474	5.74571	5.22062	2.62124	2.21156	2.08604	1.17944	2.15667	2.22449	0.802744	3.58876	3.66342
Pn3.1824	53.4827	58.7038	56.0271	53.127	48.6001	48.0729	54.3049	53.0632	52.3452	50.5058	40.0045	46.2169	61.1988	60.1631	58.4124	51.9469	49.5634	51.4652	30.031	45.2507	37.5152	29.1958	32.845	32.4796	30.0974	45.024	38.5786	26.2394	25.1472	25.1021	25.9066	32.9049	29.1307	28.3906	33.9207	31.4509
Pn3.1882	23.854	21.034	24.0436	17.5988	16.8359	16.0954	16.5593	19.163	19.385	24.2412	20.4831	21.9621	27.2445	28.3411	27.0547	20.9826	18.7363	19.7025	11.6448	19.0239	13.4567	7.43986	7.54823	6.82261	8.41341	9.9024	8.68786	12.5973	9.0857	10.1991	12.2815	15.7507	15.351	13.1725	13.9882	14.1175
Pn3.2041	22.1879	21.7971	25.3944	23.5407	21.6097	24.5671	24.2048	26.7908	30.7595	38.4337	25.662	35.4113	33.0902	28.62	32.4482	25.1518	18.5733	26.9672	12.2519	20.1201	19.8619	14.4112	15.6046	14.6042	12.1216	22.1533	20.0883	15.8895	17.2468	18.4228	11.5355	16.3772	16.9846	14.2953	16.851	14.9856
Pn3.2079	22.52	22.7714	26.5501	20.8794	20.2748	22.1401	20.5689	28.656	31.0942	32.1357	22.698	31.9686	33.1226	29.3126	35.2363	23.6755	24.2913	29.112	13.2303	20.3953	20.7342	13.8497	11.276	14.1268	17.9905	19.0104	18.5158	11.9518	9.49605	13.2805	10.8315	9.65541	11.2714	13.0291	12.7276	14.8348
Pn3.2084	7.80671	9.59925	9.31701	7.86143	8.19619	7.76747	8.99421	9.68716	10.0993	11.5973	12.9745	12.6722	13.7419	12.9067	13.0626	11.663	8.49843	9.45355	3.38608	7.48343	7.5896	6.47201	5.98271	5.78897	4.91282	6.62331	7.80509	7.27467	6.82147	8.75789	6.15978	4.92475	6.85885	6.43043	7.47916	6.5114
Pn3.2103	44.4973	41.428	42.4478	43.2836	43.044	42.9961	39.3194	43.2738	44.749	49.2704	40.796	45.7197	45.5739	45.2019	42.8674	50.1414	44.6918	47.3	24.3791	30.9985	29.1934	17.0836	22.2176	20.0831	16.1986	22.0008	19.0645	26.8064	29.2117	26.6929	25.017	29.2142	26.5669	25.2104	27.2547	27.387
Pn3.2114	2.03694	1.25664	0.769409	1.16835	0.802665	0.681505	0.449666	0.318726	0.640523	1.69604	0.618418	0.791936	1.32626	2.00186	1.29967	0.40851	0.614571	0.876887	0	0.0878919	0	0	0	0	0.015231	0	0	0	0	0	0	0.0584592	0.025124	0	0	0
Pn32.152	12.9673	14.1532	16.7695	13.3784	12.9546	14.3438	10.778	12.5981	12.3782	18.0581	14.1718	19.3473	15.2747	19.7685	16.6884	13.3988	10.8898	16.4759	10.3108	11.5066	12.7777	8.57194	7.29007	8.21545	6.58146	9.90064	9.82203	11.0106	10.4369	13.3788	8.01801	9.56256	10.2392	9.37815	10.3548	12.0732
Pn32.155	2.64886	4.12564	2.14518	2.02147	0.423844	3.56268	2.78601	2.83869	2.00334	1.23143	0.855258	1.65599	15.6925	9.81567	11.584	9.19474	9.31237	9.30864	0	0	0.119338	0	0.161378	0.240777	0	0	0	0	0	0.3128	0	0	0	0	0	0
Pn32.156	4.28521	7.21469	5.93616	4.46277	2.7427	3.74124	1.77911	5.39097	3.65516	2.20186	1.31078	2.67898	22.4107	15.9308	17.0224	13.0691	11.5367	11.799	0.127451	0.0652024	0	0	0	0	0.0903925	0.0616207	0.0567459	0	0	0	0	0.0867356	0	0	0.0962204	0
Pn32.202	9.95253	13.7336	12.6689	13.335	15.1698	13.5533	14.3259	14.6408	15.9547	15.5213	11.2863	14.2483	15.8189	15.607	16.8579	13.8095	11.268	13.7258	9.10692	13.9964	11.7079	6.41916	8.81581	7.17726	5.58511	11.7537	10.1453	10.2575	10.4199	9.84974	9.20696	9.16244	9.18311	8.82198	9.58904	9.95982
Pn3.2212	31.8189	31.2393	30.8512	15.2807	15.668	13.7552	15.3747	19.1883	19.5568	39.0556	30.5318	34.0088	71.6303	51.1976	62.3563	37.0596	42.1617	37.0633	21.0269	24.5607	24.4018	20.5742	9.61306	15.0039	25.7893	22.6509	25.7629	22.3229	16.9717	19.5251	20.9709	14.7041	18.804	18.475	33.3668	28.9031
Pn32.218	36.0486	36.6188	36.6297	36.65	34.4255	34.4895	40.0796	36.2063	34.8309	44.8029	32.2161	39.2731	46.5512	42.5591	44.4943	40.3905	37.1824	35.2686	16.5393	31.1427	25.0439	16.3752	19.2478	16.394	15.1367	23.6135	18.8151	23.768	26.3372	23.7282	19.0374	28.6573	22.9376	24.9374	27.8192	24.0753
Pn3.2224	19.34	24.672	22.643	25.8223	27.3753	22.057	30.0592	29.1317	28.0229	32.5788	28.6689	29.044	38.016	39.5942	35.9927	34.3469	21.2876	26.7373	13.6245	31.1249	26.0337	17.7293	14.1201	14.3236	11.1143	25.6001	19.7825	14.1773	14.6577	13.1529	9.94389	20.5765	18.204	13.1695	20.2285	16.5526
Pn32.234	15.2496	7.14339	11.4894	6.50019	5.00017	5.60394	5.52168	7.1986	6.88755	11.8544	9.83135	10.6797	14.4601	10.3469	13.5246	9.61553	5.49299	9.69694	2.47225	6.39612	4.86555	3.65476	1.69058	3.91987	4.13301	5.25929	4.46583	4.70943	4.16258	4.38391	4.65107	7.06634	5.99116	4.61626	4.0884	4.35491
Pn3.2235	66.8654	33.0798	42.2213	30.8855	24.7902	28.197	47.8426	39.8236	37.3639	48.7272	49.1894	41.4076	119.974	88.135	101.032	47.7485	44.6975	40.1857	18.1181	31.6372	24.596	13.9087	14.338	12.7918	15.0429	33.074	23.0481	54.4253	38.3075	41.4041	47.3242	23.5726	30.5447	20.8923	28.9568	24.9897
Pn32.237	39.0594	37.2211	37.9172	39.0795	38.9346	40.4634	35.4205	42.3396	44.8441	41.1413	30.5779	38.7105	48.6823	43.495	45.985	38.4551	31.3775	37.4732	14.1565	26.9713	24.3223	15.5832	14.677	16.4518	14.6726	26.8775	23.0907	15.4559	15.7766	17.1009	14.2436	21.9126	18.8576	15.6891	18.6529	18.7977
Pn32.246	17.2993	14.3121	13.9702	10.1395	8.91336	9.41236	9.10858	11.3277	12.1807	16.5364	14.5876	15.3125	18.0232	14.171	16.5469	17.0905	13.433	15.8415	7.90929	11.2285	9.83685	6.03518	6.11387	6.4693	7.15213	11.2617	8.38117	8.98045	8.21803	8.77634	10.8461	14.9367	13.1856	8.23429	12.3803	11.8606
Pn3.2262	4.07256	5.14177	5.30558	5.95739	7.85004	6.54838	6.8284	8.2028	8.06224	7.96006	4.12791	7.10814	7.8433	5.55456	6.87734	4.6901	2.94506	4.54614	2.50047	3.77553	2.96122	2.39799	2.93655	2.88184	1.81646	3.70898	2.81027	2.09318	2.42201	1.96326	1.7792	2.95727	1.77506	3.19768	2.59032	2.86871
Pn3.2270	129.741	78.0666	100.907	111.553	109.613	110.89	106.269	101.125	97.436	134.841	132.711	141.207	125.894	129.097	135.861	101.051	95.2301	103.493	86.6872	111.019	107.211	98.5998	95.0927	91.3202	83.2025	108.474	95.2699	96.4448	97.1015	101.741	94.8604	99.4085	105.647	102.138	104.701	97.1829
Pn32.279	17.4018	9.57094	13.2471	6.06248	3.03237	5.79859	7.22913	7.96645	8.22752	15.8749	12.3539	12.3377	23.5345	18.4535	19.7796	12.3837	9.0211	10.9514	9.51722	8.81798	7.72158	4.24888	2.62939	2.75368	3.25714	5.85807	4.42013	6.21101	4.86925	6.29719	10.0706	5.29319	7.91054	6.43533	9.049	8.2332
Pn32.294	18.4129	31.5863	30.9248	21.7848	21.0925	28.6112	27.0963	20.4735	30.293	30.9884	26.4828	35.1731	30.3133	30.6564	39.6861	17.4548	22.1906	27.1924	9.16365	19.4577	21.0216	11.4324	9.81559	15.9762	13.1381	20.5803	24.3044	7.80431	16.1974	13.0956	7.44714	13.6794	13.2566	10.9821	15.8696	12.9092
Pn32.32	13.9875	19.2867	17.8577	20.8156	20.8217	20.2598	23.5159	21.8936	19.1565	22.6456	15.9322	19.5244	23.7312	23.3076	22.7955	22.985	17.2344	19.2205	9.53284	18.3173	15.0167	10.0622	9.61718	9.43256	9.34021	18.7074	15.1321	9.98645	11.8185	11.2316	8.89548	15.4316	11.0117	9.41508	13.0816	13.0343
Pn3.2347	5.25453	3.36231	2.25664	4.10111	2.03825	2.90007	4.59241	5.3974	3.70951	3.33107	4.78124	3.48406	16.4328	9.12291	11.6774	4.34593	5.98269	7.79953	2.64316	3.45245	2.50181	2.41013	1.12771	0.922688	2.37318	2.1752	2.15335	1.91702	2.2094	2.43264	2.415	3.71237	2.96065	2.73511	2.37759	2.02254
Pn3.236	37.6965	34.1177	32.8352	37.8432	36.832	39.8986	50.3398	42.0249	42.8046	50.8854	46.2828	51.2344	65.4864	60.1363	66.2167	49.9703	35.6709	47.1705	22.7964	38.336	34.7033	20.9908	16.6392	21.2022	16.9053	32.4507	26.386	28.4727	24.0263	27.8341	20.2183	26.1272	25.4532	22.4151	28.7808	27.3764
Pn32.37	83.2161	57.8967	64.1201	66.0777	78.6343	68.3003	93.2536	72.8154	78.0511	78.1127	62.8345	67.8181	73.2255	78.2591	73.4089	87.4944	51.2548	75.1624	8.17701	30.151	34.2438	12.5789	11.1776	12.2099	12.9119	43.115	30.0873	5.41388	13.3987	9.86556	8.83383	20.7892	11.9127	17.1956	25.7803	16.8442
Pn3.2389	24.6436	25.0685	25.4176	28.7042	29.9833	27.6731	26.1794	30.8402	32.0638	30.2935	28.3294	27.4699	32.3792	36.5411	31.2896	27.5294	20.515	25.2038	10.5431	20.0962	17.7222	14.8999	11.1328	13.2184	12.2296	16.5786	15.4133	13.2048	11.9868	13.7956	10.7946	15.2441	15.37	12.7791	16.2994	14.8076
Pn3.2401	10.4064	1.09473	3.90549	8.96547	8.81303	10.2982	18.37	11.5307	11.3531	25.4367	11.7518	17.5603	15.5014	16.8864	16.9117	5.54206	2.32002	3.0293	9.57406	13.5015	12.0411	8.95802	3.61842	5.57173	2.44143	7.1774	6.29029	9.99428	7.08079	9.75612	7.26806	3.90443	5.62132	4.0692	6.46099	5.61899
Pn3.244	16.6267	21.4962	19.7693	19.5163	21.3963	19.7907	22.6796	21.9142	24.77	26.0205	22.3317	23.9373	27.4992	29.4801	31.6466	26.8102	16.8779	23.8203	6.20763	17.0157	14.9937	8.51137	7.7335	9.37494	7.71822	15.6734	12.6933	9.43158	8.4581	8.33572	6.45043	11.9956	10.6021	6.36739	10.723	10.5327
Pn3.2447	34.2287	18.5045	22.2683	65.4399	86.6974	65.5725	147.187	97.2617	85.1812	111.869	64.1039	79.9122	130.117	190.912	138.815	39.8298	31.4823	31.0022	53.8449	27.1517	27.7493	47.3437	41.6022	36.651	13.6622	17.1139	13.4441	15.9102	16.5205	12.8501	20.7721	69.3872	40.689	26.776	37.184	30.0648
Pn3.2454	21.7212	20.7322	23.2046	20.3523	18.3257	21.5782	19.6743	19.647	22.6707	25.8599	20.8298	25.6222	31.9952	30.9151	32.1302	23.1173	20.3665	21.587	10.5707	16.6756	14.6564	10.3594	10.1384	11.2483	9.33577	13.9933	12.9807	11.0706	9.23512	10.6384	7.65161	13.1364	12.3115	10.0896	11.7437	11.1858
Pn3.2479	11.1201	9.09105	8.50164	10.9372	12.2346	10.2157	12.1126	14.0421	11.6227	13.2362	9.33164	11.456	15.6956	13.7968	12.512	11.038	8.87638	10.4009	4.66744	5.9145	4.88888	4.54821	4.86015	4.40696	2.6285	5.52845	3.68316	3.88057	2.78546	3.67937	1.44848	8.65972	5.14969	1.80708	3.36138	3.26559
Pn3.2504	37.9418	34.3825	35.6527	40.5626	37.3001	39.2282	34.1646	43.6749	39.5108	48.5446	37.5315	44.9022	50.3169	44.5001	48.389	44.034	35.8945	41.74	18.9842	31.3261	28.4303	20.103	19.8649	22.1939	18.4362	32.5249	27.5211	19.9041	20.2471	21.7283	18.9215	24.5442	23.4798	20.3249	24.7822	25.5129
Pn3.2518	12.3013	10.8512	11.7586	12.3092	11.3809	11.0461	10.7471	11.8305	11.8422	15.3436	11.7766	15.5151	15.7249	14.3	15.252	14.1897	9.61532	12.3772	7.52545	13.4544	11.8472	7.579	6.78982	7.62573	5.48597	10.08	10.0421	9.00171	8.60242	8.95511	6.20046	12.4959	10.3855	6.45303	9.09606	8.85816
Pn3.253	56.8978	56.0983	54.3925	50.7341	52.2866	51.9538	44.574	56.184	51.4916	60.3907	51.6748	51.525	63.7606	59.1904	57.814	51.6994	51.7816	56.5897	34.7341	47.2344	47.1288	40.2122	36.5405	36.0847	34.3279	42.3103	39.7293	43.5484	46.3557	44.9678	34.4834	40.5508	36.4367	39.1786	36.8443	41.2039
Pn3.2543	46.7346	47.6462	46.9451	47.3793	47.3684	46.5632	48.3749	47.4772	45.5377	54.9417	49.8253	52.451	54.7901	57.3193	56.5246	59.9544	50.8331	54.7813	27.9579	43.3777	39.7556	22.8626	27.6214	24.046	20.5239	33.1529	28.2174	30.4427	31.7083	33.777	23.7057	37.8796	34.2421	27.257	32.1284	31.6586
Pn3.2574	61.7676	49.7068	55.6642	78.4784	73.0508	70.412	72.524	64.683	60.6216	92.093	64.3555	75.0852	103.005	89.3594	85.3695	144.491	66.2063	108.927	40.959	61.5102	53.3928	40.417	38.5001	36.3171	17.4504	50.4501	34.9905	40.86	40.2175	43.1345	26.2361	36.3309	30.647	25.7142	48.976	38.5427
Pn3.2588	32.6236	25.7744	28.8579	28.5208	24.3298	31.2069	27.5853	23.8529	32.0672	32.3672	25.2117	31.9167	30.6105	27.2922	31.4516	27.1002	23.6542	27.296	19.3237	22.6828	26.1449	19.3814	17.5562	19.4342	17.0092	20.8321	22.7201	26.051	32.0037	28.6583	21.4481	25.1519	24.5455	19.9594	21.4343	23.5349
Pn3.2590	38.0712	39.2254	38.2177	43.9412	46.4228	41.3538	39.9781	35.5407	37.4564	45.8043	34.1261	44.3622	41.476	45.6417	41.2339	44.1858	36.8177	38.5226	25.6301	38.2036	37.3595	21.6204	19.9128	20.8804	20.3487	27.2752	24.6863	28.9042	30.0205	28.7961	25.7854	27.7053	26.6868	25.8815	33.8946	28.6109
Pn3.261	45.5341	42.4016	40.1437	43.4392	40.2718	42.6153	35.8206	42.6182	42.0162	41.6487	34.8794	40.0941	43.9164	44.6128	43.7105	43.1935	42.0692	41.5615	22.9302	30.8069	29.3036	18.8333	27.4436	24.0866	19.4575	30.2851	26.3099	26.0943	32.4677	28.2737	29.1922	28.9108	27.6659	27.6549	28.1969	25.0048
Pn3.263	36.3591	34.0907	34.8218	37.5896	34.5871	39.7919	31.2903	34.2062	33.9977	38.7429	31.7889	35.5438	40.3222	38.2874	39.1458	38.8797	31.6884	35.1777	26.3018	34.5609	30.6946	27.7596	24.3374	26.4873	25.6827	32.8834	29.6713	25.2239	26.0664	26.5034	29.4726	28.9721	28.1118	26.5406	28.7767	27.9625
Pn3.265	28.6077	31.713	30.1346	38.6554	36.3699	36.6447	32.5118	29.9209	30.0296	35.4854	32.622	31.7529	37.1933	36.2425	33.8596	30.8681	30.4426	28.8543	14.2916	26.3101	21.6855	14.5288	14.916	15.4097	13.1061	20.4536	16.2173	17.5981	18.5155	17.7849	15.9986	20.786	20.243	17.6584	21.9199	19.6156
Pn3.2683	12.4497	20.5782	15.0924	18.2226	13.4034	20.6723	23.6424	23.8478	22.792	32.6134	22.3317	32.9903	34.5182	35.356	35.9115	21.0397	14.3192	17.1211	8.46844	23.9945	13.7106	9.41925	7.02294	6.81085	5.85208	19.5269	13.6316	9.79655	5.72457	7.21468	4.10282	10.6396	7.49393	7.37038	10.3823	6.55421
Pn3.2684	43.1765	40.7228	42.4063	36.9231	31.7525	38.635	36.0879	35.8896	35.6457	46.3254	39.1734	44.6335	55.9326	50.9907	49.8	48.2142	39.2471	45.6331	30.2901	42.4337	37.3893	23.0612	26.9486	26.6033	21.6752	38.4671	30.7194	34.6604	31.6613	33.2652	31.3506	31.1797	32.9323	29.9819	39.0142	33.9839
Pn3.269	3.83066	6.22856	5.17043	4.92198	3.06472	6.13355	5.21612	6.24703	6.65159	12.3569	4.59396	11.0237	12.5258	15.7549	10.8903	8.27233	4.97001	11.0669	3.09245	6.59189	1.97236	0.808112	0.666793	2.48714	0.548315	4.48544	1.72108	1.93778	1.33216	2.26179	0.737771	1.40302	1.3567	0.391669	1.03763	1.15852
Pn3.2695	7.69583	7.93853	7.72071	8.09848	8.33825	7.3492	6.70367	7.1877	9.1724	7.39152	7.15359	7.01184	29.2733	19.9202	24.1898	8.37584	7.49184	7.58552	5.48491	6.485	5.01419	4.89236	4.35218	3.69374	3.40597	3.44153	4.66708	5.18138	8.24136	6.08237	5.55521	6.60273	5.61827	5.40926	4.31878	6.01177
Pn3.270	7.22701	11.8717	10.1738	9.9718	6.59506	10.3784	12.8048	9.54963	11.1634	21.0361	9.2973	16.237	22.6236	20.5682	14.482	17.8286	8.53528	20.7775	3.27039	6.36589	4.04451	3.5852	0.72236	1.07776	2.20631	6.01619	4.54585	1.19958	2.88634	1.70019	1.09612	2.71418	1.5864	2.58626	1.44527	2.86871
Pn3.2726	4.64787	12.4099	4.50344	3.63749	2.28424	1.93493	1.24396	2.18111	9.79232	22.0265	3.98756	2.62897	26.9272	4.37205	4.3556	6.02226	3.73488	3.03778	0.422119	0.095978	0.358969	0.441229	0.485426	0.181064	0.399173	0.226764	0.16706	1.12856	2.18207	1.47016	0.268548	1.08524	0.71332	0.855404	0.236061	0.542186
Pn3.2771	7.74778	8.97269	8.41705	8.37622	9.46899	8.67271	9.03222	8.9393	10.2192	10.0566	7.72633	9.29563	10.8147	10.2656	12.0369	8.38597	6.32876	7.91356	3.91319	9.15069	8.44863	4.11973	3.93554	4.4276	4.07584	7.37085	6.78775	4.90238	4.73574	5.68157	3.62838	6.11026	5.67119	4.38494	6.38595	5.685
Pn3.2927	12.8632	12.5201	12.332	11.4246	9.18578	10.8184	14.142	12.0233	11.7479	15.412	20.1693	17.1742	18.2363	16.6912	15.1609	13.4828	12.554	12.0968	10.4196	12.8693	11.6518	10.489	10.1545	9.44589	9.09605	11.6572	10.3188	12.7619	11.2415	10.8926	12.845	12.7974	10.3245	10.3067	11.4571	12.5006
Pn3.2931	86.5328	113.332	99.3297	109.839	102.702	102.087	108.452	99.6021	100.758	92.91	87.064	88.4652	108.447	106.331	101.64	104.631	90.5622	98.9968	55.8917	79.4929	77.0704	57.151	56.8296	63.0999	61.4314	68.7221	67.4234	56.7764	71.5459	68.2264	46.3495	65.6993	60.5357	62.8352	64.6107	64.6775
Pn3.2938	52.708	54.8821	44.9247	49.4679	47.5577	46.4792	51.3239	54.763	50.3161	71.4856	53.8536	57.3069	59.5802	56.7799	54.2268	55.611	42.0517	48.3002	23.8874	43.8987	35.2155	28.3235	29.5925	27.6324	26.4059	36.1788	29.0174	28.5499	25.4822	29.7033	23.3086	36.5552	29.8726	27.555	32.221	29.7418
Pn3.2964	19.5032	21.754	20.8579	28.1743	31.5943	29.8332	27.9637	27.5158	28.8334	36.6042	25.7941	32.9782	36.2519	34.608	35.9911	25.5642	19.9062	24.3072	13.7681	26.4079	22.64	10.9879	12.6487	12.2898	7.51602	19.2469	15.4716	17.3767	14.4464	16.3411	8.73957	18.7162	16.4072	10.5731	16.7841	14.8851
Pn3.2965	14.6234	13.1401	14.6034	26.6607	21.3436	11.5174	26.5003	29.9709	23.5392	36.2226	26.0324	19.7667	42.1456	34.8115	27.0914	28.3787	13.8946	18.6716	11.3068	17.9959	14.0222	8.60864	4.69534	5.65825	3.16804	16.4674	15.1647	9.6566	7.36016	7.35081	3.19701	11.2095	5.3891	3.39446	5.76101	6.4546
Pn3.2981	7.74005	9.62771	9.06568	6.61637	5.65507	6.02246	9.08273	7.645	7.5678	8.95323	7.96198	7.73149	9.56009	9.02571	9.26452	11.8722	8.12395	9.00238	6.32591	5.91772	5.0145	2.99915	2.48442	3.09623	4.00583	5.94218	5.57269	4.98322	3.83065	3.99408	4.08773	3.87453	3.38317	4.69273	4.3437	4.46889
Pn3.3036	25.3008	28.0893	28.3216	24.8598	18.6859	20.6982	22.0975	22.4841	20.4006	32.6521	25.2849	28.5745	37.3038	33.598	32.7723	30.3582	25.6869	28.0209	13.0825	21.6389	17.725	10.2363	10.6475	9.92576	9.88637	13.796	12.5811	18.3351	15.5453	17.367	11.7484	18.5268	13.9192	13.7025	15.9601	14.9906
Pn3.3039	26.6778	27.4521	25.5259	28.3088	23.6202	27.2875	25.2143	26.1313	27.3183	34.4902	28.9037	32.2856	33.493	32.1077	34.9275	34.0876	24.6977	33.8841	17.6441	29.0505	24.8661	17.2756	17.8062	16.7861	15.5432	21.8395	18.9185	24.9672	23.6391	26.5679	19.4058	23.673	22.1116	21.4983	23.2126	18.6466
Pn3.3042	14.2932	15.9792	16.9268	16.6743	16.7523	15.2718	16.6371	15.5254	16.5248	18.6223	16.3728	17.1062	16.2783	15.0773	16.8201	20.0569	14.3493	19.377	12.0471	14.7827	14.0274	12.3012	11.5366	12.5785	8.49855	12.3539	12.1592	16.1401	15.5799	15.051	9.94169	13.2752	13.2161	11.0553	14.975	12.8305
Pn33.10	31.2955	19.3948	22.2092	19.7062	18.7011	18.9486	14.3795	20.7566	19.1503	30.4694	27.6106	27.549	32.1109	27.5898	29.4872	29.0866	22.7135	21.9487	12.8309	23.2133	18.7617	7.78976	10.8354	8.25917	9.31825	14.7209	12.8055	16.28	14.4081	14.8731	12.9707	22.5819	18.5436	13.7972	14.4986	14.6363
Pn33.110	10.0686	8.36261	8.3193	7.43162	7.09742	5.67303	6.92279	9.85187	7.71778	12.9038	10.5962	11.5684	13.7617	10.9371	9.26637	11.975	8.17962	9.47276	4.0751	5.5856	5.07559	5.34458	3.13338	3.11667	4.19895	4.12636	4.86117	5.01069	6.83636	6.36267	3.52195	5.0756	4.40765	3.85633	5.37909	4.39477
Pn33.138	20.6564	12.4399	14.0232	9.91002	6.97833	8.83837	7.35052	12.2987	12.184	13.9094	11.4124	12.9895	21.1869	15.9224	18.6886	13.2732	11.774	13.1052	6.15531	11.2337	9.52713	3.95025	3.46799	4.05066	4.81437	6.47732	5.57682	5.73427	6.69089	6.41511	5.70187	9.28796	8.58404	5.42008	7.47005	6.33409
Pn3.3160	19.2195	21.7986	18.9499	14.8646	16.8966	15.3324	23.5066	21.0227	20.2413	19.3257	13.6961	14.9203	25.7213	21.6345	22.2143	15.5528	17.7006	16.5097	9.25328	13.992	12.3936	10.9864	10.3994	9.24408	10.0895	12.6496	13.2088	11.076	11.1148	9.63576	9.30213	8.94109	8.29673	10.3776	8.33323	8.27433
Pn3.3179	56.8574	65.6104	62.725	70.6127	67.3036	68.7579	71.2166	69.8804	75.1144	76.0358	57.0348	71.6596	80.4598	75.852	82.2445	62.8871	57.6922	64.3054	27.5419	53.5741	47.0005	40.1874	40.6023	44.918	41.9509	70.3257	65.7477	42.6103	36.4193	43.8242	27.8943	41.2269	38.3892	32.5677	39.5145	36.7175
Pn3.3198	23.4842	24.1682	25.9881	28.0809	24.5536	26.1641	23.5721	24.7183	27.5851	27.0941	20.1423	24.5112	33.5654	25.6951	29.2482	25.6052	23.5864	25.2536	17.5245	24.5748	25.2027	15.3686	18.8198	18.0763	12.8714	24.0337	20.7184	19.1619	21.0497	19.5725	16.8695	19.9733	18.6275	17.8281	18.9962	20.087
Pn33.208	22.4351	18.8009	21.9767	16.1192	14.5867	17.8595	17.3815	17.3496	20.6298	23.4341	17.4261	22.9982	21.666	20.5297	21.2605	20.2885	19.984	19.0057	11.875	17.8975	16.9391	12.0331	11.5222	12.7182	10.6943	15.1796	13.8266	16.3811	17.665	17.567	8.70704	16.4535	11.219	13.1141	14.0605	12.6741
Pn3.3209	70.1381	66.3842	83.7282	66.2876	66.4253	74.5171	55.3726	82.1162	80.6593	82.596	57.9341	75.2686	92.4753	78.9211	94.6979	67.2619	84.5273	85.381	44.5042	54.4762	45.8432	45.117	42.7219	40.3824	48.2248	60.287	52.0796	51.3224	51.2848	48.9204	34.1852	38.7505	39.7266	38.5451	43.6528	43.2768
Pn33.21	10.6032	10.2176	11.2149	8.46053	10.0335	9.67137	11.2123	11.6016	10.2216	10.7086	13.706	12.8386	11.6082	11.7249	11.7228	13.2342	9.2228	9.81852	5.68197	7.50489	7.38793	7.37002	7.18382	7.37816	8.16957	7.14257	8.78536	8.23428	7.63671	8.2899	5.02789	7.24147	7.13079	4.78888	6.26549	6.2366
Pn3.3215	91.2172	33.6866	53.4964	71.5682	54.5012	60.6238	53.0571	76.5035	66.1828	99.6177	87.5016	95.002	97.5947	83.5583	80.8562	34.8174	50.6399	39.9981	14.6994	19.4738	17.477	17.4668	17.9177	17.0841	16.7527	13.447	14.2243	19.0252	17.5983	19.176	13.5247	21.1249	16.0703	20.5758	21.4679	16.334
Pn33.236	9.43617	8.20549	8.34032	8.82725	8.66964	10.508	6.22298	8.50975	9.27428	11.2399	8.19668	11.291	10.6067	8.52046	9.60239	7.19175	6.77746	7.24568	5.81976	7.78794	7.03512	6.41287	4.07983	4.57917	5.30686	6.875	6.21624	7.74622	6.8764	7.72823	4.21864	7.62849	5.39988	4.50243	6.37768	4.56609
Pn33.251	23.0531	14.9446	15.7313	15.4629	11.7135	13.8908	27.4486	27.4445	25.9654	17.7838	14.5238	14.3854	28.4281	28.4174	23.8307	7.63083	10.0461	8.654	18.6883	15.6869	14.7979	12.9202	12.4408	13.2865	11.4367	16.6893	12.9253	17.9635	17.7736	15.9528	15.9467	11.8538	10.6929	14.868	13.9947	10.8076
Pn33.263	67.4059	88.0105	88.2417	50.2168	54.6223	56.4114	52.9678	64.973	65.2135	63.831	63.3664	71.896	82.3367	91.5612	91.9159	70.6894	67.5589	77.2307	44.8852	53.674	60.421	31.4367	31.2089	35.438	38.6496	39.1006	39.5288	31.382	35.7137	34.2624	46.011	41.715	51.4703	51.9301	48.3666	53.8173
Pn3.3284	17.8476	24.5605	22.007	13.9809	10.7024	12.361	22.8344	26.6687	26.2216	25.9744	15.1777	20.1332	44.3455	31.097	40.3172	20.6009	16.3445	16.3178	15.4203	24.9703	21.3544	18.8579	10.4621	13.3122	8.09442	23.5444	17.9136	12.8567	13.3324	12.933	13.8955	9.71961	11.3642	12.311	17.2891	15.5446
Pn3.3289	46.5734	45.4386	41.7551	36.448	35.1897	35.8173	35.4345	41.4846	39.5258	43.5517	33.1322	39.4321	50.0543	43.8754	46.1041	54.0471	45.7056	46.8215	19.6471	33.0192	27.8445	14.7142	21.3482	19.1432	12.9559	22.6966	20.4265	24.4757	25.2825	26.5468	25.7538	30.8661	29.1348	23.5918	27.8139	26.7791
Pn33.29	44.327	36.6748	38.5105	36.2292	34.7983	35.0555	35.5973	36.2648	37.507	46.939	36.3654	40.3121	47.7711	46.6	47.7403	44.7087	35.3362	41.7522	22.6023	26.6531	25.7959	15.9278	18.717	17.7309	14.7801	20.2396	20.6267	22.7524	24.3802	24.3444	22.6831	24.2767	22.9901	21.6576	23.7375	23.6309
Pn3.3367	53.1975	63.2329	61.6394	54.6505	54.3503	57.7702	53.2708	53.0903	55.7911	69.3904	57.6803	66.6361	76.5036	75.5514	78.3699	69.8773	60.9452	68.8558	34.8133	57.4381	49.4449	30.6437	31.899	33.0653	33.4175	39.4673	41.6196	34.8875	35.8126	39.629	35.4708	38.3756	39.3791	38.1865	40.7515	40.9825
Pn3.3387	19.4983	15.5168	18.0579	12.1142	10.8424	10.9687	11.3598	12.7791	11.9252	21.2505	16.0309	18.6382	21.3359	19.6187	20.7809	18.2682	12.5425	14.9819	7.45534	10.9229	9.57698	4.66474	5.86405	5.13465	5.36203	7.83521	7.46471	7.66763	6.26034	8.7332	7.99633	9.40887	9.82761	7.96178	8.59684	9.62088
Pn3.3393	13.3704	9.97581	10.266	9.25214	11.0386	10.9178	9.42072	11.2286	10.7046	9.22528	8.19453	9.48215	16.3636	14.9709	18.1555	7.64257	8.46747	6.1314	5.41033	7.61883	7.57471	4.84737	4.24357	5.34895	5.76245	8.98671	6.58033	12.871	6.68498	10.6599	10.4268	6.90204	8.64524	4.75607	8.38737	7.94199
Pn3.3408	48.0012	81.0771	58.8243	58.4751	55.4734	58.0431	66.0552	61.9394	61.926	75.5407	54.8729	62.2652	60.268	56.7799	56.4672	78.2261	55.6441	62.8209	39.3589	53.17	45.5428	38.6895	32.9865	30.9221	27.9993	36.9611	33.279	46.2597	44.7533	44.2359	34.6376	48.5693	41.7298	34.9154	50.8358	42.4962
Pn3.3438	10.7465	12.1568	12.2775	13.8709	13.9867	13.7011	14.1161	12.9965	11.3673	15.2938	11.4504	12.3571	13.1774	12.1109	12.1782	15.133	12.1606	13.494	7.84865	11.9002	9.6875	9.18165	9.10173	9.31485	7.16243	8.95259	8.98068	10.8861	11.0996	10.7585	9.14307	10.1845	10.1654	9.271	8.65102	9.69806
Pn3.3453	5.79604	6.97958	5.56803	7.91473	4.24281	8.13144	7.037	5.41501	7.684	5.42048	3.74282	5.01211	8.7117	6.7266	9.19791	6.72186	4.95554	6.1176	1.71287	2.86395	3.37067	0.844263	0.846756	0.658561	1.38273	2.94901	1.21525	1.21468	0.38873	0.279366	0.845194	0.32222	0.374712	0.31042	2.24286	0.930116
Pn3.3487	43.5044	33.8768	35.1413	34.9437	33.0646	35.8471	34.2715	33.5821	34.0943	40.5333	34.3071	35.3921	48.107	42.5302	45.8413	38.8289	33.173	35.4809	20.7834	27.68	26.8477	20.3853	23.0663	22.6912	16.8888	21.0733	19.2049	22.3633	23.0299	25.4916	19.4508	33.9495	25.3725	25.0898	29.5228	26.1337
Pn3.3518	16.3865	19.3672	18.6953	19.1611	19.0917	19.8807	20.1545	22.612	23.657	21.135	13.5027	19.8134	26.638	23.2792	27.8766	24.8934	18.1572	21.5186	11.4396	18.6788	16.9161	9.1333	11.2291	10.7916	7.14377	16.5365	14.4589	12.7299	13.0004	14.133	10.9142	14.9032	12.9834	11.604	14.3194	13.5091
Pn3.3522	45.8475	48.7218	49.1791	47.4233	53.3803	50.7741	45.6486	45.7639	49.2733	47.3317	40.0768	46.994	49.7253	47.2174	51.2104	48.061	46.105	48.3427	30.7181	34.7166	35.9204	25.0081	28.863	29.6296	24.5997	29.313	30.1671	30.1992	30.6695	35.6536	24.7241	28.8128	32.7336	31.5868	30.6031	34.4728
Pn3.3579	14.9931	26.3031	18.0687	17.8051	16.8505	16.6045	23.9358	24.7002	22.7076	21.8707	21.6114	21.3874	17.159	19.8424	19.9967	26.5318	17.57	17.5748	10.7169	18.9634	17.6107	10.6749	9.13435	16.4272	11.1776	16.8244	18.5248	14.916	12.1226	11.0657	7.79657	11.6692	7.52261	7.28167	11.0416	14.5749
Pn33.60	38.3608	32.2714	33.154	29.24	24.2143	28.8982	26.9008	33.1398	32.8698	44.5819	29.4655	39.3028	46.2727	40.482	43.3505	38.3146	27.6478	34.0002	15.3898	35.353	29.992	14.5166	16.4805	16.1452	12.3394	27.077	23.38	24.183	24.7971	27.1231	16.919	31.9557	25.382	20.1952	25.2909	24.1134
Pn3.3664	9.66607	7.71442	8.87675	6.51958	4.42138	5.53124	6.95734	9.62051	8.19618	11.1326	8.8493	10.199	11.7131	9.92253	9.75479	8.58003	7.47392	10.6076	4.00454	6.10179	5.11278	2.6952	3.14945	3.67021	3.33053	5.27909	4.72037	4.27486	3.0381	4.78615	3.61254	4.80349	4.04453	3.06502	5.45202	4.21848
Pn3.3726	5.61346	9.26408	8.8333	4.31722	4.40212	4.24636	6.09227	5.49005	6.125	8.48966	5.23999	8.31978	10.7609	10.3611	11.6818	8.68164	5.77225	7.71127	2.3752	5.06134	4.34439	0.642912	1.18512	1.18722	0.761073	2.85353	2.17914	2.41415	2.30681	2.70733	0.876679	3.50002	2.44959	1.45856	2.52264	2.73144
Pn3.3733	34.2145	25.1505	30.8816	14.9083	14.552	16.032	15.5843	24.9929	23.7539	27.1795	23.092	25.8518	32.455	27.6727	31.5958	18.4266	14.3566	18.3099	14.6257	17.1025	20.1383	13.0061	11.0544	13.2126	12.4078	17.1882	14.8566	14.8824	18.4741	15.0144	12.3561	21.1801	19.4821	18.1369	18.6463	16.6629
Pn3.3750	55.6888	36.3271	37.1312	60.2016	42.1976	39.6108	35.1116	44.9095	52.7192	57.0772	57.3134	43.5187	59.9123	47.8508	61.3714	33.0523	40.2384	35.9485	28.9356	37.3463	30.7585	30.4432	30.5838	29.7514	21.5951	29.9914	29.3028	30.3377	27.5692	31.7745	30.32	31.9187	27.2141	33.7256	28.7461	27.2065
Pn3.3751	9.77781	9.19465	7.48118	13.0459	13.1895	12.1485	14.2378	19.8393	16.3992	20.3873	11.9674	14.4922	22.2275	20.5795	21.816	10.5985	10.4257	8.48099	4.68486	9.83336	9.93722	6.85573	3.98287	5.63241	3.13278	11.6747	9.297	5.66321	4.9819	6.17602	3.37218	5.1376	4.60389	4.09583	6.60216	6.39565
Pn3.3759	37.8616	40.3317	38.7586	34.96	36.4206	39.0317	35.3492	40.8896	39.914	43.1141	28.9345	37.3938	49.2168	50.9729	51.449	47.7029	37.4597	42.8135	13.9258	24.1903	20.7751	10.7422	12.2346	12.1079	9.2272	18.8045	15.7349	12.7013	12.9421	13.8106	11.2834	13.9691	14.5811	12.9745	17.0167	15.2538
Pn3.3767	9.31254	10.7503	8.90206	9.39857	10.0394	9.83781	11.4153	11.3081	12.5169	12.8616	8.77319	11.0501	12.3124	11.7869	12.6232	10.6282	7.57692	9.94183	4.82166	9.3431	9.37042	4.79068	4.63514	5.30461	3.41142	7.68816	7.18871	4.99158	6.49426	5.86314	4.11614	7.22763	5.66127	4.51416	5.57366	7.05972
Pn3.3810	6.01615	5.09457	5.62787	5.15094	5.16602	5.44561	5.01595	6.29063	6.16397	5.97757	5.20198	7.10542	7.62739	6.60592	7.21437	5.7534	4.41557	5.63114	2.8702	4.54734	4.2253	2.3722	2.38913	2.77544	1.93701	4.09854	3.75449	2.978	2.77187	2.88732	3.2422	4.08069	3.20817	2.77289	3.3483	3.2222
Pn33.83	0.765227	0.158678	0.417118	0.216586	0.235469	0.791706	0.638462	0.431975	0.572383	0.527757	0.427629	0.153332	2.44898	1.00674	1.86559	1.13698	0.698427	1.11235	0	0	0	0	0	0	0	0	0	0	0	0	0	0	0.0486443	0	0	0
Pn3.3833	34.436	38.8743	38.7865	45.7377	43.7388	44.9808	46.2124	48.8933	46.5031	47.2968	33.2819	43.359	58.4635	50.0285	54.1844	44.2066	41.473	45.7471	20.4199	36.5657	33.4263	23.2837	26.5432	24.9962	20.5569	39.2821	32.0922	21.5542	23.7545	24.399	16.6515	25.5761	23.1573	20.4167	26.4401	25.2582
Pn3.3865	38.1378	38.9289	40.5515	40.2246	38.8316	44.2524	43.2598	39.503	47.134	49.1718	43.7186	50.7155	51.9331	48.6149	54.5208	50.0012	35.955	52.8036	20.3695	32.8387	33.1342	17.7059	18.2035	20.9495	16.2473	23.5947	22.0043	22.5402	20.919	24.3245	19.8859	29.6501	25.168	20.5603	26.4934	28.6278
Pn3.3894	23.1815	20.2688	20.879	22.6149	22.3963	23.2207	23.2572	23.9875	23.5931	27.2879	19.149	23.6477	28.8291	27.9844	28.4939	26.3945	19.9168	24.5862	9.98508	19.3962	15.6736	9.25847	12.3682	11.1115	8.36247	17.8409	13.9411	10.6253	10.1965	10.788	9.17931	16.7156	13.6508	9.78598	10.4459	10.5268
Pn3.3915	44.4836	51.5346	46.8203	42.5057	45.4133	46.9969	52.4726	52.921	54.8223	48.3702	40.2479	49.1596	63.2743	58.1345	64.4258	57.3338	44.9762	55.3621	27.8435	41.9241	39.6692	27.7991	30.4707	29.8798	26.3846	44.3782	38.2736	40.4316	40.9186	43.8382	26.0924	34.8639	31.5572	34.1802	35.2509	36.3928
Pn3.3926	80.939	101.811	102.538	115.102	107.995	115.544	111.055	114.231	123.572	101.581	87.8658	103.938	88.5858	97.4484	104.121	108.897	90.6282	109.192	37.2934	54.9952	53.7116	31.1123	37.6976	38.7816	33.0425	46.7234	45.7972	43.9784	52.1444	50.8671	33.4737	46.4249	44.9217	42.8224	48.4907	51.1876
Pn3.3939	6.3348	5.53412	6.84823	5.96304	6.39777	6.55232	6.74764	7.81641	6.27396	10.362	6.00353	7.49692	11.4988	9.68067	10.7361	6.73212	4.82876	5.60045	3.5218	7.85686	6.92358	5.00938	4.59196	3.98543	3.98664	8.61383	6.86244	3.98785	5.56869	4.15593	3.43198	5.48897	4.57257	2.71477	5.86677	5.53468
Pn3.3943	8.28255	10.2275	10.0405	5.36432	4.46356	5.69347	7.25007	7.5218	8.05106	8.95435	8.23958	8.66588	12.6031	11.3383	12.9075	9.21166	8.83838	11.2177	4.15989	8.18899	7.64532	3.62351	3.22589	3.56869	4.57213	6.71589	5.88132	3.79261	4.28819	3.79741	3.9558	5.13216	5.82006	3.67264	6.47698	5.5306
Pn3.3957	27.7288	30.7869	28.3566	29.1715	24.8391	25.3994	32.6427	31.9105	32.3699	44.2024	28.9519	38.8621	45.5495	43.5748	45.1981	44.9751	29.7063	39.1166	8.68513	18.0888	18.2869	7.63491	9.14404	8.85563	6.13399	16.6911	14.0924	10.0556	11.102	11.4363	6.05482	12.6372	10.2245	8.78159	13.0589	11.9023
Pn3.3968	54.1323	56.0819	55.4646	59.3213	51.1716	58.9812	68.0276	56.4126	56.4377	60.4792	61.2421	69.3448	74.0518	74.5153	77.7724	66.9075	54.1745	68.3862	30.1475	43.8221	42.3086	27.4554	27.5456	31.8656	31.0933	31.1602	35.0719	34.4729	32.1292	34.5779	28.6702	35.0436	32.6155	30.8231	36.207	34.2991
Pn33.97	20.8955	12.5688	16.0733	16.5795	12.0706	14.3294	19.5194	30.0009	27.0691	8.21684	5.65923	7.16186	45.394	23.8346	34.222	26.3223	20.1774	21.3293	9.20078	10.8298	8.15206	7.96791	5.8731	8.48151	10.52	12.2302	11.1762	6.54726	5.72248	5.81368	13.483	7.93011	9.91196	11.0443	13.4159	12.535
Pn3.3981	8.03969	6.36053	6.78795	5.03892	4.90328	4.09363	5.11774	9.38088	8.53057	7.17553	7.71084	8.23557	9.81083	10.8783	9.75119	7.04618	4.87969	6.1855	2.6039	5.29579	4.76833	2.6049	1.78769	2.01199	2.19799	2.91951	2.87348	1.00902	2.23789	1.41208	2.21351	2.53306	2.19595	1.90996	5.90956	4.64749
Pn3.4007	11.925	15.5036	12.9547	15.9463	16.7042	15.1606	16.4216	18.6883	17.4322	16.7876	12.8314	14.7114	21.7774	20.9428	19.648	17.54	11.9482	14.2664	6.79176	16.0456	13.617	7.08917	8.824	8.204	5.87522	17.6217	12.1986	7.91445	8.15141	8.05088	6.06329	10.1613	8.33987	7.07667	9.88432	9.05746
Pn3.4008	2.38045	3.20277	3.36336	3.55972	3.35067	3.85228	4.0543	3.5143	2.81604	5.37686	4.18001	5.14632	4.49398	4.52846	3.97819	4.55415	2.99843	3.77291	1.97823	3.22012	3.21737	0.845915	0.884115	1.05875	0.848192	2.62587	1.92971	1.94729	2.33342	2.02936	0.720797	2.04387	1.88303	1.15708	2.40768	2.03274
Pn3.4010	15.2464	12.8092	12.9016	15.5411	14.3001	14.3374	12.8771	16.7921	16.0902	20.0161	16.5818	16.7877	21.7102	20.9628	18.358	16.1075	14.783	14.1154	6.20175	15.17	11.3029	11.7568	10.1801	9.7397	6.22723	12.3914	9.74846	9.0704	8.28474	9.3087	8.89646	11.4968	9.34884	7.88287	9.58787	9.16492
Pn3.4026	8.43151	4.73516	5.46793	5.386	5.27002	4.57744	4.41672	6.72157	3.62963	4.72468	6.63572	4.25534	9.15283	9.57598	6.50582	4.31489	6.1368	6.15837	2.60567	3.523	4.36247	4.37728	5.17691	3.86198	2.57403	4.31932	2.32028	1.77271	2.02044	1.28347	2.34447	0.759969	2.39515	2.54585	2.52922	1.31483
Pn3.404	10.1209	12.3091	10.3597	10.9504	9.79917	10.8921	12.8241	14.0909	13.464	20.0042	13.4095	19.3781	14.3994	15.5042	14.5155	13.2096	9.03691	12.0216	3.36967	9.88899	7.71087	2.67736	3.38738	3.04337	2.73705	8.22295	6.28502	3.41262	3.95456	4.52467	2.08581	5.70198	4.46158	3.16047	6.66929	5.58563
Pn3.4072	8.7366	8.03156	9.25234	9.34155	5.0541	5.64932	5.30132	10.2395	9.69343	12.1178	13.0193	8.05274	11.8355	13.2755	12.6806	6.26472	9.50967	7.48616	10.1115	7.33435	8.58365	7.592	5.6502	7.33052	8.1141	6.79374	6.89038	6.1397	6.9202	5.65447	8.64356	7.88276	7.10877	6.15676	7.21562	6.82916
Pn3.4079	33.2173	41.3871	33.1646	38.7494	36.4556	32.8145	45.776	42.8878	39.673	43.1581	31.822	35.5991	46.0507	41.181	38.0624	50.0629	33.6197	40.5847	15.604	27.0268	22.1027	15.1521	18.4368	16.7012	15.3071	33.9897	25.6212	17.2204	17.9308	19.0313	16.2605	21.2908	19.3706	17.599	22.9576	19.612
Pn3.4099	7.73966	3.62371	5.09271	3.24746	3.17753	4.33738	3.25348	3.40219	3.66395	6.67542	5.28728	6.17558	11.8139	6.91461	8.66195	6.29457	4.34996	6.23924	1.39555	2.31113	1.73428	0.030077	0.558388	0.194394	0.959159	2.42067	2.30604	1.52898	1.33869	1.60545	1.23565	1.39032	1.43068	0.714295	1.6365	1.55227
Pn3.4178	69.6371	78.5806	72.5809	80.2024	72.7039	78.2569	74.1452	67.9119	72.0567	75.9354	71.5171	80.4968	78.646	80.1339	79.0516	71.804	64.245	72.6645	41.5723	64.0829	61.7352	55.4934	51.8657	50.1087	43.9039	48.797	51.0255	53.4357	51.4741	53.493	40.8777	55.0969	53.715	43.9135	51.478	51.1931
Pn3.4184	44.375	42.4582	39.1813	35.41	34.1873	35.3681	38.9749	32.8521	35.492	37.0022	43.1423	40.8423	42.0223	44.8336	48.5759	39.6819	34.74	36.5338	30.0684	24.9448	27.1004	32.0971	27.0348	30.308	35.6522	30.3101	33.2879	32.1831	29.2863	33.8428	28.1178	24.4921	25.2623	28.7605	29.566	25.3497
Pn3.4195	28.2106	28.3438	27.6002	29.8881	31.997	28.8475	29.4918	32.9564	29.411	36.2215	31.8037	36.3169	35.4704	35.4323	35.2306	31.1854	25.985	29.1485	21.2943	30.4749	25.6614	23.8459	20.7304	19.3201	20.8657	26.2747	22.0456	20.7555	20.0055	21.9191	21.376	25.8823	20.5943	20.1447	25.1197	22.6301
Pn3.4226	34.1194	29.7703	34.1254	28.4553	28.9334	25.7873	34.2817	32.2797	31.4869	37.9624	37.9686	39.0667	47.5269	52.9032	46.3768	44.7124	32.2344	37.562	19.8154	37.6916	30.5668	22.902	19.655	21.3782	17.042	28.8228	24.9775	26.1188	23.0255	27.2901	16.4603	27.7896	23.4919	20.4678	25.6904	23.3178
Pn3.4249	14.728	15.0803	15.836	14.8368	15.7868	19.4259	12.2959	14.0897	16.4511	17.8942	14.739	18.716	16.8775	16.526	16.8379	15.3242	12.6405	17.1369	8.89473	11.5856	10.393	6.41357	6.52514	8.4735	6.15555	8.19797	8.54749	8.41351	8.64628	10.3055	7.73393	9.72034	9.06108	7.01772	8.38942	8.80388
Pn3.4334	2.56946	1.31933	1.9405	0.633616	1.59888	1.4171	1.44777	2.85052	1.22282	2.23465	4.02959	2.1673	7.24863	5.82447	3.90793	2.0551	1.82815	1.82539	2.88097	2.56452	2.28766	1.23467	0.596346	0.695116	1.83894	2.00578	2.28322	1.32867	0.387209	1.1559	1.35264	0.941092	0.707793	2.33526	2.37801	2.73831
Pn3.4336	8.86924	5.63968	6.81968	4.24024	2.9469	3.12348	7.5985	5.26731	5.63567	6.25244	7.91033	7.67584	12.8618	10.9415	11.9312	6.93968	4.85603	6.07363	2.51628	3.29268	2.73485	2.27235	1.39516	2.1807	2.40378	3.93941	3.27718	7.43108	4.56589	6.2455	8.5073	1.63088	5.427	2.15065	3.06707	3.18804
Pn3.4337	25.7456	18.3579	23.0264	22.7507	24.0901	24.4296	22.3118	24.8013	22.3301	26.7422	27.8719	26.3925	27.2757	29.5581	26.8115	24.8134	21.8188	23.1549	18.312	23.7584	23.1982	18.9656	18.426	20.143	16.5281	19.1877	19.575	22.0186	19.8863	18.9885	18.5918	21.1269	20.2698	16.9602	19.4254	21.1497
Pn3.4345	23.6102	11.5057	19.0913	18.6891	18.5648	17.5985	23.5663	20.8951	24.531	30.0714	28.3976	29.0378	31.8516	30.892	29.7009	23.9639	19.6817	23.223	12.4008	11.6413	14.0957	10.481	7.62449	8.8873	10.435	17.9076	15.507	10.2787	7.44705	12.1102	11.5293	7.26944	8.49875	7.75454	13.9659	12.4323
Pn3.4349	30.9082	28.7533	29.6691	29.3754	29.281	28.9979	27.9132	27.1806	28.169	32.0766	28.1424	33.0384	33.9288	31.7949	34.3191	29.1939	28.188	31.2472	19.0203	22.7462	23.0622	15.1292	18.2766	15.915	12.2146	17.9573	17.6575	19.5588	19.5582	21.6257	20.0455	21.3083	21.7861	18.0747	21.0722	20.9168
Pn3.4353	13.7472	15.6861	14.1689	16.6441	13.8541	14.7094	14.2777	16.1987	16.659	15.9308	12.7574	13.0409	13.0196	13.4352	12.3842	16.7547	12.8085	16.1221	8.09227	14.1489	12.8188	7.69907	7.64887	7.14055	7.9413	13.3078	11.9903	7.74893	8.27525	7.35771	6.8587	11.3739	8.92617	8.81285	11.3043	9.75766
Pn3.4460	34.1531	32.4246	33.7406	38.5535	41.2057	40.3912	32.865	40.7474	38.4687	38.9294	28.4845	35.797	42.2818	38.6895	40.5366	36.7037	32.2706	37.7279	20.2838	32.9062	29.3097	15.9808	21.9152	20.7469	18.7232	28.1908	23.1253	26.0284	26.3702	29.4243	20.691	28.4219	26.7062	23.2321	25.0475	25.0904
Pn3.4498	40.9127	45.4608	45.5121	41.5529	44.6665	50.1575	46.7546	46.0761	47.5993	56.672	40.7649	50.7451	47.7902	49.1812	47.7966	47.2672	43.469	50.394	23.1305	31.4689	28.1211	20.4087	21.8041	22.3365	10.9587	22.0824	19.2295	33.3261	40.2891	38.6462	18.9941	23.7027	22.4358	24.7355	25.5419	28.3547
Pn3.450	19.4999	17.2194	18.1409	20.2638	17.2998	18.4309	16.3168	17.4115	16.5147	21.0768	22.6258	21.5591	23.1589	24.0052	25.8248	17.8768	20.0291	21.7382	11.5792	18.6603	17.728	12.4858	13.5603	14.2824	14.5045	15.7603	14.318	11.2974	12.6143	11.6971	11.8773	14.5153	12.8617	12.8629	14.7308	13.8859
Pn3.451	44.2547	40.0553	42.4502	36.6859	32.7499	36.1625	33.1012	37.0013	38.368	49.9303	43.1944	48.9154	52.8978	49.4068	48.476	44.1898	34.7029	38.8859	21.5272	32.9051	29.3732	21.7283	24.124	20.4356	19.6761	26.5952	22.1902	25.8058	26.3755	24.3933	19.6718	28.7423	26.916	25.6298	29.0836	27.5626
Pn3.4530	146.48	167.684	163.46	165.407	168.219	178.434	157	137.358	148.612	188.739	158.72	179.657	171.51	188.461	183.81	182.941	168.615	184.369	96.2856	134.89	127.213	75.8268	119.3	98.8902	80.5501	109.524	101.019	141.721	142.772	138.415	95.0691	113.503	112.891	114.156	111.076	110.487
Pn3.4570	12.3109	4.17097	8.52963	6.18817	3.63295	4.75024	3.58202	4.76054	3.4343	10.5551	8.60146	6.46624	8.15195	7.59366	8.06978	5.50837	7.98203	6.82466	3.77783	3.24546	2.18218	0.782322	2.62816	0.894313	4.57512	3.17056	4.53829	3.25162	3.09514	3.03863	3.67316	4.65683	3.419	0.541669	0.251129	0.640882
Pn3.459	14.1524	7.22722	9.51066	26.9495	21.3172	21.885	43.6869	33.9437	35.0419	41.1193	22.3115	31.5427	33.5387	29.3558	29.6411	26.4724	13.5967	18.0925	10.8189	19.0472	15.4158	7.26537	8.85151	7.04656	7.9646	13.2201	10.086	18.361	15.9969	17.1721	17.3864	12.6852	14.9905	9.44325	19.3107	14.5639
Pn3.4639	24.9118	31.8255	26.5258	28.4474	25.929	26.4322	32.0805	32.1936	30.4273	28.3766	20.2322	23.3703	33.0387	29.2691	28.6003	34.4193	26.446	29.0415	19.4215	25.3265	22.7914	16.8942	19.0651	17.0175	18.9311	25.3311	22.1522	22.9257	21.5534	22.2745	18.8227	19.2501	19.6648	20.6206	21.2169	19.9066
Pn3.4679	12.7996	15.0441	15.9362	8.92389	7.40597	9.12642	10.3109	13.1791	12.5018	13.6617	13.8372	14.4976	16.7336	16.0762	17.8574	12.7407	13.8109	15.2309	5.54995	11.0267	8.9781	5.69573	6.34458	6.91455	7.04221	7.9426	8.6621	4.53238	5.82136	7.13572	6.23994	7.63632	7.62619	6.56399	7.02901	6.37683
Pn3.4837	19.5179	19.5091	19.3819	16.0654	14.2174	15.5424	13.4902	15.6161	16.9907	20.5918	20.6342	22.3704	24.9729	22.3336	22.5515	24.0406	16.9746	20.3182	7.49751	14.6976	11.4942	9.12708	8.54455	8.13571	7.17998	11.1858	10.0554	9.86018	9.92344	11.3267	8.91653	12.6174	9.92344	8.59449	10.7457	10.3722
Pn3.4838	8.4884	5.9324	8.78385	9.40836	9.5076	10.1482	14.8799	10.0196	10.3939	12.966	11.1456	12.5788	17.5244	14.8402	15.5716	17.9008	12.7657	21.1999	2.26516	6.81662	8.41334	4.45686	2.7581	4.75807	1.51202	5.79795	5.57657	5.34357	4.13271	3.84247	1.67843	3.26441	3.74119	4.18522	5.09677	3.93633
Pn3.4848	21.2238	20.5727	21.2179	19.419	16.97	19.1544	21.2745	20.0416	20.8434	26.3756	24.3922	24.2876	22.4447	23.232	22.2468	22.4461	20.3213	22.4461	14.6547	22.832	18.7501	11.9502	13.4241	14.0235	10.9601	14.3337	14.2273	14.4968	16.4908	17.8734	13.712	23.0027	19.3149	15.7029	15.0464	17.0103
Pn3.4849	14.8915	18.5069	14.588	20.5286	20.7499	20.0363	18.0193	16.8171	17.6838	21.3767	17.7012	20.0432	18.3667	19.0306	20.424	21.4607	14.8226	19.8248	10.3433	19.3922	15.5884	10.2606	10.0474	11.3278	8.20811	15.0308	13.2054	15.2439	13.9271	14.5401	9.44346	13.9345	11.7306	11.7145	14.1259	12.5932
Pn3.4869	24.6832	24.8141	24.6323	24.7958	25.3833	25.0337	26.101	22.4684	25.7755	30.8268	21.8609	26.0351	31.1232	27.4509	27.8103	30.0293	23.0494	29.6616	11.1644	19.3256	16.1833	11.4111	11.6254	9.95469	8.45071	16.74	14.3723	11.7476	12.3274	11.753	10.1202	13.7581	12.26	10.5095	13.3397	12.7502
Pn3.4889	18.7984	21.0472	20.5346	25.4066	24.7605	25.6051	23.7883	25.007	26.6343	26.7379	18.9087	24.7606	29.3385	27.3924	28.8066	25.2713	20.9314	25.093	12.5495	19.3239	18.4033	9.21514	13.6601	12.527	9.67627	17.374	16.2008	14.8045	15.8469	16.2559	13.4608	16.267	14.9973	13.3879	14.8419	14.2271
Pn3.531	6.29137	6.13155	11.6109	7.63713	7.24037	3.14605	5.67864	3.99123	3.4902	8.14767	8.8129	4.73998	4.45696	10.7187	9.91627	2.92627	5.95485	2.93612	0.615334	2.79819	2.91074	2.42983	2.07863	2.37547	3.34584	2.61142	3.62247	3.56446	2.89812	6.77217	3.17091	2.04726	3.15947	1.76651	2.03026	1.75635
Pn3.551	27.92	24.5932	25.1915	27.4455	23.1843	24.2531	26.6673	27.9485	26.3186	32.7634	25.6359	28.6647	30.7654	29.9229	29.9732	32.9425	26.7968	31.826	19.5326	26.6878	23.0652	18.2491	17.8784	16.6379	15.8826	22.7246	20.3675	19.823	18.7406	20.0272	17.2067	22.8941	22.5129	20.0738	22.3716	22.463
Pn3.57	50.6747	42.2281	42.1812	44.6725	43.0657	44.7779	38.9442	40.1689	39.1319	58.0228	55.0257	48.1996	60.3873	53.6133	54.0881	47.5897	47.4026	46.392	28.5423	37.1315	38.6268	25.0475	26.3252	23.3179	24.4041	28.8681	29.935	33.9274	35.0626	32.0001	33.7623	36.5908	32.7255	29.8478	35.5088	35.9295
Pn36.104	2.54652	0.211872	0.167084	0.578383	1.3205	1.03068	0.790492	0.939336	0.917113	0.845611	1.32468	0.982721	1.63815	1.33078	1.12964	0.673259	0.746048	0.304866	0	0	0	0	0	0	0	0	0	0	0.189416	0.0626489	0	0	0	0	0	0
Pn36.110	14.0735	12.4838	9.3152	15.7857	9.67164	11.9315	16.9016	9.58395	13.1586	15.6377	12.0591	14.0999	14.8676	16.818	14.2296	23.4866	10.6249	16.1508	4.84315	14.2141	8.90107	6.66107	4.45193	7.50333	3.16374	7.76421	8.51188	6.00571	6.98368	7.03121	2.6271	11.2756	5.3678	4.64894	10.5201	9.0037
Pn36.124	17.3022	15.626	16.6261	13.5009	15.6695	14.4706	13.7698	19.336	17.7923	17.2363	14.5475	20.8649	30.9352	27.7891	27.9653	14.7518	13.6631	11.5306	7.6309	9.96597	9.19978	8.8194	10.5143	11.9153	6.95209	15.6575	13.8664	5.90903	6.79893	9.6455	2.48656	13.2572	8.92739	6.47462	10.2418	6.05617
Pn36.157	33.4141	39.009	37.1558	35.8482	37.9319	32.6071	31.9088	31.5137	32.7563	38.5135	33.6156	35.8464	45.0415	44.4053	48.4004	37.343	33.9411	40.269	24.5143	32.6972	29.1634	23.8459	24.4638	23.7177	21.9214	26.495	24.5613	25.9786	26.0825	26.7181	22.2979	27.9909	25.0899	25.8234	23.9119	24.1908
Pn36.34	39.6586	59.933	54.1374	73.5752	75.7767	74.8413	83.3204	60.108	71.698	76.1721	57.7675	71.8444	69.7197	78.2329	84.0936	62.7003	52.3501	61.1082	27.7486	64.9806	58.0686	46.9181	31.7119	38.814	31.1948	58.5893	53.0094	31.2248	33.6252	35.5234	22.7841	39.429	31.5942	28.2232	43.0464	43.8874
Pn3.651	2.58876	2.02754	1.87694	3.48972	2.58892	3.11719	2.01795	2.20052	2.40956	5.47147	4.10019	4.86618	3.53266	3.91895	3.35201	3.15826	2.22915	1.80928	1.80393	1.75724	2.13954	1.64021	1.83825	1.8841	1.62992	1.74434	1.59534	1.64755	2.61869	1.93646	1.35831	1.63125	1.44549	1.4397	1.31836	1.65049
Pn3.656	9.3309	4.28334	5.33891	6.05382	5.51775	2.95559	4.70034	10.0658	7.56104	9.2954	5.2068	6.12929	13.765	11.275	11.3627	5.45124	5.61587	7.6664	2.43585	6.67057	5.27762	2.1717	3.42937	2.83489	3.76003	5.8192	5.29505	1.00559	3.25903	1.79653	1.55878	4.48552	3.26878	1.37922	4.61545	4.04891
Pn3.674	33.2524	36.1333	35.3759	34.1662	33.6545	34.2662	35.9172	34.4508	36.2799	46.1026	33.8496	40.232	42.0717	46.5641	41.8539	46.1433	29.1905	39.2784	11.9798	29.9594	22.6608	11.7937	12.9885	11.9528	9.01747	23.915	19.2974	13.0306	13.4955	12.5525	11.5616	24.1121	17.3207	11.9951	16.7328	14.8793
Pn3.681	61.283	63.3697	53.6856	42.58	39.2341	38.7267	47.7368	74.3842	67.8967	59.4389	39.6377	51.0968	72.3285	70.354	66.8415	44.2047	39.7075	38.4022	26.4815	37.6613	33.3635	31.7983	27.2027	29.1124	25.2459	33.7892	34.4997	41.3208	33.5722	39.1361	40.4958	31.0303	34.1988	34.0121	40.6184	40.4514
Pn3.684	89.0246	37.6336	50.6443	66.9657	64.5839	59.2501	45.0997	21.5433	26.5916	105.171	67.2838	83.7387	80.1916	97.2028	79.1875	48.7271	37.9548	38.3532	12.7718	21.5028	19.2946	9.10743	12.2523	12.2392	8.52081	15.7863	11.887	28.6481	34.9504	33.2256	16.0303	31.4031	22.286	17.3274	18.4309	18.3509
Pn3.686	20.5682	16.7674	18.04	17.1609	15.6618	17.6641	17.4967	16.589	20.0683	16.3843	13.6023	14.791	18.3115	17.4908	16.8756	14.6134	17.3731	16.0163	8.54481	10.701	10.5473	7.35382	7.39298	7.96057	8.35434	12.1202	10.2972	8.08046	6.32605	7.26631	7.77865	6.01686	6.43313	6.82794	8.70983	7.8939
Pn3.689	11.6544	13.7724	14.4912	13.9274	10.6197	12.317	10.3511	14.4717	13.1464	11.322	11.709	11.3297	15.5359	14.9121	14.7287	14.4504	10.2939	14.3812	6.7003	11.2448	10.7292	6.7047	7.21479	7.76777	6.18637	9.14563	8.82231	9.31867	8.78573	9.88645	8.65531	8.73038	8.81852	9.14849	8.34849	9.86556
Pn3.706	8.21759	8.12244	10.8144	18.9481	17.0937	17.4998	20.7434	18.0342	21.3085	19.4835	22.6059	19.8646	30.1392	20.8006	27.3769	19.1853	16.0339	16.3462	7.89442	13.0663	14.9941	15.6542	11.4147	14.3417	7.49273	14.9305	11.2683	8.03123	10.4423	8.44251	4.78601	13.7472	13.5819	5.29334	11.1019	8.20139
Pn37.111	19.7119	16.7802	16.2788	11.7347	4.98017	9.10874	8.86591	14.0186	10.5086	18.0867	14.739	21.2595	23.1881	19.3702	14.274	18.5872	11.8539	16.3377	4.15279	5.74868	4.90778	5.36216	3.63437	4.24369	6.58359	8.97608	8.15722	7.9597	7.07153	7.81023	7.83266	9.9746	10.0025	5.19777	7.86869	6.74595
Pn37.125	10.3822	12.0793	10.668	12.925	14.3367	13.4123	13.4209	14.5209	14.8515	14.6113	8.89395	12.2059	16.6485	15.0366	15.2957	13.3759	10.528	12.8806	6.20614	10.7307	10.9501	6.93907	7.19539	7.20885	5.50198	10.8053	9.63343	7.37823	8.371	8.78057	5.74768	8.68937	7.9152	7.78296	7.54439	7.49225
Pn37.177	52.8064	40.4638	42.4262	35.1267	32.1455	28.9094	35.9253	39.6637	37.2719	45.4821	41.9699	44.3188	53.892	51.0291	49.9432	35.6732	31.6228	31.4671	25.8563	32.7925	29.0129	19.0236	20.4076	18.6867	20.9395	23.0447	21.3465	26.6868	26.1931	28.5739	22.2413	30.2819	27.6933	24.5127	28.6703	26.0023
Pn37.20	49.9339	43.1839	44.7364	46.2347	45.5949	47.3	45.5008	48.8565	49.3603	47.9144	37.1886	46.7714	55.4723	56.9342	53.6746	53.0396	46.6735	49.2406	22.3268	33.3371	30.7662	21.6961	23.3197	23.4984	18.9824	32.3509	27.5785	25.6566	25.5676	28.062	23.2061	22.4336	24.2509	22.1101	26.6393	25.0817
Pn3.722	36.0455	39.6188	37.1509	45.5274	42.0954	44.7629	39.3659	45.4321	45.0602	50.3759	37.8268	45.2901	47.5508	49.8873	48.4148	41.7115	36.9776	41.9314	28.8983	46.1416	37.9521	29.9064	34.0419	31.9594	26.1925	48.3386	38.0927	31.5752	32.1573	31.4741	26.8783	32.4493	28.9356	30.1849	36.0287	33.2706
Pn37.23	49.4187	53.7282	54.4056	52.3553	49.9654	59.3529	48.1526	45.038	53.946	56.0141	51.9449	57.8255	50.9248	51.6567	58.5677	47.1471	49.2135	54.4993	33.2567	48.0101	45.7797	31.1588	37.4966	38.2131	32.9131	38.7854	39.8348	40.6281	37.5203	42.6813	30.9682	41.0785	43.8821	35.349	41.1652	43.2996
Pn37.91	6.48512	7.19057	8.7332	7.22419	4.92662	8.03553	7.21593	9.02348	10.7511	11.9429	7.89535	11.8715	15.5969	12.2107	14.6906	8.56911	6.64104	10.4739	2.22743	6.53614	5.93055	1.44968	1.44084	1.5616	1.19227	3.84036	3.25587	0.0421357	0.217251	0.289817	1.73257	0.228808	1.3521	1.17103	2.07294	1.37652
Pn3.796	39.4731	39.1097	34.1937	38.2762	37.5446	38.5855	41.1365	37.6203	36.6385	48.8942	41.0829	44.7715	49.3943	43.9906	42.7963	52.5925	33.5535	43.9797	13.4263	24.6303	24.5947	19.0769	19.0413	17.5035	15.0548	22.5973	19.3826	15.199	18.5982	18.7615	15.1129	20.9007	19.1703	14.4489	20.1162	19.2618
Pn3.808	53.7263	51.471	56.5063	51.8764	49.1308	53.5338	45.4568	41.0966	46.6951	52.9221	46.3482	52.5747	51.5091	47.9295	52.8696	50.6092	46.6658	49.6716	35.0348	43.1611	43.205	32.2391	28.1383	33.6563	27.9358	32.7809	37.8337	37.968	39.8225	42.3528	38.4734	35.7225	40.0633	36.9346	39.2415	43.6215
Pn3.81	27.4452	32.6225	29.5872	28.6443	25.4814	25.2538	23.3719	25.641	25.9736	30.0293	22.7373	26.5009	29.9462	27.2578	28.1288	25.3579	24.5245	24.5619	14.4591	24.6385	23.9324	10.5457	16.0769	13.6943	11.0711	17.7377	15.3096	19.8155	18.1653	20.0231	14.6013	20.6101	18.0097	15.4339	19.0623	18.2484
Pn38.102	10.635	13.5506	13.0444	9.89198	9.99411	10.5954	9.04392	15.495	12.4479	13.6776	11.882	13.2504	22.6378	15.3498	16.6725	14.9328	13.7981	13.0958	7.19431	9.19111	9.08831	3.82233	2.67395	3.22232	6.73746	8.80152	7.64512	5.26025	8.62966	7.82425	10.6054	8.60182	9.71864	3.06077	4.76123	3.42057
Pn38.142	46.1936	54.3739	57.2569	56.1228	55.2076	58.9428	51.0717	51.4884	57.897	53.8498	44.7249	54.3282	66.079	66.6728	66.5184	55.6077	45.7372	57.1255	22.5734	37.3608	36.1997	20.5576	21.5166	23.7855	20.0097	29.2567	27.8903	24.4637	30.7156	30.2871	21.6981	26.847	24.7424	24.5193	25.3874	29.0497
Pn38.144	27.5467	31.5178	33.3816	32.8997	32.6202	34.03	36.4807	33.462	35.7909	45.425	37.979	45.9982	41.385	47.9916	47.4243	43.7913	28.7271	38.7522	12.7355	31.3898	25.4703	14.1039	18.0483	17.089	11.0471	28.9941	25.1827	18.4012	18.0452	19.1339	10.048	20.8137	16.4132	12.6801	18.5227	17.635
Pn38.145	4.50113	4.39524	4.81992	3.51019	3.25767	3.80559	3.59169	5.08253	4.73315	6.28538	4.72537	5.47613	6.09544	6.75263	6.13659	6.19453	4.56204	6.71514	3.43679	3.95834	3.96491	2.40133	2.53222	3.42333	2.9328	4.8605	4.29597	4.19194	4.56973	3.98649	3.52522	3.7522	4.19271	2.56979	3.36701	3.836
Pn38.178	71.1904	68.0677	69.7873	48.5313	43.0518	44.3287	57.9564	61.7812	59.7926	78.972	69.3209	72.9134	78.5941	68.7037	74.5154	80.8302	65.5888	77.1504	46.2292	50.1798	49.9241	38.8154	41.3667	35.2091	35.8533	53.6544	44.2346	50.54	51.1258	46.4827	52.799	64.0872	50.9821	44.6091	56.593	51.2327
Pn3.82	83.5331	107.418	95.6467	79.9696	80.6038	81.0822	88.3071	94.2538	87.0626	106.766	102.619	98.6423	102.262	102.456	99.4178	90.208	88.3598	85.6106	57.039	86.9026	75.6115	57.6049	60.5803	60.4702	70.1906	78.1239	74.0992	78.897	85.9924	87.6406	71.1004	83.1688	76.1554	78.6037	70.7231	69.5708
Pn38.49	84.3502	84.9488	80.0007	54.2622	54.5272	53.8465	54.3862	75.8464	71.4112	108.545	89.378	99.2363	119.725	101.648	106.216	81.6953	76.436	78.5825	48.4531	66.3594	62.4516	45.822	66.2805	58.8218	42.6542	60.8904	53.2117	61.4166	48.5418	56.6751	60.4447	83.698	72.5804	81.5174	62.4	67.7334
Pn3.859	15.4027	18.7031	19.8065	21.1888	17.4436	18.1385	23.346	18.7663	17.2459	26.0746	19.4559	24.0733	23.6251	27.322	22.8588	24.3848	16.2816	21.9956	6.76331	13.8777	14.5937	8.06846	9.22537	7.94638	6.8823	12.0491	10.2776	9.83954	8.93045	9.30949	5.80873	12.1571	8.68644	7.15071	9.17603	10.9533
Pn3.867	39.4092	13.8278	22.1021	36.8859	30.4044	34.0145	40.8618	37.4255	32.3457	30.1546	21.2619	23.8073	59.982	41.6831	44.3044	34.7034	38.104	40.4001	15.1742	21.341	18.9515	11.1893	11.1005	9.39935	13.9711	18.8614	14.9126	19.2243	15.0606	15.601	30.109	7.62294	18.3333	17.164	20.8289	18.0729
Pn38.8	17.4178	18.6972	17.8689	16.7747	16.2265	15.0675	18.385	16.0135	17.24	18.8072	14.3238	14.738	19.9733	15.3946	16.3275	21.0088	13.562	22.6717	9.74375	16.0527	15.3652	10.1849	7.63819	11.197	14.7582	24.0737	20.9928	9.18944	12.9336	10.198	9.17225	10.1151	9.27394	5.31281	8.9354	7.95461
Pn3.882	13.613	15.7895	15.2922	15.7307	14.2807	13.7397	17.669	16.5529	16.6308	18.4737	20.0818	20.263	16.8606	18.2931	17.0724	17.7609	10.7131	15.7498	14.0559	12.6247	12.8606	11.2051	12.3451	11.8847	13.0309	18.2882	14.242	11.7313	12.0719	11.0416	10.8431	15.2582	14.3204	11.309	11.3339	12.6661
Pn38.85	11.9326	11.1511	11.4352	12.532	12.05	13.2554	11.1908	10.9344	12.4196	18.3327	18.3391	16.5775	16.6661	18.6394	15.7919	11.669	13.7038	14.1361	8.54128	15.6003	14.2283	11.9431	7.36668	9.40028	11.4513	13.2581	13.8772	10.216	10.9994	10.0046	6.90676	9.6368	10.2992	7.098	12.2556	10.8264
Pn3.90	37.8877	38.0744	41.7149	21.2163	18.1034	18.1155	28.8016	25.951	28.719	43.1687	35.0914	43.8769	54.5339	49.9065	56.2587	54.979	40.4663	53.3523	20.6534	27.741	26.1355	15.5677	10.8848	13.7386	13.3204	19.3346	18.2813	21.4699	18.6731	26.5661	20.6123	17.1353	19.5898	16.5078	25.3662	23.8065
Pn39.104	71.4	71.0721	70.8137	87.6384	76.6631	83.0863	77.955	78.0356	73.8765	92.0452	81.956	85.7731	106.184	94.0691	100.931	96.4904	91.0628	97.8553	30.7633	52.6237	44.7474	37.5267	29.887	31.976	26.5914	39.5335	37.5239	44.8954	47.5271	47.6099	34.0576	44.0908	39.2756	35.2616	43.1736	43.3536
Pn39.106	27.0346	22.5905	23.533	22.7123	23.7087	22.1014	23.2518	22.1651	24.9159	28.0046	25.719	24.3381	28.4699	30.7717	31.504	26.5398	18.0817	24.3028	14.952	22.8404	20.9549	20.7015	17.7148	18.4304	15.0881	19.0238	17.4254	15.7008	14.8075	16.2474	19.4653	22.6716	21.666	15.389	20.3055	19.1713
Pn39.108	25.3513	24.9403	28.1363	24.1415	22.2059	25.202	23.6319	25.9726	24.8913	34.2225	28.7668	34.3713	30.0209	29.9197	30.8493	31.4346	24.0057	30.2645	14.8098	25.3847	21.5777	17.0283	16.8219	16.483	13.0957	20.8108	18.9346	16.6462	16.3789	17.6317	12.8051	18.6593	17.1988	14.9781	18.0396	16.0729
Pn3.921	13.0326	16.5455	16.2269	12.8383	12.8382	13.3004	12.723	15.4407	16.1244	18.7475	14.824	17.6018	21.015	18.3456	21.5096	18.6332	13.6102	17.7895	10.542	16.735	14.7022	7.76067	8.52399	7.772	7.55459	12.9605	12.0221	13.3217	13.5544	14.8316	9.36147	12.2062	10.663	9.42042	11.496	11.2916
Pn3.922	9.59007	8.96199	9.70813	7.2711	5.97063	6.99645	10.6941	12.0891	12.4054	16.5711	11.5187	13.735	17.6921	13.3302	15.0622	10.8946	8.12224	11.0989	2.88212	5.59536	4.54839	2.31738	2.48577	1.68796	2.28868	3.95408	4.62837	2.24744	3.51454	3.21212	2.2285	3.85573	3.68879	2.57081	2.95076	2.62614
Pn39.34	46.0681	39.9103	40.7805	42.6834	40.1218	39.7358	52.3869	50.3612	47.048	44.6707	33.5158	37.9049	64.8452	52.1339	56.2839	40.7699	33.2057	38.0992	24.5299	31.9203	29.6772	26.8975	30.6594	28.9655	31.4582	40.8552	35.6546	34.7356	28.3775	32.0642	25.3359	28.4284	28.9044	24.5138	27.2912	26.3052
Pn39.50	10.2709	18.8956	15.6347	9.36588	10.2104	11.4048	11.3605	14.2569	15.0676	14.53	10.5497	14.0038	17.5664	14.546	16.9416	12.8181	9.46338	11.8767	5.40089	9.65161	9.0568	5.97665	7.56297	7.52264	6.05895	12.8443	11.9783	5.3405	5.97417	5.69804	4.29307	6.48836	6.37372	5.82075	7.62888	7.38746
Pn3.956	20.9264	45.6663	35.2006	40.4609	42.2961	39.5909	52.9046	37.4991	41.8192	58.3868	50.4465	50.1663	46.9667	50.187	51.0267	60.6507	38.5132	47.9641	16.0045	33.3194	29.7192	19.6334	19.4113	17.8597	17.3022	35.3043	28.5526	17.3831	21.0279	20.9724	15.7184	21.3296	19.5689	15.1464	26.7946	22.484
Pn3.959	14.7583	14.0631	14.6389	11.9861	9.4391	11.4774	11.5357	12.8885	13.7838	17.905	16.9706	18.6979	17.6092	17.562	19.0099	15.8079	13.4441	16.1434	10.9151	14.4028	13.3044	7.25761	8.51669	9.26948	8.09614	13.3988	11.4569	11.2744	10.3435	12.5315	8.64992	13.1134	12.9686	8.86991	10.5543	10.1647
Pn40.187	84.1834	86.0616	90.0208	100.503	112.778	119.604	98.8565	90.8794	103.124	84.913	83.9674	96.2255	116.326	103.984	119.921	86.2978	84.41	94.8651	46.1576	65.3184	71.046	46.01	50.204	55.4149	56.1667	58.1308	74.8289	35.3609	30.8838	42.938	58.2921	52.5645	65.1046	48.9368	47.2122	58.5695
Pn40.27	28.0452	33.1194	25.8382	25.1935	26.7394	25.607	34.4517	34.8516	32.6693	36.14	29.6076	36.8002	43.8527	41.2685	35.7013	34.0079	26.2962	26.4953	21.6702	35.7821	28.1199	19.5707	20.1241	17.4006	18.1188	27.7359	22.5666	23.8277	24.9133	25.3129	21.2781	32.3048	28.136	22.356	26.6362	25.2632
Pn40.59	23.1811	16.9045	19.634	16.192	13.56	17.5606	9.87813	15.5502	17.7931	20.5399	17.4329	18.6917	27.1022	20.7695	27.4318	18.3427	15.4596	19.6957	8.80443	8.04026	8.22638	12.6434	10.2195	11.3165	11.7593	16.4702	13.7751	14.9733	16.8441	14.7016	9.18718	8.06367	11.8887	9.87967	7.99294	8.56084
Pn40.81	14.6925	19.2119	14.4655	14.9783	13.6673	13.5173	12.2626	14.9995	13.9516	17.794	12.4624	15.1409	14.9506	13.46	13.4623	19.0158	16.5724	18.166	7.11501	14.288	9.96532	6.62399	7.60932	8.24017	7.18576	13.5031	9.12342	9.35903	10.1414	8.58784	9.29925	11.2335	9.34491	9.16999	13.0827	11.5758
Pn4.1061	0	0.202111	0.637546	0.404607	0.179952	0.0504203	0.0443573	1.91788	0.874861	0.358512	0.74076	0.796829	2.32585	1.92344	2.35413	0.377789	0.672139	0.5369	0.190659	0	0	0	0	0	0	0	0.0848882	0	0	0.0796835	0.218332	0	0.0371753	0	0	0.08163
Pn4.107	17.531	25.0027	22.6309	18.9042	19.9302	22.4064	26.6831	24.1714	25.0827	28.1713	17.2587	27.549	32.0681	32.1685	34.7856	30.348	18.2	26.7005	5.44942	14.3967	13.2354	5.85484	5.1511	6.17115	4.98967	11.9581	9.47975	5.41277	5.65141	6.89601	5.56417	11.5734	7.52006	5.09413	9.4764	8.10462
Pn4.1085	6.92893	9.36154	9.18411	7.70344	7.25839	8.26893	8.20849	12.0197	8.80575	8.93859	11.0089	11.4267	11.8394	16.1132	16.0192	8.79125	11.172	8.67625	4.68317	6.62911	4.31194	5.74172	7.24312	7.74823	5.71889	6.23091	5.48714	3.6362	6.66198	5.69522	3.46774	4.45712	4.40779	4.63808	6.30913	4.88456
Pn4.1126	9.56108	10.0185	9.72608	10.4533	9.06958	8.97094	7.96896	9.71881	9.42579	12.0377	8.58243	9.86482	13.8503	10.6263	12.2922	12.7111	9.51183	11.5846	4.21283	6.87647	5.66151	1.96608	3.62874	3.35461	3.00347	2.98878	3.61428	5.35961	5.25389	5.08902	3.23719	4.86566	4.52967	4.02336	4.03031	3.3484
Pn41.132	25.113	29.0953	24.7731	26.3736	26.6607	24.8733	24.5342	23.2779	23.265	34.0309	27.724	31.0843	30.935	29.4256	31.0728	29.6608	25.594	29.7068	16.9467	24.0589	19.4867	15.9648	15.8857	17.6304	13.5181	20.3041	17.5776	15.7039	19.7188	18.7714	17.7928	24.0247	19.9289	18.879	19.6042	19.5369
Pn41.139	4.4355	2.89861	3.71908	4.96384	4.65981	4.72032	2.91573	3.28791	3.6305	6.00309	6.55306	5.18176	4.9948	6.41743	5.23406	4.32698	4.70561	3.67624	2.48436	3.09241	3.11858	2.10062	3.09123	2.59623	2.10989	3.09085	2.52224	3.31576	3.15744	3.43236	2.50065	2.64912	2.59174	2.77375	2.97864	3.63815
Pn41.15	24.0439	22.0205	23.4974	28.5821	34.4034	28.9182	23.07	28.4708	26.9769	28.5587	24.4542	31.7011	26.5211	25.7012	26.9575	24.0365	22.0263	21.9362	20.3809	20.4187	26.7165	18.743	16.0569	18.0307	15.8215	16.5809	18.8175	18.0759	17.8294	20.4348	15.522	19.1157	17.9973	16.7454	20.0882	19.3398
Pn4.1155	35.253	38.9383	34.0637	41.988	45.5388	39.767	37.0393	40.2056	37.8053	46.213	37.6084	41.8627	47.7373	45.6298	44.9685	43.4966	37.4537	36.8454	19.8359	36.2655	29.5064	16.7344	17.9196	17.0092	14.4161	28.8831	22.0235	21.461	22.3703	22.086	18.5478	26.4155	22.7052	21.8876	27.9664	22.3391
Pn41.16	63.7412	52.0248	61.5162	65.1952	59.8338	66.0419	60.9561	60.9578	59.356	60.7667	49.4779	57.923	61.4733	58.0803	61.4134	56.9957	48.859	52.0271	34.036	45.5315	40.6854	33.6845	36.421	34.5086	37.3262	50.3304	41.9799	29.6407	32.4559	31.5067	36.3639	36.8388	33.8248	34.5962	37.7053	36.6015
Pn41.177	28.5867	29.6266	30.0289	45.7639	41.6459	43.2888	97.4324	37.3555	46.0517	70.6773	41.5596	60.6676	101.834	128.242	116.903	123.91	68.6035	97.9363	39.7773	49.5642	45.796	15.9894	11.8693	14.0895	3.25027	7.6944	6.89441	18.4594	25.476	24.5326	56.1184	98.412	83.2172	32.4676	47.6717	42.6069
Pn4.118	63.5275	54.8033	50.2432	57.9307	55.019	53.2973	47.8318	51.6985	49.354	70.5387	74.3496	66.4092	65.0333	71.0105	63.1366	57.0893	61.9043	59.6251	45.4034	50.9658	43.0156	48.749	44.9384	48.3858	44.3317	42.5964	40.5612	50.8242	48.6424	47.6052	42.5033	43.9582	41.8063	42.6987	38.3081	42.7664
Pn41.181	72.4621	69.5105	68.6216	60.8003	53.691	57.1062	79.4341	72.2852	72.9785	73.3844	52.2727	64.8066	111.248	92.9192	101.799	90.2713	58.0746	79.1958	25.3176	44.047	40.3955	14.2574	18.4356	16.79	18.5585	23.0698	24.7607	29.5096	28.3892	34.3088	19.3876	24.9813	24.8738	23.8461	26.1835	25.0346
Pn41.187	29.7388	30.3516	31.4387	33.6096	31.4672	36.6305	29.3358	33.8926	36.4015	36.2255	26.3607	33.7449	41.1053	39.6154	41.2335	36.516	30.5316	36.2649	19.3019	28.5335	27.9363	11.7381	16.1261	13.474	10.4198	20.254	18.7292	22.6658	22.9682	20.6346	19.3741	20.3991	19.793	18.5789	20.7079	21.9431
Pn4.1244	1.09447	0.491728	1.66192	1.64066	0.729695	2.04452	2.33826	1.40239	0.443439	3.08921	3.18043	2.28078	2.50516	3.11977	3.63011	1.07234	1.44291	0.544275	0.515408	0.659189	0.862907	0	0.333397	0	0.731087	0.622978	0.688434	0.258371	0	0	0.295108	0	0	0.522225	0	0.165503
Pn4.1249	2.95391	3.92316	3.76337	1.50808	1.3488	1.35662	2.17385	2.81984	2.04334	2.85655	2.03777	2.56736	4.53983	5.11364	4.38627	4.01755	3.81198	3.00957	0.804094	1.06226	0.496621	0.191506	0.250192	0.314347	0.25266	0.344477	0.425988	0.316347	0.1368	0.102095	0.279738	0.193951	0.309601	0.247513	0.409828	0.169956
Pn4.125	44.8293	42.4038	44.7985	44.7525	45.0577	44.2414	44.6901	46.7349	46.3978	51.4933	37.3922	46.3427	52.9565	49.4664	49.2856	48.9148	37.4905	41.9343	19.2272	29.4794	27.8262	18.1634	21.3426	19.6777	17.5327	32.4178	26.7866	23.3037	20.6591	21.6727	20.1174	23.3461	22.2803	19.986	23.3388	21.2215
Pn41.25	18.0115	17.7937	17.9195	21.6544	20.4166	19.8403	20.8843	21.1573	20.6509	23.0549	17.9469	19.9154	23.537	20.9685	21.6521	21.1709	18.0097	18.4278	11.385	20.4351	17.5482	9.51013	10.6376	9.81389	8.45414	15.7135	12.0009	15.4875	15.7946	14.4576	12.3131	15.1647	11.8963	12.694	16.4802	13.4359
Pn4.1268	63.9206	56.7689	44.6432	56.7218	68.5827	48.04	91.3667	62.5102	53.4024	70.5882	58.7958	70.2161	79.459	98.7292	63.3654	83.6425	65.3256	50.2682	23.101	29.7245	35.6625	15.0003	13.8111	10.472	19.1146	21.3226	21.1942	27.1964	18.8172	15.5793	15.2311	40.9703	28.4591	20.3921	25.8962	18.4325
Pn4.1277	12.9645	13.2472	13.1013	15.4407	15.5584	15.3129	13.5159	15.6602	14.7095	19.5634	14.4764	17.1434	18.2466	18.0445	16.9711	17.0026	14.9652	14.9762	8.10055	12.957	11.1874	6.20712	6.38664	5.95363	7.24488	11.1076	8.52289	9.1895	10.3885	9.90739	7.71053	10.0409	7.88651	8.1352	10.2586	8.31148
Pn4.1294	18.4768	17.7169	18.9576	18.5311	16.7485	17.2151	16.1547	17.0565	17.0096	25.7963	19.0985	23.5433	25.5148	26.6581	27.2369	20.237	16.7793	20.3457	9.85298	17.7615	16.4384	7.9049	8.92082	9.21453	6.08176	11.5403	9.37494	10.66	10.4525	11.3864	8.75221	14.0232	11.5458	9.90187	12.9761	11.5201
Pn4.1300	2.44233	2.60375	2.43049	2.64008	2.18581	2.27344	5.67364	5.03412	5.56824	6.43311	6.33531	4.44258	5.04964	5.55763	5.00377	3.65023	2.47401	2.63496	2.48546	4.7271	4.5039	3.14814	2.53456	3.1325	1.57612	4.12812	2.10908	0.908807	2.81148	2.823	2.41091	2.66653	2.46303	2.01467	3.73812	4.58207
Pn4.1301	3.41876	2.47979	3.25237	2.69434	1.94429	1.43116	4.38642	3.59852	3.90513	5.66258	5.7852	6.266	5.49043	6.72764	5.31289	3.59753	2.67894	3.23639	5.03354	5.47765	4.92692	4.71399	2.40906	3.70664	1.50639	3.82629	3.75678	2.8004	5.44465	4.45061	2.99868	3.12851	3.30178	4.83479	5.12539	4.74618
Pn41.37	2.80252	3.77737	3.16437	3.30505	4.6999	4.53046	6.21765	6.59183	6.41979	4.1341	3.96751	6.40172	6.70498	6.314	6.55437	7.19651	3.36313	5.14587	1.48473	4.98587	3.02298	2.94471	3.05361	2.82912	1.64702	5.19054	4.57652	1.25956	1.0627	0.811453	0.39236	2.69444	1.78152	1.92867	2.75915	2.73831
Pn4.1382	20.591	17.5346	16.7398	15.7485	16.8287	18.108	17.8047	23.6903	18.3796	34.7769	23.075	34.0636	31.9894	29.5819	27.972	20.8574	16.7611	22.1179	6.13129	16.8053	13.4442	6.78311	5.9636	7.47234	5.61813	16.3582	13.7888	10.6341	7.49566	9.20254	5.12497	14.1319	8.42958	7.57276	13.3798	9.36984
Pn4.1390	8.86274	10.9122	9.7697	9.12739	8.96946	9.30255	9.88097	9.6905	9.68419	13.588	11.8878	11.849	13.6309	13.9474	13.0884	11.4144	8.80735	10.3825	5.10151	9.8582	8.42421	4.32298	3.5719	4.36431	4.23058	6.70185	6.50554	4.40845	4.2993	5.38489	4.95722	7.56214	7.19116	4.29406	7.21678	6.34827
Pn4.147	15.9268	21.3681	18.027	20.9597	20.3546	21.1904	20.497	19.336	20.3267	19.7917	14.3234	19.499	21.8952	19.4785	23.4577	19.8786	14.3722	19.2681	7.23511	15.004	12.9436	6.07243	5.89718	6.67383	5.68164	11.3194	9.0249	8.60541	8.2522	9.43627	7.11909	9.50433	8.73667	7.52734	10.2508	8.29648
Pn41.47	28.9901	26.4602	25.1979	23.923	21.5413	22.7926	23.3315	26.7179	27.8983	26.9168	22.7364	26.1163	32.8818	30.5738	33.2188	29.2047	23.4428	27.3123	11.7033	21.7614	20.3156	11.3601	12.5621	12.5954	12.0122	22.6872	17.7888	9.99192	9.87769	12.2583	13.4274	16.6717	16.4274	13.6294	17.1721	16.7627
Pn4.1474	8.29977	7.65574	8.1276	8.28213	7.67014	7.97361	5.26109	7.0912	8.11177	12.7904	11.5341	10.7482	10.3038	9.6323	9.3509	7.45385	8.79829	7.46304	5.4081	9.10812	7.3488	4.46482	6.05234	4.38803	4.73509	6.79135	5.25259	6.60967	7.48386	7.08078	5.79571	7.42599	6.34094	5.61298	7.61176	5.88598
Pn4.151	4.04867	2.18279	4.50836	5.46219	5.50653	4.53783	0.798431	8.77196	6.56146	8.67152	7.05901	4.00758	9.32156	7.2706	6.71423	1.02003	1.60127	2.21471	0	2.92616	2.46244	1.19574	0.369989	1.38006	1.52124	1.65925	1.14599	1.29028	2.21755	1.25502	0.654996	3.30865	1.67289	0.579542	1.58333	3.12235
Pn4.1648	40.5412	28.3973	35.6113	35.3413	24.1602	28.7663	28.266	28.3794	29.6956	47.6375	50.9576	52.0872	52.5052	51.4841	55.9978	32.1702	30.8621	25.7805	30.757	31.239	35.6381	22.6271	23.9796	21.5449	22.4535	22.6328	23.7338	25.1395	22.9863	24.9927	23.9628	35.7244	34.0304	26.5943	32.186	29.8318
Pn41.65	10.1942	15.4236	11.1885	10.0469	10.1655	8.89197	10.4647	11.0457	9.12564	13.471	11.2532	11.1889	14.9657	11.5636	11.8491	11.9715	10.8546	10.3263	6.29896	10.3179	8.3603	7.55784	4.91624	5.83663	6.66967	8.63591	7.21539	6.35973	7.00146	5.74716	7.12856	9.39851	7.47295	5.96278	9.64486	7.08405
Pn4.1658	6.23021	4.39724	5.21575	5.53485	4.58779	5.9198	4.52773	5.51454	5.41533	7.36621	6.41066	7.07559	8.41171	6.58131	7.70635	5.97446	5.83575	5.7891	4.96431	5.5312	6.29362	3.35856	3.44763	3.11571	3.41284	6.09613	4.93586	4.38173	4.48694	5.49879	4.98733	4.3111	4.6854	4.04249	4.61392	3.67716
Pn4.1672	9.23575	12.3694	11.1293	12.7947	16.1186	14.6986	14.3588	14.7243	16.5518	14.7643	9.88775	12.716	16.752	14.9733	16.2978	14.4008	10.5898	13.4958	5.69839	12.8419	11.8678	7.36146	6.72942	8.18595	4.68915	12.193	10.4803	7.00957	7.52282	8.07902	6.12391	8.01448	7.17936	6.17348	8.38347	8.55787
Pn4.171	1.19421	0	1.08802	1.0741	0.191086	0.535398	0.471017	0.667719	0.0967697	1.0707	1.04108	0.871016	0.868271	2.45093	1.14426	0.200581	0.209919	0.475098	0	0.0863111	0	0	0	0	0	0	0	0	0	0	0	0	0	0	0	0
Pn4.1711	16.1604	5.12976	16.0926	10.6284	7.16723	10.6315	8.22722	12.8907	11.6718	18.8112	11.3998	14.276	19.9376	14.5705	16.831	11.6539	8.87713	12.4914	3.35015	3.30083	3.5612	2.85333	1.84603	3.71229	2.68404	2.39962	1.6021	2.86121	2.56563	3.73374	2.48656	2.871	3.7016	0.942906	1.81105	3.10777
Pn4.172	21.5139	29.1201	27.8314	22.77	22.4545	22.7668	23.3403	23.6994	22.787	27.062	24.1976	27.6791	26.842	27.2226	25.9587	26.3446	22.5799	23.2439	13.8855	23.5999	20.1293	12.9014	13.1486	13.4011	13.1991	17.4549	16.0568	13.9601	13.8573	15.9832	14.6642	19.9754	18.907	15.8083	15.1226	17.7608
Pn4.1820	32.5266	43.8633	40.9445	45.0557	45.849	46.6035	47.1634	45.336	47.6486	55.266	43.1584	52.0823	51.98	53.1167	55.456	49.0581	36.3804	46.8785	21.5598	37.4318	33.7207	21.69	23.0559	24.0422	18.7471	34.3634	29.4125	25.8752	27.7829	29.7782	18.5748	26.9262	25.2949	23.4136	23.367	25.5682
Pn4.1837	45.2715	39.891	42.5959	32.081	30.5759	33.9454	29.6559	37.552	40.1255	40.6942	44.3953	45.2326	50.2945	42.795	50.0515	39.0508	43.6756	47.1206	25.2855	33.3539	34.7443	23.2171	20.1085	23.7335	30.9437	29.0287	33.0235	29.7252	26.0393	30.6154	27.3658	27.5662	29.6395	27.2023	28.9212	30.822
Pn4.1861	12.2663	12.2177	12.5036	12.2475	12.1476	11.3772	9.28576	9.57462	11.4326	17.3692	14.0628	14.8606	15.8218	13.8448	14.7623	14.6138	10.9308	14.5584	8.36333	10.2587	9.46537	5.65582	5.31636	6.30374	4.53839	6.43236	5.93423	8.65077	9.45639	8.49158	6.69301	9.89054	8.67049	6.6424	8.75827	8.0489
Pn4.1921	22.4429	22.5519	24.2985	21.9648	18.6233	20.1696	24.3831	27.3542	25.7155	29.5419	19.0216	24.8245	23.9566	21.4153	23.9149	33.1444	19.4244	28.0515	12.4312	17.7536	16.5354	11.0742	12.956	14.7497	10.2426	18.9936	16.4753	15.0801	14.5711	16.8347	13.5381	17.0119	14.8486	12.7621	15.3936	15.9299
Pn41.98	10.6767	9.24357	9.94033	9.04848	4.92562	10.8311	5.22541	8.87824	7.45172	11.723	15.173	13.5606	23.2943	15.7278	20.6211	7.98465	8.01388	6.27832	6.60593	4.50601	3.21261	0.748041	3.48971	1.38136	1.32745	2.55509	2.30394	4.47054	4.78075	3.24402	5.98876	2.84721	3.28452	5.74509	6.04005	5.5152
Pn4.2011	43.838	37.3361	36.73	47.122	44.6656	42.1042	45.9598	45.2923	38.1626	49.1604	30.9829	34.7362	66.182	63.0624	50.2419	45.4009	53.271	42.3599	33.1448	35.7162	27.1663	45.5456	40.4099	36.1466	34.5145	48.4773	33.0022	24.0762	19.1836	23.0192	30.6953	15.293	20.3618	20.3136	31.3187	25.8453
Pn4.2018	6.96771	2.51665	4.77148	1.89906	2.35004	4.44072	3.77201	2.29168	3.98548	3.06229	1.98504	3.20294	5.9048	6.89303	7.40131	8.66256	8.16525	10.5309	6.17641	4.54217	6.92456	6.30472	4.74439	7.35805	3.90138	3.54611	4.33978	1.06432	1.74606	2.54102	5.35992	3.41517	6.09676	9.04491	6.80011	7.56135
Pn4.2063	17.4749	18.3534	19.7577	25.2103	24.434	24.3647	22.7296	21.4585	22.7511	23.109	17.3664	21.2652	21.3459	22.1103	24.1948	22.9118	18.8209	20.7661	10.0766	18.3942	17.1006	12.3521	11.8957	12.9521	9.21756	14.516	13.959	12.8924	13.6616	13.6966	10.8442	14.7125	13.0613	11.2889	13.509	12.3104
Pn4.2069	15.141	15.8502	15.3407	17.3483	17.9584	17.3149	17.4126	17.8458	18.1201	21.195	13.0316	17.5957	23.3274	20.2466	21.8858	17.6425	14.8481	17.6545	8.72716	16.3603	13.5736	7.12782	9.09695	9.21639	6.56638	17.5166	14.0574	9.82897	10.6515	10.4209	8.75057	9.26246	9.31809	8.66938	10.1893	9.6607
Pn4.2102	30.86	44.6764	35.9969	36.7856	36.6369	34.0229	38.919	34.5514	33.6701	36.0051	25.8137	34.7013	39.2745	37.7843	36.751	44.2579	36.4781	40.8402	21.2975	33.6782	28.9325	19.2461	25.3915	22.2639	17.8778	31.645	26.3941	22.7263	21.8345	24.4685	19.0314	29.0634	26.7143	23.6559	25.7327	26.2251
Pn4.2117	194.158	236.802	207.145	193.886	163.465	171.717	260.676	248.899	235.978	193.768	165.498	177.979	208.686	202.175	193.691	200.83	196.129	198.421	137.427	185.34	171.168	139.153	112.391	125.198	168.494	185.959	187.309	153.974	140.833	149.615	119.005	131.591	131.531	127.928	135.346	140.275
Pn4.2148	2.78771	2.84652	3.12133	2.41753	0.608265	2.36706	2.20737	4.13289	3.90181	8.5417	2.90483	6.51346	10.1684	7.72958	9.7754	2.55397	1.85615	4.0329	1.67081	1.37373	0.827776	1.43459	0.231596	0.345542	0.867584	1.18287	1.62065	0.358958	0.709466	0.673356	2.32332	0.568527	0.733007	1.45107	1.98219	1.14967
Pn4.2154	9.97461	10.2337	9.51969	7.91235	6.90822	7.81469	7.14411	9.00036	8.84669	12.9028	9.5656	11.5564	16.1361	15.362	13.6979	10.5439	9.18106	11.2779	8.90369	10.9571	9.5913	4.83659	5.32862	6.03885	4.81066	5.77926	6.22729	7.01134	8.69784	7.36179	8.20899	8.96968	8.07888	8.95042	8.82141	8.32955
Pn4.22	27.9637	38.086	34.9221	38.5607	35.5746	35.0665	34.5253	32.8729	33.9499	42.5023	31.9414	37.5738	35.0193	35.8874	35.8298	38.5384	29.5346	35.3382	20.1868	27.9499	26.5208	20.6163	22.5055	21.9382	20.1083	30.801	29.7431	24.4807	24.4389	27.1652	16.9509	26.7242	23.4666	21.9926	22.4744	23.7628
Pn4.2291	38.957	27.9904	35.3932	33.8046	25.4819	29.4484	23.0428	28.3333	31.4207	46.1469	33.841	39.2941	43.0167	42.6736	45.2115	37.0292	33.6239	33.7932	14.547	23.7133	22.7336	12.1989	12.7282	14.1633	12.2403	12.8086	14.6993	22.2259	22.4079	24.8319	16.8262	21.8693	19.2691	20.3084	19.0877	19.8849
Pn4.2321	3.14277	2.13082	2.89224	1.12133	1.5772	1.5691	2.14106	1.87703	1.78266	3.41543	4.40024	3.69138	8.33218	6.35231	6.63334	2.13545	2.86263	2.55744	3.85469	2.37467	3.84224	0.527383	0.391641	0.525896	0.472344	1.26847	0.9345	0.870055	0.500762	0.480776	1.82576	1.01634	1.08608	5.48021	2.47844	2.56629
Pn4.2331	23.4268	30.0721	27.2386	35.2453	37.0568	40.211	30.3597	28.162	31.241	34.9398	37.2148	38.2183	31.9027	35.144	38.7765	36.6498	29.4141	35.549	20.4251	25.8328	30.3061	18.6811	19.0843	17.7048	21.3268	16.4587	22.4824	26.5455	29.4267	26.7949	29.2371	29.7307	25.3335	23.378	27.2231	31.7004
Pn4.2336	71.9603	55.7193	61.409	81.614	62.4738	71.2059	112.047	84.1269	80.1778	118.265	83.2144	104.183	110.474	99.5135	110.85	67.33	52.7433	64.3963	69.9234	92.7745	78.6126	101.259	50.1945	67.3361	71.2747	87.5891	78.9107	94.17	82.5734	84.7844	67.2426	79.2537	71.5331	80.0231	92.0452	80.7839
Pn4.2340	19.5209	17.2387	18.1813	19.8683	18.9986	16.6585	16.9045	16.8319	18.1141	23.8956	20.7459	22.4163	21.337	19.8141	18.6885	19.7209	15.9541	18.3644	11.0754	15.4796	11.975	9.78619	11.2126	10.4598	8.6008	12.9892	11.1007	11.3081	11.2751	11.9087	9.82779	12.4658	11.7665	9.0909	13.112	11.6768
Pn4.2345	3.06938	2.65494	2.3812	2.79116	2.57041	1.9291	2.85683	3.18777	3.53321	3.51493	3.7789	3.16825	4.33352	4.21924	3.97491	2.86678	2.01696	2.56775	1.19552	2.42571	1.84163	0.762493	0.655367	0.997364	0.790414	1.8614	1.20892	0.93451	1.21505	0.812992	0.974571	1.57203	1.37493	0.923896	0.856672	1.24928
Pn4.235	14.7592	13.7582	13.7114	15.3182	14.2228	16.79	16.3678	15.8718	18.4616	15.1797	14.8311	13.691	16.3833	14.4468	15.5445	15.7023	12.2279	16.7659	7.14971	13.5933	11.5411	8.56044	8.00522	8.98294	7.4679	17.0199	13.7287	6.75115	7.09616	7.75828	6.43087	10.8991	9.3986	6.13788	11.8292	8.4487
Pn4.2396	7.78318	5.26074	6.83312	10.081	11.6273	13.2783	10.3912	10.8795	9.7115	18.1145	10.608	15.6452	13.1317	17.3756	11.321	7.80895	5.44831	5.6174	3.84364	8.71169	8.33189	6.35704	2.7066	3.42782	5.21051	6.069	6.58535	6.68279	6.03616	5.42923	5.4044	7.01947	4.32591	6.31004	4.5547	7.43663
Pn4.2400	26.4802	33.738	35.0081	51.8672	50.1179	53.3789	55.5337	44.4729	50.4412	64.3738	43.4512	59.0943	43.742	51.3723	50.8328	41.3234	30.7419	43.8292	15.2153	31.8498	34.4546	23.6373	15.8919	21.1511	21.9783	40.3586	36.2958	20.5728	12.8442	21.0023	13.4274	15.1994	15.8407	13.0121	23.1845	17.9294
Pn4.2413	20.1185	16.4344	15.9133	13.7999	14.7622	14.2198	12.9893	15.2099	13.7136	15.66	12.1096	15.6073	17.3189	17.9169	17.5588	17.7901	14.6911	16.9241	6.18166	11.8801	9.62196	5.6752	5.05652	4.60867	6.22838	7.41648	7.87826	8.11597	9.31598	7.62762	7.54707	8.88115	8.07374	7.30732	8.36255	9.11626
Pn42.43	28.856	34.2302	34.1667	36.3093	31.1693	33.4768	34.2055	28.7983	32.2854	36.9227	35.2416	39.8841	40.5272	39.2014	37.1385	36.9993	29.6316	36.3505	14.9234	26.9473	23.4305	11.3188	14.0259	13.7504	9.87423	19.1317	13.0689	14.7404	16.0201	16.25	13.4274	19.498	18.2193	12.8421	19.8506	19.3352
Pn4.244	23.8627	32.2083	30.1196	33.283	30.7361	32.4347	29.9866	30.0083	31.2466	31.506	23.5435	28.1561	30.6893	28.9279	30.5396	34.9411	29.6688	35.4225	13.0082	17.939	15.8556	11.6969	12.8046	13.1392	10.5653	17.2368	15.6304	14.7328	18.4502	17.5761	11.0103	13.9112	14.0249	13.3439	15.3612	15.1126
Pn4.2480	10.8038	8.37642	9.47474	5.67447	5.97245	5.33977	6.88004	8.67828	8.08579	10.5198	8.86608	10.8075	12.3341	12.3023	11.3224	7.81293	6.95674	7.59258	6.74383	8.83865	7.36445	5.5396	5.65644	5.89481	4.75475	6.72605	5.3799	7.77082	7.95846	7.80764	4.21788	7.61	6.51009	6.08126	6.90845	5.05428
Pn4.2514	10.5822	9.34099	9.95631	10.2304	8.31689	9.4886	11.7848	8.00512	11.2988	14.2006	11.5768	14.0097	9.5546	10.1672	11.0113	18.5582	8.86304	15.2302	4.3531	8.90796	7.86648	3.58499	4.38021	3.94663	2.58839	7.48322	7.63516	5.02563	5.0915	4.24509	3.02117	7.18171	4.78405	3.65329	5.57694	5.02652
Pn4.2522	17.6568	13.6047	14.5134	12.7947	14.6339	13.2487	14.1785	12.6362	12.5086	19.4434	16.0993	15.5332	17.8856	18.8242	16.9417	17.1369	13.7345	14.2593	8.34977	12.5322	12.0323	5.74566	6.12579	6.09793	5.46639	7.48177	7.83426	6.91874	7.1037	9.15808	7.50909	9.41297	8.38789	7.37052	8.97633	8.26901
Pn4.2590	1.10664	1.35598	1.83315	0.945978	1.48902	1.40948	2.97597	2.9883	2.73096	2.95651	1.16937	2.30612	2.47881	2.70995	2.07621	2.74584	1.54736	1.65097	0.994893	1.16337	0.849833	0.928513	0.919367	1.3717	0.226803	1.54612	1.29725	0	0.220411	0.0891007	0.610337	0.677064	0.540394	0.0720037	0.143067	0.182554
Pn4.2604	52.202	53.4433	52.5203	59.4003	61.7618	60.1253	56.7503	56.4627	52.973	57.8135	55.8414	51.6873	57.989	60.8356	57.4422	54.6044	58.0477	52.1106	35.6293	48.2901	42.4674	40.4839	38.9196	37.9692	37.2138	39.6837	38.3786	40.442	35.9232	35.1363	35.9793	40.5454	31.0105	40.4812	38.9865	37.6518
Pn4.2612	37.9738	36.5227	33.5031	38.0544	38.1589	36.7079	45.2962	47.8401	42.7275	42.2768	36.9663	36.28	43.0428	38.9293	37.8225	50.7964	34.7994	44.3172	18.7146	32.8274	28.1551	23.6091	24.0539	25.8881	19.1625	44.3638	33.9151	21.5341	25.2523	24.8386	19.8553	31.3884	26.538	23.6132	32.443	28.0101
Pn4.263	28.6252	27.1531	25.3879	27.3976	26.3965	24.3652	25.1852	27.5134	24.7365	37.7316	24.5414	28.8622	36.5349	27.0276	30.9848	41.3033	25.6556	29.9525	9.14809	12.1458	12.1555	8.2721	4.97824	5.99109	5.35527	11.3733	7.53192	11.5375	9.87074	8.96662	7.48277	9.88195	8.06924	9.12196	11.4742	10.5845
Pn4.2683	36.2672	31.9876	34.7426	32.5649	30.9668	31.9417	30.8545	34.6399	34.8387	43.5354	32.3101	38.0141	45.4255	50.187	47.6346	36.4202	29.5418	31.9435	21.1726	31.7415	31.0217	19.5173	22.4308	21.1581	19.3813	27.7544	25.3856	23.8321	24.7192	25.9194	20.8252	26.4161	23.6972	20.6925	24.571	23.0729
Pn4.2744	90.2202	57.1331	63.4731	93.4076	86.6951	85.2322	97.6759	107.871	100.783	58.6822	41.8809	49.7958	116.16	93.5445	99.5568	70.8535	67.5458	67.6701	45.4667	54.0584	45.6819	35.9556	38.1476	33.3653	33.8532	39.9011	35.8668	30.3953	28.3934	30.2923	36.3016	35.3318	34.7191	41.7924	33.7379	35.9192
Pn4.2770	1.1932	0	0.142105	0.631289	0.393079	0.904687	0.588273	0.858471	1.70626	0.209764	0.135973	0.146265	7.34288	3.24114	5.30262	0	0	0	0.0991588	0.0507283	0	0	0	0	0	0	0	0	0	0	0	0	0.116006	0	0	0
Pn4.2780	22.3916	26.3715	21.3242	14.2606	18.1733	16.1389	18.0908	15.4236	16.0206	16.214	14.1356	12.4072	25.9573	25.1802	21.6315	18.9677	16.4948	17.0568	13.9426	12.4182	13.1421	7.26303	6.35761	6.88255	10.3587	11.294	8.91475	17.989	14.2258	19.4589	15.9402	7.93301	10.803	9.95841	11.3199	8.95423
Pn4.2784	6.47733	2.62407	4.33434	4.11131	4.11062	3.44539	9.72111	8.33291	9.41213	8.39943	7.52899	9.86048	22.1371	13.9133	17.8829	16.1532	12.4666	14.0638	5.87827	5.80819	5.14891	5.22031	4.31409	4.17633	3.28904	3.65942	3.54947	3.09447	3.04669	1.92521	3.09044	3.33542	3.32055	3.72448	7.86869	5.89679
Pn4.2792	1.92673	0.50607	1.53035	1.42998	1.13832	1.02992	2.39672	1.69881	1.82549	2.65763	1.83758	1.45162	5.31609	5.24707	3.6049	4.05766	3.80366	3.24297	0.39783	1.28542	0.90143	1.37884	2.51923	0.868945	0.638558	1.57925	0.410192	0.419852	0.519541	0.420046	1.10297	0.626975	0.489918	0.954692	2.04446	1.69433
Pn4.2827	26.2582	23.8953	24.4228	19.248	17.5958	17.4804	22.0162	20.6024	23.3444	32.7812	21.3035	25.3992	23.4759	26.0301	24.7778	25.2472	26.7533	23.205	16.8647	21.8791	18.4797	17.5664	15.3224	13.7394	18.727	21.4483	17.2793	17.5301	15.8174	18.664	18.6022	16.2006	14.0632	21.427	18.5816	15.8953
Pn4.2828	10.2475	11.9277	11.4453	11.1423	12.5421	11.5008	12.3662	12.0854	13.319	14.5353	12.0822	13.0391	10.9429	11.9085	12.0447	14.043	10.4142	12.3114	7.48785	12.5172	12.1534	8.70874	9.87323	9.78974	6.44617	10.6429	10.9279	10.4197	9.54544	9.89324	7.91592	10.7135	9.98263	7.54803	8.42523	8.49706
Pn4.2837	18.0926	23.2812	23.7611	19.3896	19.7802	19.0481	16.8441	18.7836	21.7422	22.486	20.1836	20.6818	21.5517	22.3064	25.1332	21.9986	17.0595	21.7072	10.4382	17.4404	16.5744	13.3588	11.5176	12.9182	10.7141	13.6328	16.3386	12.0358	11.0002	14.7016	10.0173	11.864	14.6975	10.0577	11.444	13.965
Pn4.2840	14.8679	9.01384	10.578	2.53878	5.97143	1.74004	9.59697	12.8119	9.96728	11.3018	6.59349	6.71926	19.2467	25.7348	19.7606	10.5807	5.14302	7.72035	2.06673	7.33645	4.47905	1.14628	1.3096	1.42474	1.64527	5.62832	2.892	1.05718	0.523278	0.423068	1.1109	9.01302	4.49033	3.46162	1.91056	2.60041
Pn4.286	28.3479	36.0884	33.4073	29.9113	27.6962	28.8508	31.2388	30.5955	30.0441	38.0699	27.171	32.6318	35.9643	37.3077	36.1085	35.3222	28.1781	30.7218	19.0452	30.9114	25.4909	11.7081	15.6219	14.7024	12.5486	20.1969	18.5576	24.2245	23.7391	22.4908	20.1144	22.7175	22.4719	21.5646	21.5881	21.3485
Pn4.2899	3.38203	3.34907	3.59834	3.21682	3.67214	4.29348	4.76403	4.10037	5.08956	5.29439	2.67424	3.99136	3.73583	5.6957	3.99349	4.31834	2.66916	3.98154	1.65766	2.79354	2.86858	1.93656	0.883051	2.18801	1.14109	2.8758	2.3661	1.34423	1.48697	0.580729	1.56328	2.25621	1.59707	0.691595	2.18393	1.90999
Pn4.2937	52.6645	59.5823	57.9251	79.8741	75.2929	68.664	66.4697	67.6409	67.1292	80.0628	56.019	65.2615	74.7607	76.0161	69.0398	74.5294	52.9179	62.9771	28.9649	53.2883	48.1212	35.0871	34.5624	33.3316	25.0097	44.0199	37.0246	43.0219	44.0421	42.1523	32.4953	42.6263	37.1653	34.9055	39.0145	37.5814
Pn4.2959	13.0001	17.0085	15.8179	16.7582	15.8891	15.3777	22.464	21.2499	20.2794	20.8392	13.3717	18.9725	20.2176	22.4874	19.7255	17.71	14.7382	13.6036	3.88857	9.54883	7.09697	15.1329	6.81082	11.6052	9.7587	15.7636	11.0272	4.49842	5.87576	4.76302	2.43201	4.27483	4.12931	4.18246	4.51647	3.6115
Pn4.2977	33.3384	36.8998	36.0531	34.9194	30.166	32.2118	40.0035	36.6555	37.6803	41.4335	29.7429	37.7057	43.8201	40.1088	42.4909	48.6354	36.5415	39.6571	18.2883	32.4552	30.0432	17.0354	20.1789	20.5745	16.7796	33.4435	26.2395	19.202	22.1306	20.201	18.2999	26.4104	22.496	17.8542	23.8153	21.1581
Pn4.3036	23.4817	17.6383	18.4251	19.9255	19.1329	20.0848	18.1817	19.0436	20.1853	22.0341	18.9508	19.1675	24.7394	19.525	20.721	18.975	16.6437	16.5527	14.9971	19.1455	17.7408	12.1445	13.0138	11.6263	10.0075	14.1765	13.722	16.6758	15.5682	16.12	15.1781	14.8566	14.7908	16.3262	13.3265	16.6709
Pn4.3055	6.90541	2.7445	5.10838	4.34327	2.23112	5.35827	4.32111	5.7544	5.27279	7.67288	5.91702	9.54733	9.22606	9.3119	7.83029	7.36054	3.96831	8.05672	1.78228	4.41499	4.48712	1.86297	1.33492	2.89702	2.5281	4.8074	2.08825	1.03452	1.84264	1.76419	0.107419	3.31955	0.768191	1.52072	1.98291	1.92777
Pn4.3072	22.7199	25.9802	24.6911	21.3392	18.1044	21.3124	24.8025	21.4135	22.2662	28.2421	25.596	26.1709	29.1674	26.899	27.2673	24.8609	20.24	21.1699	14.4966	20.5948	18.1768	13.356	12.0991	12.9013	12.5833	17.7516	15.1021	14.7784	13.051	14.5729	12.9867	14.8069	14.333	13.3364	13.456	14.7806
Pn4.3078	8.11395	9.79542	9.09166	3.6464	3.02279	2.91572	5.49666	4.67528	4.51712	5.67667	10.3193	9.0997	18.1135	15.1484	15.8414	13.2642	13.8272	12.4439	16.232	13.1164	12.2642	5.44219	7.13195	5.7427	10.6744	7.36137	7.01278	4.82517	5.5185	6.30853	11.774	9.17067	7.62663	17.9096	17.8367	15.1169
Pn4.3082	2.58127	2.28375	3.01505	1.85083	1.74743	1.69137	1.89914	2.35918	2.30083	5.4396	2.07717	4.11708	4.1866	4.72034	3.95144	3.93533	2.16397	3.47572	1.23427	1.63599	1.65046	0.967608	0.979851	0.744506	1.31307	1.26131	1.56119	1.64526	1.84159	1.75857	1.2528	2.23355	1.16502	1.22217	1.60951	1.96366
Pn43.108	52.3677	67.2779	62.1668	58.6489	55.4293	56.8749	55.9533	51.5968	54.4757	70.3905	56.2992	65.7429	75.1965	62.9723	69.3795	67.8495	50.542	60.9965	16.739	34.5657	29.2505	15.5848	18.9698	16.2251	15.3005	28.7362	23.7352	18.0777	18.7468	22.9534	16.9907	27.8021	22.9629	17.3429	21.9352	21.5935
Pn4.3138	42.0779	26.1735	31.867	22.4395	14.4316	21.1225	24.396	22.9825	24.172	40.9739	33.0755	37.5536	55.1141	47.9568	47.3614	41.7034	34.1755	39.0228	20.625	25.9983	22.815	14.4848	9.58921	11.9625	12.6236	16.42	14.1498	16.7266	17.6329	14.2665	17.7424	14.9134	17.2269	18.4363	22.3085	18.6906
Pn4.3146	4.71729	5.83834	5.85658	7.75064	6.58682	8.72893	7.54763	6.43843	6.70746	10.1967	9.74215	11.6388	8.44864	10.2371	9.18432	7.36263	4.96743	6.77206	3.36362	5.59657	5.29311	2.03725	2.48081	2.60917	1.8505	3.25251	3.16317	4.69604	4.77755	5.95159	3.74384	5.0488	4.19254	2.42071	2.78463	2.90716
Pn4.3180	17.2112	14.423	15.6722	13.9521	14.3773	15.0827	12.541	11.8817	15.9805	19.5831	17.2025	21.2078	17.6187	17.4416	19.8058	16.5089	14.7006	16.2789	12.7983	14.2229	15.0378	11.3064	12.0855	14.4943	12.7014	14.1043	13.904	15.311	13.7246	15.7477	11.8066	13.7895	13.2994	11.473	12.6129	12.9365
Pn4.3197	7.37972	9.53773	9.38234	7.26149	7.53902	7.95655	6.99978	5.79404	6.22324	8.84706	6.01316	8.71858	11.2741	11.0313	11.678	11.4354	7.71177	9.99827	5.02816	6.85957	6.22411	3.02476	2.86752	3.07671	2.50842	4.657	4.45306	5.16462	4.5336	5.06065	3.63496	4.69283	4.13772	4.87285	5.3093	5.18426
Pn4.3207	21.3933	18.9254	17.7331	13.4685	10.4856	10.8315	16.0661	14.0966	13.575	37.264	31.2686	34.087	32.0315	28.3245	30.2957	29.701	21.2678	24.8279	13.1484	19.1293	18.6274	14.6851	7.71294	9.24789	9.15922	13.881	10.6337	9.66111	10.4653	10.2302	14.7681	13.3117	14.1813	10.5119	19.5992	17.1891
Pn4.3208	89.3403	81.5807	81.3044	90.712	87.8598	96.6815	89.8087	83.0859	94.5681	103.009	109.392	106.759	115.419	105.625	110.568	90.4605	89.0653	94.1556	64.0552	89.4817	87.6114	72.2805	60.612	72.4948	74.8995	82.8333	81.615	64.9396	69.3212	72.7377	67.8407	74.1169	77.4241	67.6261	75.8693	76.4217
Pn43.32	2.77802	2.00315	1.70122	3.05667	3.89633	2.69082	1.75853	3.33187	2.94588	5.46657	4.28548	3.53779	5.67984	4.95651	3.74123	3.02426	3.6172	2.89942	1.79275	1.58641	1.34428	0.785015	0.720867	1.14568	0.824738	1.40556	0.776622	3.13328	1.70318	1.91364	0.832278	1.08814	0.850271	1.00642	1.36564	1.64921
Pn4.3328	21.8065	16.0415	21.9957	22.2798	20.046	25.0554	18.8771	19.1263	21.953	21.4115	30.3375	25.903	30.7733	31.403	34.5691	19.6612	21.4023	21.3769	9.37489	8.77157	8.73083	9.85713	9.73141	8.64751	19.2212	12.9694	15.8342	17.4674	16.2969	15.187	11.2423	8.95832	10.7736	6.08041	3.50751	3.01925
Pn4.3348	5.67102	4.83037	4.72423	3.42941	3.96996	2.38357	4.31039	3.67454	3.11144	4.64902	7.55306	4.43168	8.20823	4.69798	6.61812	5.01061	3.42669	4.99403	1.54393	2.94594	3.07391	2.26808	1.40359	1.61089	3.46258	3.02621	3.79006	3.51421	3.79641	4.60406	3.53605	1.98782	1.56216	0.549637	0.840074	0.750357
Pn4.3355	7.56818	5.34972	5.51617	5.77563	5.61089	4.07163	6.61678	6.6295	6.17355	7.7907	9.77438	6.99195	7.41828	7.80939	7.28883	6.73716	5.7648	7.67775	4.59755	3.90184	4.26208	3.05478	3.59643	4.1276	5.05539	7.23715	6.34726	5.39555	5.56387	5.76446	4.16291	5.5785	5.33698	2.27501	1.50677	2.15153
Pn4.3362	0.919642	0.78504	0.837867	0.375976	0.919699	0.463839	0.816125	0.353512	0.372604	0.687107	0.445398	0.383288	2.37739	1.69081	2.60964	0.965403	0.808276	0.685997	0.0324807	0	0	0	0	0	0	0	0	0	0	0	0	0	0.113998	0	0	0
Pn4.3395	0.685527	0.659989	1.68535	0.560525	1.56702	0.603705	0.724241	0.581792	0.991961	0.878038	1.13833	1.88775	3.63928	2.67988	3.03164	0.822443	1.07591	1.70454	0.24212	0.14156	0.0992725	0.072309	0.0447479	0.100146	0	0.0668921	0	0.104034	0.0357599	0.0433676	0.554525	0.0941555	0.161861	0.245322	0.452624	0.177708
Pn4.3409	4.88222	2.63219	4.87642	1.11775	2.81233	2.40772	1.15538	1.63788	3.32319	2.72364	3.5941	5.42616	10.4124	6.73566	12.1868	4.26413	4.06214	4.7263	0.275895	0.188192	0.131974	0	0	0.0443784	0	0	0	0.0461014	0.0950793	0.0576534	0.105313	0	0.0537949	0.0465906	0	0.118123
Pn4.3410	46.9645	25.1021	30.9437	10.0968	28.9903	21.3278	13.1741	17.6854	20.5046	26.6195	23.7261	31.006	101.719	65.4354	105.637	32.131	32.9151	30.4019	1.00096	1.46308	1.23122	0	0	0	0	0.414812	1.01866	0	0	0	0.654996	0.194626	0.167289	2.0284	0.575758	1.46934
Pn43.45	54.6756	50.2371	48.7331	48.5993	42.5727	43.7299	55.5475	48.4455	48.6952	54.8121	36.6241	47.8131	78.2176	67.3427	70.3045	61.2053	49.7223	56.1082	33.2286	46.0279	41.7072	19.8577	24.1643	21.9801	18.618	33.736	28.3007	29.3771	29.1344	30.9425	29.4227	34.9026	32.4769	39.6972	36.853	39.1321
Pn4.3462	22.2046	23.2453	14.1851	27.3217	27.5958	26.8203	35.7116	23.0526	26.2032	24.0529	21.5081	22.4622	28.039	28.943	22.5629	32.4069	17.0525	23.5852	12.9438	22.748	14.2772	12.7339	9.85036	8.67108	5.83208	12.9579	13.9669	15.1147	8.02926	10.6921	7.8472	17.6175	14.9648	12.4978	13.7958	11.7356
Pn4.3478	1.4798	1.67658	2.67039	2.36734	2.77963	2.59606	2.9183	3.14773	2.60678	4.61481	4.30016	3.82118	4.52196	5.17181	5.69061	2.91776	2.94049	3.19955	1.36343	2.83656	2.26095	1.42516	0.823154	1.27201	0.805825	2.72468	1.69974	1.048	0.939738	1.9944	0.780664	2.10317	1.64825	0.920978	0.274489	1.34262
Pn4.3479	6.15037	7.46951	7.41888	5.97115	6.18443	6.54516	6.8178	7.73743	7.28158	7.66194	7.18657	7.9329	9.14221	7.65111	8.81823	7.94886	6.8281	7.03142	3.51217	4.75398	5.52139	3.10711	3.56165	3.99873	2.78285	4.42208	4.01524	4.87841	5.15353	5.75679	3.89626	4.38198	3.85208	3.79031	3.59063	4.55816
Pn4.3482	16.0289	9.36896	12.6554	20.0198	17.7626	19.1284	6.08679	13.0156	12.9886	24.5979	27.2838	24.3223	25.2694	24.3533	24.2785	18.3404	21.7473	21.6689	8.79415	7.4233	7.11629	4.44293	6.21003	3.81932	6.28906	5.20849	5.38377	8.2291	6.89474	6.4779	6.62979	7.48095	4.88693	7.20262	7.48755	7.85982
Pn4.3496	36.4671	39.6666	50.5167	43.6448	38.4718	49.1291	55.446	50.2495	56.9565	51.9346	65.0189	60.9139	73.2519	60.9497	76.4294	58.8982	43.5858	58.0934	50.09	47.6141	57.1406	44.5825	42.9014	46.3269	41.3467	48.6834	56.5459	56.2444	53.6426	61.1036	48.5485	53.1646	52.5559	44.5894	58.0931	59.3487
Pn4.3533	31.8971	18.8933	23.4925	31.0177	25.6105	26.2478	33.0406	38.4901	36.3045	26.8635	21.6276	23.3834	35.5758	30.6723	33.5978	33.9627	27.7055	31.9025	14.1741	23.0418	20.9069	14.1789	20.4938	16.7307	15.181	21.2647	18.2312	19.0284	17.8036	17.9014	24.0246	25.3785	25.7947	17.4598	18.0054	17.3494
Pn4.3564	89.6742	55.3149	73.9743	72.2209	70.6658	75.9994	66.0753	79.2849	91.6752	102.88	101.516	120.561	117.473	113.926	119.504	56.739	82.045	77.0045	85.367	82.5198	95.3305	77.6538	65.9959	76.7935	78.1592	80.3716	86.0343	84.7203	85.2609	84.358	67.1867	81.3279	78.8135	81.323	77.5691	83.9733
Pn44.21	24.6073	32.4871	29.2097	24.7434	23.5098	20.9159	27.5618	30.8531	28.6515	37.7622	36.8717	37.92	47.2208	39.8609	39.0719	45.6779	38.3321	42.4534	37.5767	52.9708	41.2415	31.9084	27.2179	26.7651	32.7813	43.4248	37.5684	40.6818	35.321	39.4499	37.8559	45.3004	40.846	32.317	39.2785	36.1024
Pn4.424	0.558638	0.215131	0.40394	0.522028	0.957725	0.35779	1.41645	0.94821	1.4227	2.22605	0.154604	0.997839	2.19201	2.32033	2.17639	0.53617	0.701412	1.11123	0	0	0	0	0	0	0	0	0	0	0.291409	0	0.12911	0	0	0	0	0
Pn44.46	28.8314	26.2292	26.7877	31.2717	27.0425	29.4868	29.1868	28.1536	27.1511	33.2004	26.7609	29.9875	30.7415	30.3615	30.5493	35.8299	25.4751	29.7582	20.583	26.4754	23.959	14.9138	17.3584	15.0275	15.304	22.2477	19.1826	23.5208	24.0956	21.9276	20.483	23.9637	20.0156	21.0478	22.8046	21.8822
Pn4.455	11.059	8.31726	9.57043	9.67169	8.10899	9.48736	8.49827	9.45033	10.6895	14.6747	11.7983	15.3258	14.0139	12.8037	12.5751	8.32732	7.18841	9.62153	5.94818	8.46958	8.64736	4.1071	6.14819	5.57581	5.40822	9.49105	7.2743	6.94452	8.31724	8.78202	7.57627	8.20163	7.32216	7.26999	7.41012	7.20122
Pn4.460	16.2153	15.465	16.3	11.2594	9.49403	10.9517	11.727	15.837	14.5902	19.2678	16.0958	18.142	20.1044	17.1295	19.6298	15.7884	14.2056	15.9538	10.0601	14.5469	12.6635	8.77481	8.26705	8.38766	7.66429	11.0281	10.5511	9.04107	11.0959	11.8247	10.15	13.424	12.9744	9.90572	13.2559	13.7931
Pn44.83	6.57597	3.09789	3.87782	3.96741	2.4007	3.64946	3.96605	3.48049	4.0353	3.30728	4.76182	4.45702	5.36399	6.44234	6.87032	4.61106	3.14233	5.20689	2.20981	0.876722	4.44397	2.87553	3.09225	3.26437	0.895581	2.66012	2.3292	1.98945	1.95827	1.86597	2.06576	1.28902	0.949687	4.02113	2.17902	3.70726
Pn44.90	8.33297	6.32428	7.59536	9.06658	3.32011	7.55367	4.15743	10.3486	5.32659	13.2291	7.97511	7.92151	11.3717	16.6365	9.81233	10.3159	7.0029	5.77838	2.83758	4.72692	3.657	1.96102	0.879834	2.55753	2.91064	4.08175	4.11385	7.19459	3.0549	4.5281	1.50387	1.69169	2.2497	1.63952	2.73831	3.7953
Pn4.504	3.06642	2.16756	2.06944	1.90553	2.28973	2.52039	2.05606	2.62894	2.21974	2.0365	2.17817	3.96186	3.03871	3.60119	3.31485	2.40352	1.1499	2.03321	1.38627	1.24109	1.87884	0.452822	0.448361	0.418097	1.14705	1.45218	1.69735	0.839704	1.82138	1.59328	1.22368	1.57235	1.6218	0.585252	0.290715	0.667717
Pn45.115	3.38139	3.38367	3.44895	3.5398	4.30385	4.2206	3.83937	3.06154	2.80229	3.5982	2.95275	2.26875	5.62887	4.46879	3.88946	4.17352	3.01694	3.74525	0.560943	1.37006	0.86557	0.718738	0.866163	0.785868	1.14218	1.74972	1.40183	0.72567	0.860556	0.794069	0.559476	1.2068	1.05846	0.678368	1.25681	0.883191
Pn45.29	4.84527	5.48255	7.35738	6.45621	6.38898	6.53692	8.49358	9.15588	7.34351	13.0503	10.4295	11.1255	12.7576	8.2868	9.06038	6.93253	6.30892	7.13931	3.16906	3.6316	3.82011	2.71628	5.90383	3.11968	1.34856	4.59657	3.95074	2.41472	2.29347	2.70192	4.28226	3.79574	3.78164	2.56878	3.63661	4.23329
Pn45.51	16.2094	14.7492	18.038	20.9811	20.8336	24.038	19.2433	18.5067	16.3119	18.4213	15.3325	9.17637	17.5149	20.767	22.0831	13.8339	14.7351	17.3439	2.02544	4.99063	4.90366	3.1325	3.68989	3.43085	2.90233	4.75645	3.20231	2.17573	3.07695	2.46179	4.66252	4.95096	4.15883	1.8847	4.26491	4.48636
Pn4.562	2.08179	3.19975	2.49563	2.73246	3.11192	1.41227	2.05273	2.45051	3.0631	3.32911	3.50233	2.68286	4.02742	3.56046	3.47259	2.85249	1.78154	1.96154	0.696566	1.38582	1.25876	1.9416	1.85239	1.41923	1.09784	1.04775	1.37838	1.31914	0.560121	0.776323	0.354519	1.05342	0.452729	1.05867	1.9477	1.44146
Pn4.57	0	1.57561	0.591686	0.286748	0.65467	0.786131	0.115266	1.96084	0.663077	1.04808	0.226463	0.365406	6.79942	5.59802	1.46473	0.589032	0.102742	0.930122	0	0	0.315994	0	0	0	0	0	0	0	0	0	0.189119	0	0	0.167333	0	0
Pn45.71	34.752	27.085	30.6803	23.7175	18.9658	23.6546	25.9559	29.4202	29.9479	39.9661	29.5638	35.5752	44.7516	40.6985	42.4558	28.7702	30.1819	26.2626	21.3153	24.9503	24.2082	15.0966	14.7132	15.9366	15.0185	18.0587	18.7735	27.6195	22.8907	26.5795	21.1865	21.2088	22.6512	19.5353	20.59	21.4037
Pn45.73	17.3553	16.9894	17.5826	14.7424	13.4748	13.6589	14.7177	15.9687	17.2676	23.729	16.641	20.2348	24.8248	22.4004	22.5598	17.9072	13.5456	16.7915	5.83417	11.7924	11.1175	6.52677	6.40081	6.44028	4.40145	10.1583	8.4294	5.67722	6.47525	7.04004	6.28796	7.47365	8.20831	5.90167	7.67678	6.47734
Pn4.604	7.04912	1.43028	2.07171	2.97484	3.82041	3.5681	1.56952	5.88027	3.50094	7.0223	7.48878	9.24027	3.67396	5.83355	8.21241	6.4928	2.39825	7.01095	2.89123	5.75211	3.07337	0.167895	0.831208	1.5502	1.25311	2.6404	3.00365	2.41559	2.82307	2.6181	1.4715	2.40483	2.06705	0.488244	1.45517	1.23787
Pn46.53	35.5071	35.3074	32.077	35.3913	36.4576	35.7829	31.7827	33.6129	29.8501	31.5324	25.6381	29.2845	35.8762	37.6847	35.6234	39.4151	32.6462	31.7868	17.9738	25.49	23.5574	16.1935	17.393	16.6492	14.2855	19.5701	16.2626	24.0351	23.2655	24.9827	19.5617	22.1354	21.9013	20.2621	21.8518	23.3338
Pn46.8	5.41289	4.37745	1.46121	4.27836	2.30964	2.42675	2.13494	1.63936	1.16965	2.69615	4.01971	5.26396	8.59987	5.24597	6.64936	2.57595	2.85444	1.07672	1.01961	0.521619	0.243865	0.532886	0	0.246011	0.180785	0	0	1.91672	0.658838	0.1598	0	0.520414	0.149105	0.516548	0.256588	0.327407
Pn4.729	2.57357	3.70003	3.64736	1.47301	1.75014	3.02874	2.79141	3.95714	3.64949	2.56378	3.36534	6.43568	6.34115	5.83204	5.97514	3.67422	5.20241	3.45551	3.27224	3.34807	1.73919	2.56529	0.587967	1.22815	1.99844	2.28522	1.69974	1.36696	2.44332	2.62122	2.39404	0.371148	1.80776	0.644684	1.73843	1.98475
Pn4.730	30.1467	32.8208	30.8303	33.5953	37.5914	38.0559	32.9386	31.8805	31.7377	40.2818	35.4466	35.3779	37.9857	39.6814	35.1119	35.2255	35.4787	31.2456	23.4268	28.5802	30.1768	18.7897	21.1559	19.687	18.6253	21.5754	22.3063	21.7629	23.043	20.5033	21.667	24.0709	25.6498	20.1529	23.8987	20.3818
Pn47.45	18.4301	19.9951	20.5027	20.7991	20.7555	21.6909	18.4977	20.9259	21.2712	20.3732	19.2138	22.8425	24.4893	24.8897	24.4642	20.4402	18.2834	21.4546	9.35663	16.3844	15.409	9.01792	11.4223	10.2582	8.53988	11.6283	11.9519	10.7187	12.7215	11.4202	10.4482	12.6506	12.2715	10.518	15.9318	13.4929
Pn4.759	26.6475	27.3303	25.6697	28.6998	26.6967	26.2526	28.5517	29.9412	27.4521	25.7684	27.653	23.7686	29.4526	30.48	29.3986	33.0408	27.7765	29.3055	18.7513	24.6815	22.0685	19.1991	16.3484	17.7963	18.2988	20.1955	18.4056	16.8765	18.469	16.1447	19.9352	21.7034	17.5328	19.4852	21.2889	19.465
Pn47.80	19.9473	13.0356	14.168	11.9379	14.5453	9.12014	13.6628	14.2989	12.6974	17.8334	21.1232	16.23	26.7824	30.0202	25.3264	17.5329	11.9739	13.6424	13.8276	8.1998	9.89805	8.06792	4.92904	5.89599	9.83025	11.9734	10.2365	8.59462	6.92721	7.65966	0.940296	3.3081	2.68975	4.95858	6.4801	5.18899
Pn4.824	14.044	11.4816	14.7063	9.90187	7.62567	10.167	8.12716	7.17659	8.61908	18.1189	14.6516	18.6393	17.4832	18.9004	18.4625	13.3024	13.2539	15.6395	4.14703	7.75412	8.27721	1.9549	3.28218	2.91937	2.91814	3.4911	3.80867	6.45675	5.51487	6.34147	3.18459	5.09106	4.9848	5.1576	6.66274	6.72615
Pn4.837	15.3593	13.5932	14.5413	17.2946	16.4643	16.6957	13.3442	14.6687	16.4548	20.976	14.3099	15.9895	17.946	16.3277	18.3121	15.0392	15.1523	14.8018	9.26105	13.455	11.9085	6.098	6.93714	6.8475	5.01834	10.7704	8.36671	11.254	12.9188	11.6358	7.34209	9.80098	9.23523	9.36403	11.3476	10.7082
Pn4.848	25.0475	24.3047	27.7039	27	27.6696	27.9409	26.7439	29.5116	32.2824	32.6372	23.7163	31.9588	36.7457	32.6294	36.2402	32.5484	23.7077	30.6534	13.1493	22.5591	21.7896	11.8624	11.6142	12.2663	8.67251	18.9358	17.601	15.0307	15.5105	16.2046	12.0247	16.394	15.1691	12.6232	16.303	16.318
Pn48.7	31.2837	29.7575	29.6883	31.8605	30.6802	28.5309	30.116	33.5238	31.7083	35.4117	29.2651	32.3386	34.257	32.0532	34.382	30.3714	29.6132	31.5445	22.6218	32.6724	30.7585	18.3998	20.4958	19.7407	18.2418	24.6458	23.9138	24.066	26.0802	28.0535	21.957	28.3744	26.6695	24.0708	26.7985	27.4868
Pn4.896	19.5462	20.0348	19.2648	20.2888	21.1289	20.8482	19.915	19.7193	20.5844	24.2175	21.9776	21.1465	26.6811	26.1221	25.1845	28.4892	24.053	25.143	14.6916	18.9365	20.0543	11.8847	12.2411	11.9191	10.592	15.1288	13.7157	16.1208	16.1396	16.2348	14.649	16.1482	15.2904	14.6662	16.0895	15.1053
Pn4.912	15.4318	17.2241	17.8405	12.5886	10.3125	10.5711	13.2944	14.7343	14.7029	15.7668	10.7975	13.2246	20.7172	17.8589	19.7955	18.6777	16.3894	16.2148	6.29422	11.1143	9.53027	5.15325	4.78563	5.1806	5.00857	8.44844	7.06818	6.08786	6.67793	8.04293	6.73551	7.80696	7.35619	7.36752	8.25191	7.39997
Pn4.928	11.8201	23.4127	22.1624	20.8423	16.4464	18.3747	29.4418	17.0253	18.0318	26.9804	17.9207	21.419	17.7277	22.545	22.9924	19.7669	15.7186	21.7744	3.30348	11.3658	11.2525	5.91949	6.90379	6.13123	8.49633	12.6019	11.5726	4.11273	6.64304	6.91841	7.56592	8.54789	8.66381	3.78855	4.60428	5.96834
Pn49.5	48.2412	38.9369	40.0539	40.9116	39.7152	40.9003	44.788	46.8612	46.0081	53.4388	37.7338	45.5198	59.3415	57.488	58.3697	49.0564	42.0874	42.4702	33.8676	49.2144	44.5647	31.3105	32.0506	30.7911	29.8768	44.5583	38.5904	30.4507	38.9882	32.0921	29.6296	33.435	34.5549	29.8991	34.3998	31.3199
Pn50.26	14.676	5.63342	7.60863	7.86402	5.55727	5.62944	2.21282	6.22405	6.52344	17.6719	13.0425	13.2503	18.6761	16.8146	16.2256	3.26074	7.20076	3.29485	0.0251621	3.81028	2.59983	0.710133	0.227869	0.388549	1.78457	3.74696	2.5767	0.580225	0.702383	0.820262	0.633913	0.719198	0.529868	0.739352	0.987808	1.29277
Pn50.62	12.3635	12.8503	13.2137	10.7937	9.61552	11.6673	11.7538	11.1082	11.0562	14.7862	12.6595	15.4483	16.4474	14.7847	16.1195	14.4506	12.266	13.8479	6.06573	9.95617	9.74206	7.27381	6.15185	7.72342	5.39601	7.88403	8.02458	7.02328	6.8467	7.02362	5.43206	7.98757	7.36767	6.27522	7.14487	7.56761
Pn5.1027	5.38363	5.03911	5.22283	2.20098	4.84557	5.27982	4.86611	4.3898	6.36195	10.5028	8.69128	8.88167	7.06741	10.7421	10.2508	7.53536	4.33738	7.13931	1.58453	3.72887	3.33502	2.15315	0.819976	1.2234	0.899039	1.68541	1.26988	0.794315	2.94874	1.9867	1.63307	3.66634	2.22449	1.44494	2.55201	1.22114
Pn5.1078	38.9986	37.3825	34.8658	34.0891	35.2488	35.4193	31.0726	39.6027	34.3588	50.7587	38.6924	41.7136	49.4328	50.024	45.3626	47.6608	28.8927	39.9646	14.2337	24.2297	22.7755	17.6527	16.6027	17.4488	12.9856	20.1501	17.4579	15.6745	13.8513	16.8243	13.571	20.7955	18.1436	13.7654	20.324	18.5776
Pn5.1128	46.7615	51.4471	48.297	47.4323	46.6037	48.2508	46.0296	45.1262	45.3401	58.0134	47.6762	52.9927	56.5867	53.4545	52.4569	57.7049	43.8811	54.068	20.3295	36.3286	30.7865	26.423	26.2714	24.8788	19.5948	36.3964	29.4437	24.6953	23.7054	23.7674	19.7577	30.6982	26.0809	24.8078	26.8054	26.3308
Pn5.1151	22.7006	25.9513	24.7446	19.695	16.038	20.9585	19.8055	20.7943	23.0818	31.0995	23.677	34.2203	33.1889	32.9974	38.1645	27.1489	18.4543	29.2761	14.1602	25.9129	25.0058	10.5598	11.6577	12.4779	7.00617	14.2607	12.1358	15.8241	14.929	17.0525	10.9919	16.8735	17.0571	9.78237	14.451	16.9658
Pn5.1161	9.75698	9.45044	10.0054	3.21187	2.53444	3.12452	0.874617	4.87091	4.62057	4.67058	6.13697	5.94133	14.536	20.3714	16.7178	5.21435	7.79585	3.90687	0.984586	0.732656	1.45574	0.18712	0.57899	0	1.26964	0.173102	0.637633	0.987133	0.185078	0.56113	0.614997	0.730963	0.418861	3.44628	1.98219	3.33405
Pn51.17	49.0668	42.8323	44.9533	44.5496	41.9264	42.7931	38.8372	45.2939	46.4491	54.7248	44.8044	54.9241	50.2174	46.7018	50.9358	49.0125	41.0376	46.273	31.5039	41.1043	37.731	27.7261	30.7967	27.6042	22.7101	33.848	28.0129	34.8584	37.4179	38.4994	32.1095	40.8179	37.5778	32.4443	42.7484	40.3134
Pn51.22	13.7678	9.5088	10.6507	18.0338	15.7705	15.5544	16.8733	18.1617	17.0709	16.2689	12.5912	12.5904	21.2094	17.608	19.5847	12.7001	9.22563	11.1683	7.4664	11.0975	10.1208	8.92192	7.04938	6.88975	7.43558	13.5225	11.5545	8.77367	7.26466	9.04798	6.84206	6.3016	6.08219	6.16744	8.93039	7.40855
Pn5.1221	61.1532	75.929	68.5071	61.9987	63.6577	61.7734	65.8208	66.3006	66.4164	72.0201	64.6175	73.4226	78.639	75.06	80.4301	75.5711	60.5378	74.4697	44.529	66.6969	62.1242	48.7115	48.9934	49.6438	42.6458	62.8007	57.4491	52.2639	53.6563	56.5592	41.5895	52.7572	52.2819	49.4298	53.4312	52.5775
Pn5.1222	75.9248	167.575	138.815	163.345	142.505	152.885	227.584	169.888	169.95	234.242	187.773	236.728	289.772	311.672	299.062	168.74	119.252	172.418	212.181	148.662	176.558	184.805	99.0638	135.404	83.0888	50.1839	64.9173	135.857	123.229	145.099	156.225	100.197	126.084	148.353	162.266	155.06
Pn5.123	88.9445	106.336	102.243	71.1052	64.0556	70.3742	82.2523	76.0526	81.0716	100.776	74.9618	91.4835	121.067	108.847	119.771	109.317	88.2445	106.239	58.7642	87.7546	79.2978	47.776	46.1419	46.7382	41.9519	66.9835	59.4847	65.6844	63.273	67.2849	54.1529	63.1092	61.743	61.6869	69.8786	68.1681
Pn5.1234	6.26654	6.38612	7.25708	7.88289	8.46468	9.66966	6.9347	8.45718	8.28292	9.53028	7.43483	10.3157	9.04648	10.8761	9.74777	7.88884	6.9199	9.30589	4.59243	6.69094	6.44835	5.67644	4.96992	5.49394	4.56984	8.96588	8.27992	4.17539	5.56936	4.81661	2.29956	4.90783	4.50447	4.202	5.44891	5.95476
Pn5.1297	16.8968	14.2702	17.9074	14.4033	12.5272	13.8566	11.7018	15.0821	16.5829	18.3875	12.8151	15.747	18.894	17.267	18.1514	17.8312	10.844	14.9326	8.8379	11.7645	13.8799	7.99408	7.47157	7.09392	7.78239	11.7443	10.3322	7.73781	7.88875	8.62348	7.49531	9.05158	9.3567	9.23851	8.59684	8.99148
Pn5.1307	10.0699	10.3739	9.17843	12.4149	10.3065	10.03	9.21176	9.97959	9.11607	14.5967	11.2209	11.9883	12.981	13.455	12.0899	11.0664	8.47013	8.54825	6.04337	10.0783	9.995	7.33349	6.23677	8.0449	5.81339	10.6799	8.38764	7.31259	8.20144	8.1695	6.8569	8.96296	8.24037	6.7849	8.64251	8.76163
Pn51.31	3.34468	4.89771	3.17685	2.86985	2.90716	3.05457	2.2801	2.77054	3.01142	6.66392	4.79966	6.62579	9.34027	8.93365	9.55655	4.57745	5.08088	5.0104	3.0043	3.61111	2.70678	0.335373	3.20749	2.42094	3.51676	2.67943	2.2337	5.64398	6.42318	6.03424	3.67417	0.873398	2.08154	0.945721	0.73402	0.674361
Pn5.1324	31.7254	23.8968	28.9856	29.855	29.7802	28.4725	20.6668	27.3444	27.5454	35.8948	28.0012	34.1065	35.7147	33.8877	36.4006	25.3159	28.6486	25.9036	20.1448	25.3465	23.8546	13.3614	17.4792	16.3033	14.2185	16.6318	17.2612	27.2537	24.775	27.0837	25.5702	21.1641	23.5674	18.4603	18.9424	20.2842
Pn5.135	3.39415	1.85851	1.55691	0.476997	1.35775	1.36715	1.83027	1.81623	2.57846	3.16991	1.74659	3.42602	5.56963	4.08162	4.37795	3.42943	3.02974	2.32085	1.61086	1.45653	2.50877	1.0181	0.87237	0.506169	0.664226	0.615813	1.03412	0.82629	0.774608	1.64395	0.98668	0.968779	1.00801	0.948931	1.24441	1.05858
Pn5.1359	32.1687	29.9592	31.7231	23.8452	24.0993	26.6413	24.1103	27.5191	28.9864	33.9789	30.3337	35.9615	37.0955	33.7981	38.9042	36.522	28.2919	34.5812	13.9743	21.7553	22.085	12.0098	12.9357	12.3096	10.3168	14.3281	16.0105	17.2715	17.3277	19.7868	14.5023	19.184	19.7309	16.6308	20.6149	19.8446
Pn5.1360	20.3079	22.0563	21.6305	24.763	17.5895	19.4958	28.992	26.1037	23.1815	33.8644	26.2564	29.9918	38.304	37.6771	33.7108	29.438	19.0127	25.2914	9.04363	19.7189	11.1581	5.9978	5.56755	6.2	4.95428	13.9315	9.9414	8.87943	9.93023	6.25601	4.99957	10.6962	7.51555	5.75072	10.1079	10.7348
Pn5.1393	35.1116	29.1926	28.3209	32.2377	35.1138	32.8406	28.6981	29.441	29.3855	31.3385	21.5176	27.5917	32.9208	29.669	28.8792	31.2784	32.4544	31.4586	14.5313	20.8933	18.6577	13.3969	14.1388	15.1277	11.4362	18.0205	14.6054	22.6435	22.3472	21.629	16.8388	17.9867	18.1349	15.1623	18.585	16.8404
Pn5.1400	5.07935	4.04655	3.97568	1.49857	2.30418	1.70204	5.00845	6.91706	4.15835	5.37302	4.46353	5.18331	8.92588	6.31385	6.87003	3.43013	6.16712	5.05185	2.44128	7.5314	3.96338	2.51314	1.86629	3.35568	3.98754	4.00593	3.0632	2.89261	1.95033	1.85509	1.94846	1.25862	2.2935	2.43609	2.68082	3.61077
Pn5.1489	5.58999	2.81776	5.07222	10.0054	9.21724	8.36656	16.4351	9.86257	9.80514	12.224	11.5556	11.4004	35.6039	17.1972	28.1125	5.52464	9.28687	7.76327	3.97271	1.62591	2.44165	3.59889	10.6218	7.01762	7.44522	5.56433	4.05215	0.36209	5.10295	1.35847	0.358432	14.8779	6.59126	7.63579	9.11282	8.22619
Pn5.159	17.2675	18.5501	16.5908	16.3636	16.9776	19.2615	17.5408	17.8437	19.3979	16.7096	13.5881	18.3638	20.0928	19.4144	20.9017	16.8299	17.3721	17.4198	8.74567	14.6824	16.6412	8.02677	6.67326	9.28277	9.641	13.1446	12.0356	8.04894	9.28242	9.67681	6.75072	9.10581	8.43933	9.27395	9.27196	10.4113
Pn51.60	4.77237	2.48596	5.53128	2.31867	2.87743	2.01555	3.61456	6.18753	3.64298	4.82311	3.95272	4.61224	6.76086	6.09201	5.86252	4.35638	3.40419	3.09556	0.830558	3.69915	2.24356	0.766023	1.13772	0.707281	1.00486	1.74797	1.87072	2.40015	2.22248	2.45027	1.79032	2.99238	2.17197	1.8811	2.16389	3.26316
Pn5.1629	35.9871	21.4294	30.4815	31.354	27.4531	47.6906	32.0167	33.4858	49.3203	37.6876	26.3411	43.8877	32.5027	34.9556	50.5832	25.0711	29.028	32.3794	10.6651	16.1203	34.494	2.15357	7.99635	8.21689	11.5824	11.7191	15.3786	31.7742	18.0116	44.2188	20.9565	14.9284	14.6393	4.66629	7.13672	4.82566
Pn5.1741	26.5762	23.9261	24.0999	23.9739	24.7382	24.5189	24.3513	23.0849	25.7353	27.2344	21.4357	26.9763	29.3719	27.1805	29.8692	28.1227	23.2909	25.8764	14.3578	18.5651	20.7586	13.9197	16.9497	15.2253	11.9523	18.5171	16.9564	14.9527	17.0335	17.3494	14.9003	17.6856	18.015	15.4206	16.8374	19.5482
Pn5.1769	26.931	27.8926	26.298	21.5239	20.313	20.3326	24.2985	29.5623	28.1358	32.5982	24.1862	30.7958	39.6337	36.8734	36.8628	27.9357	22.9144	26.0048	12.3392	23.3531	20.4029	10.9321	11.4647	10.8261	9.51415	20.641	16.2289	14.8784	13.8486	15.6696	10.5258	16.6419	15.1535	12.9236	17.037	13.8742
Pn5.1814	38.1088	39.7053	35.5012	40.3358	42.6471	43.4992	34.3494	44.4457	45.2787	61.4874	62.0508	61.6318	58.7394	68.3758	54.6259	50.4604	43.1517	38.8326	22.4602	48.8339	41.8692	45.7456	31.8347	44.7878	40.2921	48.387	47.2062	40.0693	37.7338	36.0293	25.1528	28.9966	30.5267	32.1279	38.4014	32.4548
Pn5.1840	2.00886	0.237512	1.03463	1.38321	1.01507	1.12579	2.48471	3.26373	2.95579	3.33536	3.03826	2.40527	4.82588	2.92338	4.5978	0.221981	0.294266	0.315471	0.659717	0.0636797	0.202444	1.58734	0.595832	0.756836	0.0353126	0.0842542	0.0997571	1.26045	1.1196	0.967622	0	0.152478	0.0436869	0.403588	0.476131	0.191856
Pn5.1844	1.30803	0.0839536	0.819702	0.865802	0.772409	0.802846	2.97876	4.48393	3.02837	3.16456	3.40884	2.36885	2.61658	1.81099	3.00706	0.130773	0.0821166	0.06195	0.131995	0	0.042093	0.252946	0.0853821	0.0849268	0.0312049	0.255269	0.176306	0.132336	0.113721	0.275828	0.100769	0	0.0514735	0.200611	0.0664336	0.113026
Pn5.189	87.1758	60.813	70.8736	50.7207	56.0429	55.1403	36.373	41.9868	41.4205	87.2941	89.0718	87.1854	78.1488	76.7044	80.0673	68.5325	66.198	64.7658	42.7277	37.8145	44.6931	24.1792	36.2556	30.3826	42.3726	54.8142	53.1296	44.0378	47.4184	51.439	66.3455	44.4039	61.092	63.8213	48.3095	57.8865
Pn5.1892	80.8832	95.1507	84.5115	85.7685	89.9493	87.3322	87.6386	95.4968	91.065	102.632	88.3042	95.14	90.8854	94.5639	88.3307	113.932	83.0719	105.536	49.8721	77.1302	72.3162	67.9394	73.4268	71.1133	59.3086	87.4851	80.8241	69.468	79.1609	81.6876	50.7608	76.175	68.9701	66.3958	67.7422	67.4976
Pn5.1912	8.53877	8.80498	8.35796	5.95139	5.26699	6.64815	6.17007	8.3064	8.90864	8.54957	8.24989	9.23654	9.95216	9.77298	9.67255	7.26215	6.20621	7.64977	4.75774	7.93012	7.81134	4.2031	4.1895	4.14741	3.66823	6.12916	5.72629	4.86237	5.06167	5.88834	3.93684	5.55653	5.18903	4.12089	5.26811	4.396
Pn5.193	26.2514	27.8315	27.9854	38.2349	33.6006	31.638	22.9724	29.5129	25.3681	32.8655	33.4875	35.307	32.7351	35.612	34.9413	25.6448	25.7234	24.93	19.6307	27.6177	23.9116	21.4256	23.0205	22.1225	17.2471	25.3049	22.1778	27.4893	28.6355	26.8424	21.1002	24.959	22.1924	21.5131	26.6086	24.1387
Pn5.1964	2.32393	2.5854	2.68862	0.361939	0.885364	0.372102	0.545595	1.31485	1.25543	1.21267	0.964732	1.26836	4.73819	6.24579	4.97549	2.23047	1.06989	1.43084	0.312681	0.159963	0.224356	0	0	0.150887	0	0	0	0	0.484905	0	0.358065	0.425583	0.365805	0.158408	0.157374	0.20081
Pn5.1980	101.659	99.5465	94.6132	94.4611	81.4975	76.2693	93.1238	79.6621	65.7093	120.377	112.153	98.6725	110.403	99.8938	83.212	148.236	85.2708	103.826	44.171	66.3575	55.2529	51.2332	64.0702	56.1607	47.9855	72.5011	57.7187	57.9761	57.3001	55.9757	54.3769	90.6511	65.0952	58.0379	71.588	61.8332
Pn5.1983	23.5623	32.8765	28.0601	30.7389	32.068	30.7414	34.1976	32.3254	31.3213	40.0618	32.6193	36.3296	35.0327	35.4535	34.4799	37.9526	27.2475	32.44	10.0611	22.0428	18.7321	8.7378	11.6856	9.85456	8.36916	20.5245	15.1373	10.9121	13.2053	10.95	7.8166	16.5957	11.3548	9.7205	12.5184	12.4665
Pn5.1985	103.717	93.6999	94.4571	81.1772	74.3784	78.3272	81.9594	78.3322	75.9457	112.282	98.2676	108.321	104.306	111.6	95.9382	115.474	89.1644	96.9488	56.7337	82.0781	84.8665	57.2144	61.0792	60.3048	48.2481	65.4985	61.7429	66.3921	70.0477	75.084	63.3908	85.7493	76.1624	63.6773	68.9464	72.0969
Pn5.2055	46.7805	38.0263	45.7624	40.289	32.2825	43.3874	38.6876	41.5916	45.7759	48.8902	40.356	46.692	54.4349	51.1131	59.8201	37.9091	45.0368	42.8729	21.5972	34.0001	28.5544	21.267	17.1482	22.3646	23.502	32.5805	27.1968	16.8206	19.837	18.1882	13.2151	20.2488	20.1699	30.1007	29.251	26.3712
Pn5.2141	34.9713	38.9614	40.1858	37.6269	37.6673	37.8723	35.0947	36.6834	35.0157	40.5759	34.8471	37.7001	40.3015	40.8421	41.298	40.9531	36.785	40.7454	29.0843	37.6141	30.6992	21.7431	21.4047	21.2033	20.9826	26.9131	24.3939	27.6116	28.1495	26.6042	23.7011	29.5901	27.533	27.3127	27.4284	29.1299
Pn5.2163	9.99944	8.15591	8.90452	7.00127	7.30846	7.76412	6.66923	8.99718	8.66126	10.7876	7.43407	10.5893	12.6078	11.328	12.5276	9.88877	7.07395	8.93451	2.99533	7.60698	7.08908	2.69968	3.13853	3.19347	1.76154	6.088	4.68056	3.18509	3.76219	3.30036	2.40012	4.31273	3.36909	2.86773	4.67636	4.34546
Pn5.2223	23.6497	25.2693	22.5295	15.8528	15.1957	16.3642	19.6362	20.3166	17.7783	25.6039	20.6401	23.1343	29.4764	27.7151	26.5831	27.7041	21.4563	25.3532	12.1158	23.6523	19.2889	10.1003	11.0827	10.4915	10.2798	13.1171	13.6348	12.7433	13.064	14.7016	10.7249	22.4847	19.0439	13.2739	20.0895	19.6434
Pn5.2230	16.0867	26.4603	17.0498	20.3922	17.6857	17.3345	19.6414	16.2989	17.3879	17.9346	15.7128	19.2645	22.6334	19.7576	19.8343	20.1966	17.3412	17.8519	10.9248	14.2992	13.2972	9.96453	7.8191	9.32921	9.2897	15.4679	11.358	10.3031	9.61925	8.79706	10.0433	15.5701	11.1303	13.3874	14.5091	13.4445
Pn5.2235	11.1793	8.9799	5.65845	9.5563	9.62156	13.8589	11.0232	10.8913	11.2549	12.6554	11.9771	15.884	15.3257	15.4986	13.4833	14.2249	6.6992	13.1403	5.14487	7.22283	9.95865	7.62897	6.19165	8.77606	5.17635	9.60277	7.99075	5.15818	4.57691	5.70063	4.79551	8.79393	7.69871	4.36431	7.70811	6.91564
Pn5.2271	70.0116	47.7406	64.1291	51.9364	44.6747	52.5879	28.8386	42.7761	41.6798	65.3019	55.0728	65.1831	80.6878	70.5403	80.9412	50.4036	38.8554	54.8076	34.1795	38.1545	52.1208	40.4794	34.6733	40.57	28.5972	41.6505	41.4098	51.062	48.7379	51.9557	35.4868	38.9756	48.8518	27.2769	30.2704	34.8343
Pn5.2272	14.6588	16.9305	15.3066	20.2512	20.5161	19.0802	19.294	20.6024	19.9475	21.9422	14.3542	19.2002	23.3875	22.1142	21.956	19.7713	13.6206	17.9245	9.60269	18.8538	17.1004	7.57502	9.71127	8.54196	5.48901	15.9842	11.502	11.3022	11.0769	11.3641	7.82631	13.233	10.0975	9.01497	12.6605	10.6759
Pn52.28	8.53281	7.63506	7.791	7.47526	7.69674	8.6797	7.51813	8.94553	8.60902	12.5124	7.03812	11.7298	13.2072	10.332	11.9882	10.3775	6.44915	10.3646	3.07278	3.29946	4.01385	3.31778	3.07978	3.11224	2.65229	8.61181	6.57746	5.56901	3.86632	5.29216	2.97743	8.2382	6.57739	4.97805	6.72153	7.92613
Pn5.2356	33.9867	37.5765	39.4899	26.0154	25.0985	25.4841	32.2081	34.3894	34.5126	48.336	32.7479	46.5301	47.265	43.4237	47.5154	48.4233	38.3216	46.2625	13.9195	24.9612	23.6106	11.6309	13.4584	13.515	9.88701	18.1899	16.4517	16.2393	15.7475	17.9131	13.1029	19.2455	15.744	14.9226	19.4534	18.2562
Pn5.2357	20.1391	26.3219	26.0707	20.1595	16.6982	16.9635	40.5585	30.2836	27.5943	43.8944	34.9952	31.4124	42.3992	38.8274	37.1543	55.6592	27.9987	38.8463	6.63872	19.9366	16.5792	6.57879	7.80786	6.90639	6.29823	16.7572	10.5948	9.6813	8.20059	5.72931	3.55432	9.9746	6.75798	4.62995	11.1087	11.96
Pn5.2374	31.6863	18.5529	22.8674	12.62	9.94399	11.3876	37.6742	37.591	31.9378	33.3782	27.8014	28.2656	88.4694	60.6608	72.2487	40.6367	53.9555	45.2186	38.8155	42.4632	39.7182	13.3733	9.13536	11.0099	12.1772	19.7581	16.0476	16.6059	14.9741	15.9147	42.9611	26.5727	32.4866	29.526	39.3629	33.1076
Pn5.2438	4.02219	3.81499	4.45949	5.03757	4.8014	4.90173	3.33652	4.35061	4.08703	5.05632	3.98879	4.42375	6.39552	6.49693	6.37622	4.02127	5.13434	3.58768	1.78138	4.22211	3.21433	2.14486	3.32563	1.5669	2.09502	3.0744	2.95166	1.85381	2.63434	2.00734	1.67843	2.30183	1.95213	2.46751	2.61029	3.76518
Pn5.2470	7.16303	2.37869	6.02166	6.2898	5.18262	6.94637	7.18588	13.6912	11.9368	5.9258	3.28817	4.89996	16.102	6.52489	14.2548	6.01556	10.812	7.74374	1.80393	3.55641	2.63081	1.35671	2.3907	1.18898	2.07513	4.67993	2.11567	2.71289	1.3419	3.77884	1.51153	2.87448	1.18389	0.334351	0.199301	1.07375
Pn5.2535	15.1767	5.9663	7.80181	18.8079	14.2291	23.655	17.0693	22.126	23.4432	25.8676	25.6113	26.8086	29.9808	16.02	20.1001	9.35999	7.91995	7.90105	7.62159	11.3974	7.77233	2.10109	0.866831	3.39495	5.10847	3.96837	4.40024	0.251911	1.64521	1.15513	8.34418	1.36794	4.70321	14.0022	23.0159	10.6501
Pn5.256	11.7659	12.2726	11.296	12.1877	12.7285	12.4003	11.8339	16.389	15.6169	14.0135	11.5729	13.4347	15.8029	13.9406	15.0941	12.8336	10.4246	11.0653	5.13612	13.0393	10.4919	5.63098	6.96939	5.97087	5.72897	15.5456	11.7483	6.62108	5.4941	6.10677	6.66693	8.26963	6.66083	6.13546	8.22805	7.9052
Pn5.2593	1.86029	3.2146	2.75236	1.05306	0.801407	0.962332	1.12882	1.90027	2.20318	2.42344	0.277222	0.745512	4.27732	6.11852	4.53532	4.80704	2.1381	0.569299	0.202164	0.206849	0.580231	0.211317	0.261544	0	0	0.293229	0.180021	0.202687	0	0.253476	0	0.687903	0.473024	0	0	0
Pn5.2618	0.197875	0.256828	0.155798	0	0.10554	0	0	0.291961	0.0356318	0.78849	0.0638895	0.73307	1.27883	0.940065	1.13435	0	0.21256	0.109336	0.062122	0	0	0	0	0	0	0	0.0276589	0	0	0	0.177847	0.0422764	0	0	0	0
Pn5.2621	28.3663	34.3629	27.4818	33.8803	30.3938	35.1377	29.2549	24.6718	24.382	33.4077	30.2445	30.8699	37.0047	34.2476	37.293	35.0804	29.1787	31.7654	23.1542	21.2609	22.18	29.5704	26.6139	25.8704	25.0957	27.183	25.1647	28.2438	25.9946	24.9741	20.4641	20.7674	22.2261	19.5203	21.7535	19.1405
Pn5.2729	204.921	194.089	185.36	178.09	153.693	161.601	254.626	196.394	179.116	205.975	173.17	184.679	193.605	207.649	183.547	153.774	164.258	147.061	133.868	163.675	145.854	95.8111	88.4942	85.1177	121.89	123.067	118.434	163.785	138.775	139.831	108.66	113.518	110.249	122.319	111.608	110.188
Pn5.2744	29.3629	25.1603	26.6394	31.4547	31.9247	32.1872	26.8319	27.6635	28.4708	36.3229	28.0251	34.3303	32.9022	35.5028	34.6697	32.2767	26.3428	28.2055	21.3744	24.9014	24.3254	20.9655	19.5271	16.987	20.1886	20.2031	19.2362	24.4512	22.3601	21.592	18.3576	25.8866	22.6357	21.5801	21.7706	22.3797
Pn5.275	9.45058	9.80805	8.96678	7.41367	6.83553	7.11371	9.07796	10.7242	10.6534	9.51884	8.64745	11.0461	14.0861	13.2407	14.2397	10.8946	8.85783	10.0237	4.33549	11.6948	11.7834	6.64316	5.38583	6.51412	5.64307	9.17061	8.07222	4.86535	4.38044	6.60955	6.77013	7.74498	6.65712	6.1899	7.71165	7.81513
Pn5.2806	37.0351	38.7935	36.1848	35.1864	32.392	32.4417	38.6157	36.4135	39.4204	44.4676	33.5764	36.5902	44.6529	43.1814	41.074	43.7542	34.8796	38.1179	25.0769	36.3446	39.5215	21.8606	20.173	20.4695	26.7304	35.8964	28.7792	21.4619	21.7749	25.2028	30.5502	30.8123	30.4325	27.4552	30.9954	28.4762
Pn5.2851	8.16258	3.08177	4.09682	3.98208	3.51219	2.30642	2.23198	4.50642	2.8903	8.33653	5.64753	4.78853	13.687	11.6141	14.5604	3.91714	4.09949	3.47931	0.920599	0.347028	0.463545	1.06357	0.376105	0.467624	1.95875	0.468521	1.07864	2.8661	1.95364	1.88326	0.277426	2.04438	1.30375	0.441841	0.34141	0.809047
Pn5.2852	3.48385	0.552435	2.28201	1.67564	1.47561	0.689077	0.808288	0.71615	2.49092	3.06229	3.37458	2.34882	5.13221	4.38117	4.22932	1.37683	1.26081	0.815292	0.14476	0	0	0.151313	0	0.13971	1.23202	1.11982	1.80466	0.145134	0	0	0	0.394058	0	0.293348	0.582866	0
Pn5.2880	7.9935	7.95324	8.09191	8.54764	8.24107	8.6389	7.91213	8.84749	8.50407	9.96658	8.19765	9.52018	10.8698	9.89109	10.4515	7.83612	6.11031	7.23948	5.97093	8.40398	7.11978	5.90205	6.6705	5.51209	4.27569	7.44723	6.50491	7.59865	6.78449	8.57142	5.37592	9.16731	6.58045	5.73572	6.75808	6.33551
Pn5.2883	4.84422	6.48574	5.31251	7.28808	8.33258	6.93166	8.26353	6.9858	8.47883	9.89288	6.78816	9.33776	10.9706	12.1513	12.0563	6.71255	6.15933	6.82549	2.0417	7.4691	5.00872	2.12221	2.42005	2.664	1.68264	7.14704	5.59643	2.89322	2.94811	4.09014	1.18861	3.2757	2.76222	1.59487	3.93817	2.69569
Pn5.2884	11.3918	11.065	9.77481	11.0888	11.067	14.045	11.6073	11.3741	11.4289	17.7253	11.0345	14.2437	18.4935	16.3752	16.513	12.4826	8.72502	11.2223	5.17303	12.8598	12.2443	5.24701	5.60183	7.65528	4.29394	11.3753	9.79293	6.14685	7.44788	8.79214	4.73909	5.9978	5.87261	4.85319	7.25154	7.97333
Pn5.2888	11.6398	16.1403	13.6376	16.0388	15.3717	16.2262	13.1736	14.6621	13.7044	25.5947	18.1131	20.7178	15.3592	17.844	14.9189	17.5991	12.7436	14.7098	6.99113	12.2395	12.0784	4.38788	2.79708	3.44216	6.70437	6.79072	6.9983	3.05368	7.19525	4.27395	10.048	8.65629	7.12656	9.38616	9.61082	10.3986
Pn5.2896	37.4244	48.0016	52.2448	34.1375	40.8072	53.8984	48.8059	42.258	59.592	58.3283	46.7749	54.2986	69.0004	67.6197	75.5593	52.5511	38.1092	62.6367	12.9336	32.7198	30.254	19.5359	15.3534	19.2723	17.993	25.0128	25.3754	12.0408	12.1226	16.6618	9.27713	24.1808	21.9483	14.2567	18.3841	18.2554
Pn5.2904	2.09879	0.771505	1.44861	0.624033	1.29752	0.962332	0.564408	1.4002	1.31418	1.71066	2.03296	1.39162	1.69551	2.93689	1.89851	0.961408	0.419235	0.569299	0	0	0	0	0	0	0	0	0	0	0.13934	0.084492	0	0	0	0	0	0
Pn5.2952	1.76998	1.20358	0.920098	1.13432	0.918533	1.17957	1.83961	1.3708	1.66684	0.428898	1.80713	0.897193	5.44901	2.61809	3.87847	1.60696	0.924975	1.04672	0.270329	0.587761	0.16164	0	0	0.260899	0.191726	0.294074	0.361081	0.0677571	0.209613	0.169471	0.619132	0.597901	0.237194	0.582047	0.952407	0.390624
Pn5.2971	34.2777	46.9859	38.4683	45.4713	42.6021	40.6819	53.5084	49.3152	50.6326	38.5405	23.5358	33.2391	51.4036	49.7355	50.2866	48.1942	33.5245	41.7536	14.5136	21.297	18.7038	13.532	14.7988	14.0464	13.1413	26.0244	19.1833	12.655	12.1191	12.1612	11.0261	13.587	12.3175	9.21277	16.4116	13.6404
Pn5.3005	21.8787	17.85	21.2115	21.8499	19.7247	21.5331	49.6402	35.3374	39.1181	36.1632	27.4131	35.6692	62.2134	55.4768	61.2543	35.6052	23.6778	33.9937	16.3773	34.261	30.8581	16.6365	7.90806	15.6947	10.6337	26.1708	22.9707	13.9529	10.5725	15.4728	8.10048	10.9884	9.31005	8.72543	21.1294	18.9123
Pn5.3072	19.2707	29.6601	27.0407	15.6008	20.3023	19.4605	18.4373	22.8032	18.3985	36.4941	24.95	35.5858	33.7561	25.2899	35.1575	26.9194	20.1233	19.5459	7.27791	14.2036	10.0573	6.76214	6.27706	6.24358	7.83817	13.9447	11.5214	5.81037	5.01625	5.23851	8.17992	8.25484	8.19908	4.50644	13.838	11.0792
Pn5.3113	22.004	20.4343	20.5578	19.6848	18.8023	19.3918	16.5178	20.7096	20.8732	21.5241	18.8776	21.4888	23.7486	23.0081	24.0127	23.4895	19.4217	23.1996	14.2623	17.4844	16.3247	12.4205	13.8226	13.1268	9.96878	15.0137	13.8186	15.9644	16.1891	15.5512	13.153	15.6332	13.7177	13.7393	14.1237	13.6385
Pn5.317	33.2691	23.2355	28.1188	26.4507	18.7749	20.9123	21.9217	24.6114	21.8268	35.1322	34.3638	33.0767	36.536	32.8994	30.9906	27.9176	25.106	27.2867	18.6	17.5685	17.8301	22.7794	20.2207	18.7573	24.3822	28.881	25.5383	16.0612	15.6986	18.2005	17.2821	16.0688	16.7218	16.1	17.471	15.6171
Pn5.3198	8.4884	13.475	9.45219	11.5677	14.9405	8.56257	18.6928	15.8204	9.17113	20.0128	15.8961	12.9719	16.4577	18.147	9.59321	19.9601	12.4341	12.3822	1.7988	15.1329	8.79577	1.25349	0	1.54316	1.27577	4.44509	3.73749	0	2.8929	0.751787	4.34865	5.44069	5.37796	4.05021	4.82852	4.87762
Pn5.3225	7.72737	4.55555	3.68361	1.13663	1.79908	0.733206	1.20945	1.42877	1.29209	9.85666	5.54443	5.28249	10.6025	9.5449	8.19673	3.02157	3.4497	1.87055	0.866418	0.975146	1.07757	1.44903	0.934086	1.1428	0.368695	0.781945	0.617216	2.14269	2.44841	1.08633	0.661449	1.45442	0.540599	1.60944	1.19193	1.29834
Pn5.333	14.9462	13.8461	13.4565	14.492	12.7514	15.1213	13.955	19.4593	18.5956	17.854	16.3992	13.7127	20.9431	20.8118	21.6425	14.9957	14.1825	17.7594	6.96057	11.1847	10.3686	8.83826	6.58757	10.1443	6.79204	12.7837	12.0636	5.94818	7.63097	7.90724	3.95868	10.6184	8.90831	8.70929	8.08814	9.36045
Pn5.3380	8.64242	9.27103	8.24778	11.0512	9.74712	12.3323	10.8493	10.5905	10.5202	12.554	8.11319	14.1223	11.8721	10.9067	10.1583	11.7023	9.43625	9.84521	6.96539	9.24559	9.67406	7.36507	5.56681	7.3713	6.19893	7.22941	6.58565	9.59882	8.7027	7.688	7.26806	8.63855	8.55783	7.27551	9.20421	8.25577
Pn5.3476	22.1327	20.8268	17.9241	16.8905	18.15	18.2606	23.0968	20.754	18.2336	24.7433	20.4261	20.3707	26.6709	24.0789	23.654	24.783	21.0195	24.5199	13.2021	19.6399	17.076	16.251	13.8211	12.7415	11.9506	14.3617	14.3857	13.9329	14.0084	13.5582	11.0403	15.3683	14.8354	12.1886	15.7811	15.0607
Pn5.3479	25.4261	26.5804	25.7391	25.65	24.382	27.9856	24.5027	24.1619	26.2093	29.4288	23.4732	27.7977	32.0715	33.0139	31.0779	32.0212	27.3616	29.9744	11.7957	19.4255	17.2499	10.2161	10.1918	10.4085	10.3976	14.6514	12.7921	14.093	13.9664	14.4727	10.3238	16.2843	12.4199	11.9091	15.4358	13.7621
Pn5.3486	6.13051	8.05112	6.58789	5.39824	4.07469	4.86269	10.7879	5.80081	7.56618	6.76489	6.85179	8.05831	4.57158	5.72638	5.49177	8.31672	7.46048	8.25483	3.99734	4.8398	4.5891	1.32313	1.46524	1.35026	0.75601	8.24597	6.3478	0.734741	1.51533	1.50357	1.75472	1.90424	1.94854	0.540028	2.41426	1.19801
Pn5.3517	54.1841	55.299	50.5768	61.9811	56.0795	51.0015	66.1861	56.1336	54.8172	73.0778	54.0994	59.6104	74.4575	67.1007	66.9576	63.4167	52.3688	56.2518	39.7849	40.5497	41.1482	26.6937	27.2754	28.353	24.8121	47.0362	36.2138	28.5169	28.2685	28.1834	29.5081	31.396	28.6784	28.6769	40.5762	34.1168
Pn5.3522	28.8544	30.8712	30.9784	29.385	25.7864	27.7621	33.3643	34.4418	33.1204	34.0607	30.2136	29.0807	32.5235	31.2976	33.2759	39.7986	25.9828	36.7064	18.3138	26.5202	22.4994	17.7656	17.9532	19.2203	16.0053	24.6279	20.7785	22.5418	20.5895	24.656	18.2407	25.8573	24.1377	19.4518	23.5557	22.9232
Pn5.3529	28.2835	36.4453	36.4736	28.3449	26.458	29.8258	29.6397	27.5021	30.614	30.6628	35.5231	36.9515	31.9344	33.3857	39.9671	32.9815	29.1109	35.0926	25.1054	32.6809	33.4273	18.4511	18.6974	20.089	18.837	24.5222	24.9619	22.5822	20.2044	25.1637	21.6088	23.5555	25.415	19.9852	23.3865	26.5723
Pn5.353	22.335	28.6317	26.5114	26.8477	24.0845	24.0132	38.3313	33.2354	33.566	42.8979	28.0719	34.2756	44.4711	46.4256	41.6252	39.9863	21.8974	33.0797	10.718	21.4503	20.0977	13.892	9.95588	11.0682	9.48675	23.6921	18.4201	13.4967	13.408	12.874	9.40165	13.4794	12.3133	10.0344	13.2703	12.5552
Pn5.3545	16.1627	21.2574	16.7348	16.5864	18.206	17.5341	20.6482	19.3583	18.4509	21.7448	17.4672	19.0027	23.9306	24.7945	22.8296	22.0456	16.0891	20.352	9.54628	20.7979	17.8322	11.3492	11.714	11.5212	10.1831	17.3057	15.5588	8.5462	9.76987	11.3406	10.4129	14.6207	13.4244	10.2197	13.0649	13.4135
Pn5.3546	49.5018	50.8818	53.2778	27.4628	16.6782	22.6997	23.9326	31.1824	32.2306	82.0223	41.314	65.9718	89.3506	66.4645	76.9935	39.827	38.4301	41.6489	22.3866	28.6647	25.4136	17.0106	16.1711	17.2783	23.4841	27.8542	24.3294	22.2989	21.1937	20.8492	20.2242	18.6595	17.5104	25.9511	22.0962	23.6787
Pn5.3561	11.4468	13.362	12.953	10.943	11.2331	12.5584	13.5376	12.9793	13.3109	16.3297	12.2266	16.2149	16.4272	12.391	17.5876	15.5087	12.3098	14.7211	5.3742	8.89796	9.04434	3.67691	3.47636	3.67786	3.93283	7.36983	6.59104	5.06971	3.81357	5.54373	5.343	7.28146	6.45875	5.29677	6.22119	6.36943
Pn5.3564	22.0339	23.2615	23.5054	24.3986	22.8324	25.2867	22.1648	19.6698	22.018	26.7896	24.5649	24.0392	27.2989	27.9252	28.5843	26.3872	23.5051	26.5661	9.50373	13.6278	12.6645	8.46273	9.05959	8.3302	7.04559	12.8567	10.1409	9.03848	9.27236	10.297	9.31128	11.3045	10.0978	9.1344	12.6344	10.4439
Pn5.379	77.212	71.0902	70.3262	71.5413	77.1032	73.0247	77.4928	74.6925	75.377	76.9465	70.9378	73.066	86.1168	94.5711	87.6364	89.3682	74.7154	83.0381	39.0093	61.5329	51.8527	32.2071	42.1468	37.1353	31.1249	47.4419	41.3748	40.4179	41.9797	41.3876	36.7205	54.2554	48.6888	40.9485	44.1251	44.2801
Pn54.19	18.2043	15.5241	13.2502	11.5635	10.7929	10.4548	11.1014	14.1953	11.9677	19.1842	17.7305	17.6878	18.4134	16.7895	16.3562	16.3831	14.5233	14.0656	9.31666	11.7073	11.3025	9.92359	8.02016	9.36773	8.19049	8.68349	8.87979	10.1044	11.0239	8.32795	10.243	11.3307	9.98781	10.4449	11.0007	9.87365
[truncated: 17,537 more rows]
