# Supplementary material for: Comparative Transcriptome and Metabolome Analysis of Resistant and Susceptible Piper Species Upon Infection by the Oomycete Phytophthora Capsici
Source: Front Plant Sci. 2022 Jun 23;13:864927. doi: 10.3389/fpls.2022.864927 (PMC9278165; doi:10.3389/fpls.2022.864927)
Supplement: Supplementary Table S3 — Details of differentially expressed profiles (clusters) including genes involved in plant-pathogen interaction. [file Table_3.XLSX]

## Sheet: Sheet1
Table S3 Details of differentially expressed profiles (clusters) including genes involved in plant-pathogen interaction
Gene ID	Annotation	Description	GO terms	Gene name	Gene family	Cluster in Figure 1
Pn1.49	AT2G17290	Encodes calcium dependent protein kinase 6 (CPK6), a member of the Arabidopsis CDPK gene family. CDPKs contain an intrinsic Ca2+-activation domain with four EF hand Ca2+-binding sites. CDPKs protein kinases have been proposed to function in multiple plant signal transduction pathways downstream of [Ca2+]cyt elevations, thus transducing various physiological responses. CPK6 is expressed in both gu…	GO:0000165;GO:0004674;GO:0004683;GO:0005515;GO:0005634;GO:0005829;GO:0005886;GO:0006468;GO:0006612;GO:0006820;GO:0006862;GO:0006888;GO:0007154;GO:0007165;GO:0009409;GO:0009414;GO:0009611;GO:0009723;GO:0009733;GO:0009737;GO:0009738;GO:0009753;GO:0009862;GO:0009867;GO:0009931;GO:0010119;GO:0010359;GO:0010363;GO:0015696;GO:0015802;GO:0016020;GO:0016301;GO:0030968;GO:0031348;GO:0035556;GO:0042538;GO:…	ATCDPK3;ATCPK6;CPK6	CDPK	6
Pn4.730	AT2G17290	Encodes calcium dependent protein kinase 6 (CPK6), a member of the Arabidopsis CDPK gene family. CDPKs contain an intrinsic Ca2+-activation domain with four EF hand Ca2+-binding sites. CDPKs protein kinases have been proposed to function in multiple plant signal transduction pathways downstream of [Ca2+]cyt elevations, thus transducing various physiological responses. CPK6 is expressed in both gu…	GO:0000165;GO:0004674;GO:0004683;GO:0005515;GO:0005634;GO:0005829;GO:0005886;GO:0006468;GO:0006612;GO:0006820;GO:0006862;GO:0006888;GO:0007154;GO:0007165;GO:0009409;GO:0009414;GO:0009611;GO:0009723;GO:0009733;GO:0009737;GO:0009738;GO:0009753;GO:0009862;GO:0009867;GO:0009931;GO:0010119;GO:0010359;GO:0010363;GO:0015696;GO:0015802;GO:0016020;GO:0016301;GO:0030968;GO:0031348;GO:0035556;GO:0042538;GO:…	ATCDPK3;ATCPK6;CPK6	CDPK	1
Pn17.172	AT5G19450	calcium-dependent protein kinase (CDPK19) mRNA, complete	GO:0004683;GO:0005634;GO:0005886;GO:0006468;GO:0016301	CDPK19;CPK8	CDPK	4
Pn21.672	AT5G19450	calcium-dependent protein kinase (CDPK19) mRNA, complete	GO:0004683;GO:0005634;GO:0005886;GO:0006468;GO:0016301	CDPK19;CPK8	CDPK	7
Pn51.47	AT5G19450	calcium-dependent protein kinase (CDPK19) mRNA, complete	GO:0004683;GO:0005634;GO:0005886;GO:0006468;GO:0016301	CDPK19;CPK8	CDPK	4
Pn5.2033	AT5G19450	calcium-dependent protein kinase (CDPK19) mRNA, complete	GO:0004683;GO:0005634;GO:0005886;GO:0006468;GO:0016301	CDPK19;CPK8	CDPK	8
Pn20.196	AT4G23650	Encodes calcium dependent protein kinase 3 (CPK3), a member of the Arabidopsis CDPK gene family. CDPKs contain an intrinsic Ca2+-activation domain with four EF hand Ca2+-binding sites. CDPKs protein kinases have been proposed to function in multiple plant signal transduction pathways downstream of [Ca2+]cyt elevations, thus transducing various physiological responses. CPK3 is expressed in both gu…	GO:0004672;GO:0004674;GO:0004683;GO:0005515;GO:0005773;GO:0005829;GO:0005886;GO:0006468;GO:0006499;GO:0006970;GO:0009507;GO:0009651;GO:0009738;GO:0010119;GO:0010359;GO:0016020;GO:0016301;GO:0032880;GO:0046686;GO:0046777;GO:0051049	CDPK6;CPK3	CDPK	5
Pn41.89	AT1G35670	Encodes a Ca(2+)-dependent, calmodulin-independent protein kinase that is rapidly induced by drought and high-salt stress but not by low-temperature stress or heat stress. Positive regulator of ABA signaling. Phosphorylates ABA responsive transcription factors ABF1 and ABF4.	GO:0004672;GO:0004674;GO:0004683;GO:0005515;GO:0005634;GO:0005829;GO:0005886;GO:0006468;GO:0009789;GO:0016301;GO:0046777;GO:0080092;GO:1901979	ATCDPK2;ATCPK11;CDPK2;CPK11	CDPK	6
Pn23.435	AT5G04870	A calcium-dependent protein kinase that can phosphorylate phenylalanine ammonia lyase (PAL), a key enzyme in pathogen defense.	GO:0004674;GO:0004683;GO:0005515;GO:0005777;GO:0006468;GO:0009507;GO:0016020;GO:0016301;GO:0046777	ATCPK1;CPK1	CDPK	7
Pn26.769	AT4G04720	member of Calcium Dependent Protein Kinase	GO:0004672;GO:0004683;GO:0005515;GO:0005634;GO:0005886;GO:0006468;GO:0009506;GO:0016301;GO:0019903	AtCPK21;CPK21	CDPK	6
Pn14.18	AT3G57530	Calcium-dependent Protein Kinase. ABA signaling component that regulates the ABA-responsive gene expression via ABF4. AtCPK32 has autophosphorylation activity and can phosphorylate ABF4 in vitro	GO:0000165;GO:0004683;GO:0004698;GO:0005515;GO:0005634;GO:0005737;GO:0005886;GO:0006468;GO:0006612;GO:0007154;GO:0007165;GO:0009409;GO:0009414;GO:0009506;GO:0009611;GO:0009651;GO:0009723;GO:0009733;GO:0009737;GO:0009738;GO:0009753;GO:0009862;GO:0009863;GO:0009867;GO:0009963;GO:0010200;GO:0010363;GO:0016301;GO:0030968;GO:0031348;GO:0035556;GO:0042538;GO:0043069;GO:0050832	ATCPK32;CDPK32;CPK32	CDPK	4
Pn5.61	AT5G19360	member of Calcium Dependent Protein Kinase	GO:0004672;GO:0004683;GO:0005737;GO:0005886;GO:0006468;GO:0016301;GO:0080092	AtCPK34;CPK34	CDPK	7
Pn2.1911	AT3G51850	member of Calcium Dependent Protein Kinase	GO:0004674;GO:0004683;GO:0005886;GO:0006468;GO:0016301;GO:0046777	CPK13	CDPK	7
Pn9.954	AT3G51850	member of Calcium Dependent Protein Kinase	GO:0004674;GO:0004683;GO:0005886;GO:0006468;GO:0016301;GO:0046777	CPK13	CDPK	1
Pn1.3601	AT2G17890	member of Calcium Dependent Protein Kinase	GO:0004672;GO:0004683;GO:0005886;GO:0006468;GO:0009507	CPK16	CDPK	4
Pn3.2590	AT2G17890	member of Calcium Dependent Protein Kinase	GO:0004672;GO:0004683;GO:0005886;GO:0006468;GO:0009507	CPK16	CDPK	1
Pn41.61	AT5G12180	member of Calcium Dependent Protein Kinase	GO:0004674;GO:0004683;GO:0005634;GO:0005737;GO:0005886;GO:0006468;GO:0016301;GO:0046777;GO:0080092	CPK17	CDPK	5
Pn20.1149	AT5G66210	member of Calcium Dependent Protein Kinase	GO:0004683;GO:0005886;GO:0006468;GO:0009507;GO:0010200	CPK28	CDPK	5
Pn16.843	AT1G76040	member of Calcium Dependent Protein Kinase	GO:0004683;GO:0005634;GO:0005737;GO:0005886;GO:0006468;GO:0009627;GO:0009697;GO:0016301	CPK29	CDPK	5
Pn2.1389	AT3G21630	LysM receptor-like kinase. Essential in the perception and transduction of the chitin oligosaccharide elicitor. Involved in chitin-mediated plant innate immunity. Located in the plasma membrane.	GO:0002679;GO:0002752;GO:0004674;GO:0005515;GO:0005576;GO:0005886;GO:0006468;GO:0006612;GO:0008061;GO:0009627;GO:0009697;GO:0009817;GO:0010200;GO:0010363;GO:0016301;GO:0019199;GO:0030968;GO:0031347;GO:0032491;GO:0032499;GO:0035556;GO:0042742;GO:0042803;GO:0043069;GO:0045087;GO:0046777;GO:0071219;GO:0071323;GO:2001080	AtCERK1;AtLYK1;CERK1;LYK1;LYSM	CERK1	6
Pn10.1403	AT2G27030	encodes a calmodulin that has higher affinity to kinesin-like calmodulin binding motor protein than CAM4 or CAM6.	GO:0005509;GO:0005634;GO:0005737;GO:0005774;GO:0005886	ACAM-2;CAM5	CML/CAM	7
Pn41.53	AT2G27030	encodes a calmodulin that has higher affinity to kinesin-like calmodulin binding motor protein than CAM4 or CAM6.	GO:0005509;GO:0005634;GO:0005737;GO:0005774;GO:0005886	ACAM-2;CAM5	CML/CAM	4
Pn10.1446	AT3G07490	A member of ARF GAP domain (AGD), A thaliana has 15 members, grouped into four classes.	GO:0005509;GO:0005777;GO:0005886	AGD11;AtCML3;CML3	CML/CAM	5
Pn12.84	AT3G43810	EF hand domain protein encodes a calmodulin. Can functionally complement a yeast CaM mutant.	GO:0005509;GO:0005513;GO:0005515;GO:0005737;GO:0006084;GO:0009612;GO:0010099;GO:0019722;GO:0019932	AtCAM7;CAM7;ZBF3	CML/CAM	4
Pn4.1627	AT3G43810	EF hand domain protein encodes a calmodulin. Can functionally complement a yeast CaM mutant.	GO:0005509;GO:0005513;GO:0005515;GO:0005737;GO:0006084;GO:0009612;GO:0010099;GO:0019722;GO:0019932	AtCAM7;CAM7;ZBF3	CML/CAM	4
Pn70.8	AT3G43810	EF hand domain protein encodes a calmodulin. Can functionally complement a yeast CaM mutant.	GO:0005509;GO:0005513;GO:0005515;GO:0005737;GO:0006084;GO:0009612;GO:0010099;GO:0019722;GO:0019932	AtCAM7;CAM7;ZBF3	CML/CAM	5
Pn11.2061	AT3G22930	Encodes a calmodulin-like protein.	GO:0005509;GO:0008150;GO:0030048;GO:0051645;GO:0051646;GO:0060151	AtCML11;CML11	CML/CAM	4
Pn13.1892	AT3G22930	Encodes a calmodulin-like protein.	GO:0005509;GO:0008150;GO:0030048;GO:0051645;GO:0051646;GO:0060151	AtCML11;CML11	CML/CAM	5
Pn13.1902	AT3G22930	Encodes a calmodulin-like protein.	GO:0005509;GO:0008150;GO:0030048;GO:0051645;GO:0051646;GO:0060151	AtCML11;CML11	CML/CAM	2
Pn3.1971	AT2G15680	NA	GO:0005509;GO:0005739;GO:0005886;GO:0008150	AtCML30;CML30	CML/CAM	5
Pn6.3386	AT4G14640	encodes a divergent member of calmodulin, which is an EF-hand family of Ca2+-binding proteins. This gene is expressed in leaves, flowers and siliques. The gene functionally complements yeast calmodulin 1 (CAM1). Also the protein does not form formed a complex with a basic amphiphilic helical peptide in the presence of Ca2+ in vitro. Authors suggest that this gene may represent a Ca2+-binding sens…	GO:0005509;GO:0005513;GO:0005634;GO:0009612;GO:0019722;GO:0030048;GO:0051645;GO:0051646;GO:0060151	AtCML8;CAM8;CML8	CML/CAM	9
Pn6.3725	AT4G14640	encodes a divergent member of calmodulin, which is an EF-hand family of Ca2+-binding proteins. This gene is expressed in leaves, flowers and siliques. The gene functionally complements yeast calmodulin 1 (CAM1). Also the protein does not form formed a complex with a basic amphiphilic helical peptide in the presence of Ca2+ in vitro. Authors suggest that this gene may represent a Ca2+-binding sens…	GO:0005509;GO:0005513;GO:0005634;GO:0009612;GO:0019722;GO:0030048;GO:0051645;GO:0051646;GO:0060151	AtCML8;CAM8;CML8	CML/CAM	2
Pn1.3734	AT5G37770	Encodes a protein with 40% similarity to calmodulin. Binds Ca(2+) and, as a consequence, undergoes conformational changes. CML24 expression occurs in all major organs, and transcript levels are increased from 2- to 15-fold in plants subjected to touch, darkness, heat, cold, hydrogen peroxide, abscisic acid (ABA), and indole-3-acetic acid. However, CML24 protein accumulation changes were not detec…	GO:0005509;GO:0005794;GO:0005886;GO:0009408;GO:0009409;GO:0009611;GO:0009612;GO:0009646;GO:0009733;GO:0009737;GO:0009909;GO:0010038;GO:0010200;GO:0015629;GO:0042542;GO:0045087;GO:0048574;GO:0051592;GO:0080164	CML24;TCH2	CML/CAM	6
Pn4.1793	AT5G37770	Encodes a protein with 40% similarity to calmodulin. Binds Ca(2+) and, as a consequence, undergoes conformational changes. CML24 expression occurs in all major organs, and transcript levels are increased from 2- to 15-fold in plants subjected to touch, darkness, heat, cold, hydrogen peroxide, abscisic acid (ABA), and indole-3-acetic acid. However, CML24 protein accumulation changes were not detec…	GO:0005509;GO:0005794;GO:0005886;GO:0009408;GO:0009409;GO:0009611;GO:0009612;GO:0009646;GO:0009733;GO:0009737;GO:0009909;GO:0010038;GO:0010200;GO:0015629;GO:0042542;GO:0045087;GO:0048574;GO:0051592;GO:0080164	CML24;TCH2	CML/CAM	4
Pn22.815	AT5G42380	NA	GO:0005509;GO:0005634;GO:0005737;GO:0009693;GO:0010193;GO:0010286;GO:0030968;GO:0052542	CML37	CML/CAM	8
Pn10.2093	AT1G76650	NA	GO:0005509;GO:0005634;GO:0005886;GO:0009611;GO:0009620;GO:0009695;GO:0009723;GO:0009738;GO:0009753;GO:0009873;GO:0010200;GO:0035556	CML38	CML/CAM	6
Pn12.1054	AT1G76650	NA	GO:0005509;GO:0005634;GO:0005886;GO:0009611;GO:0009620;GO:0009695;GO:0009723;GO:0009738;GO:0009753;GO:0009873;GO:0010200;GO:0035556	CML38	CML/CAM	6
Pn18.1404	AT1G76650	NA	GO:0005509;GO:0005634;GO:0005886;GO:0009611;GO:0009620;GO:0009695;GO:0009723;GO:0009738;GO:0009753;GO:0009873;GO:0010200;GO:0035556	CML38	CML/CAM	6
Pn5.395	AT1G76650	NA	GO:0005509;GO:0005634;GO:0005886;GO:0009611;GO:0009620;GO:0009695;GO:0009723;GO:0009738;GO:0009753;GO:0009873;GO:0010200;GO:0035556	CML38	CML/CAM	6
Pn2.727	AT4G20780	Calcium sensor involved in trichome branching.	GO:0005509;GO:0005515;GO:0010091	CML42	CML/CAM	2
Pn10.1398	AT2G43290	Encodes calmodulin-like MSS3.	GO:0005509;GO:0005576;GO:0008150	MSS3;CML5	CML/CAM	5
Pn10.1442	AT2G43290	Encodes calmodulin-like MSS3.	GO:0005509;GO:0005576;GO:0008150	MSS3;CML5	CML/CAM	5
Pn10.24	AT2G43290	Encodes calmodulin-like MSS3.	GO:0005509;GO:0005576;GO:0008150	MSS3;CML5	CML/CAM	2
Pn12.2171	AT2G43290	Encodes calmodulin-like MSS3.	GO:0005509;GO:0005576;GO:0008150	MSS3;CML5	CML/CAM	4
Pn7.1847	AT1G05990	NA	GO:0005509;GO:0005575	RHS1；CML7	CML/CAM	2
Pn20.181	AT5G53130	member of Cyclic nucleotide gated channel family	GO:0005221;GO:0005242;GO:0005261;GO:0005516;GO:0005886;GO:0006813;GO:0006816;GO:0030551	ATCNGC1;CNGC1	CNGC	7
Pn21.781	AT5G53130	member of Cyclic nucleotide gated channel family	GO:0005221;GO:0005242;GO:0005261;GO:0005516;GO:0005886;GO:0006813;GO:0006816;GO:0030551	ATCNGC1;CNGC1	CNGC	7
Pn2.2716	AT5G53130	member of Cyclic nucleotide gated channel family	GO:0005221;GO:0005242;GO:0005261;GO:0005516;GO:0005886;GO:0006813;GO:0006816;GO:0030551	ATCNGC1;CNGC1	CNGC	7
Pn36.58	AT4G30360	member of Cyclic nucleotide gated channel family	GO:0005216;GO:0005516;GO:0005886;GO:0030551	ATCNGC17;CNGC17	CNGC	4
Pn6.1070	AT5G15410	'defense, no death' gene (DND1) encodes a mutated cyclic nucleotide-gated cation channel; Same as CNGC2 (article ID 229): Cyclic nucleotide gated channel, activated by cAMP, conducts K+ and other monovalent cations but excludes Na+, does not contain the GYG amino acid sequence found in other channels with this conductivity profile. Conducts Ca2+ into cells which is linked to the generation of NO …	GO:0005221;GO:0005222;GO:0005242;GO:0005261;GO:0005262;GO:0005516;GO:0005886;GO:0006952;GO:0007263;GO:0009626;GO:0030551	ATCNGC2;CNGC2;DND1	CNGC	3
Pn37.179	AT3G17700	cyclic nucleotide-binding transporter 1, member of a family of cyclic nucleotide gated channels.	GO:0000165;GO:0005216;GO:0005516;GO:0005886;GO:0006612;GO:0009595;GO:0009624;GO:0009697;GO:0009862;GO:0009867;GO:0010200;GO:0010310;GO:0010363;GO:0030551;GO:0031348;GO:0042742;GO:0043900;GO:0050832	ATCNGC20;CNBT1;CNGC20	CNGC	6
Pn39.2	AT3G17700	cyclic nucleotide-binding transporter 1, member of a family of cyclic nucleotide gated channels.	GO:0000165;GO:0005216;GO:0005516;GO:0005886;GO:0006612;GO:0009595;GO:0009624;GO:0009697;GO:0009862;GO:0009867;GO:0010200;GO:0010310;GO:0010363;GO:0030551;GO:0031348;GO:0042742;GO:0043900;GO:0050832	ATCNGC20;CNBT1;CNGC20	CNGC	4
Pn10.17	AT3G48090	Component of R gene-mediated disease resistance in Arabidopsis thaliana with homology to eukaryotic lipases.	GO:0000165;GO:0000304;GO:0001666;GO:0002679;GO:0004806;GO:0004871;GO:0005515;GO:0005634;GO:0005737;GO:0006355;GO:0006612;GO:0006629;GO:0006952;GO:0009507;GO:0009595;GO:0009617;GO:0009626;GO:0009627;GO:0009697;GO:0009862;GO:0009863;GO:0009867;GO:0010200;GO:0010310;GO:0010363;GO:0010618;GO:0010942;GO:0016298;GO:0031347;GO:0031348;GO:0034976;GO:0035304;GO:0042742;GO:0043069;GO:0043900;GO:0045088;GO:…	ATEDS1;EDS1	EDS1	6
Pn12.2181	AT3G48090	Component of R gene-mediated disease resistance in Arabidopsis thaliana with homology to eukaryotic lipases.	GO:0000165;GO:0000304;GO:0001666;GO:0002679;GO:0004806;GO:0004871;GO:0005515;GO:0005634;GO:0005737;GO:0006355;GO:0006612;GO:0006629;GO:0006952;GO:0009507;GO:0009595;GO:0009617;GO:0009626;GO:0009627;GO:0009697;GO:0009862;GO:0009863;GO:0009867;GO:0010200;GO:0010310;GO:0010363;GO:0010618;GO:0010942;GO:0016298;GO:0031347;GO:0031348;GO:0034976;GO:0035304;GO:0042742;GO:0043069;GO:0043900;GO:0045088;GO:…	ATEDS1;EDS1	EDS1	6
Pn1.2303	AT5G20480	Encodes a predicted leucine-rich repeat receptor kinase (LRR-RLK). Functions as the receptor for bacterial PAMP (pathogen associated molecular patterns) EF-Tu.	GO:0000165;GO:0002764;GO:0004674;GO:0005515;GO:0005524;GO:0005886;GO:0006468;GO:0006612;GO:0007169;GO:0009581;GO:0009595;GO:0009626;GO:0009697;GO:0009862;GO:0009867;GO:0010200;GO:0010204;GO:0010310;GO:0010359;GO:0010363;GO:0016045;GO:0016301;GO:0019199;GO:0031347;GO:0031348;GO:0042742;GO:0043900;GO:0050776;GO:0050832	EFR	EFR	4
Pn9.1565	AT5G20480	Encodes a predicted leucine-rich repeat receptor kinase (LRR-RLK). Functions as the receptor for bacterial PAMP (pathogen associated molecular patterns) EF-Tu.	GO:0000165;GO:0002764;GO:0004674;GO:0005515;GO:0005524;GO:0005886;GO:0006468;GO:0006612;GO:0007169;GO:0009581;GO:0009595;GO:0009626;GO:0009697;GO:0009862;GO:0009867;GO:0010200;GO:0010204;GO:0010310;GO:0010359;GO:0010363;GO:0016045;GO:0016301;GO:0019199;GO:0031347;GO:0031348;GO:0042742;GO:0043900;GO:0050776;GO:0050832	EFR	EFR	1
Pn29.254	AT5G46330	Encodes a leucine-rich repeat serine/threonine protein kinase that is expressed ubiquitously. FLS2 is involved in MAP kinase signalling relay involved in innate immunity. Essential in the perception of flagellin, a potent elicitor of the defense response. FLS2 is directed for degradation by the bacterial ubiquitin ligase AvrPtoB.	GO:0004674;GO:0004675;GO:0005515;GO:0005524;GO:0005768;GO:0005886;GO:0006468;GO:0006898;GO:0007169;GO:0010359;GO:0016020;GO:0016045;GO:0016301;GO:0016310;GO:0042742;GO:0052544	FLS2	FLS2	5
Pn11.2736	AT5G52640	Encodes a cytosolic heat shock protein AtHSP90.1. AtHSP90.1 interacts with disease resistance signaling components SGT1b and RAR1 and is required for RPS2-mediated resistance.	GO:0005618;GO:0005737;GO:0005829;GO:0005886;GO:0006457;GO:0009408;GO:0009644;GO:0042542;GO:0042742;GO:0046685	ATHS83;AtHsp90-1;ATHSP90.1;HSP81-1;HSP81.1;HSP83;HSP90.1	HSP90	5
Pn15.2680	AT5G52640	Encodes a cytosolic heat shock protein AtHSP90.1. AtHSP90.1 interacts with disease resistance signaling components SGT1b and RAR1 and is required for RPS2-mediated resistance.	GO:0005618;GO:0005737;GO:0005829;GO:0005886;GO:0006457;GO:0009408;GO:0009644;GO:0042542;GO:0042742;GO:0046685	ATHS83;AtHsp90-1;ATHSP90.1;HSP81-1;HSP81.1;HSP83;HSP90.1	HSP90	4
Pn5.2651	AT5G56030	A member of heat shock protein 90 (HSP90) gene family. Expressed in all tissues and abundant in root apical meristem, pollen and tapetum. Expression is NOT heat-induced but induced by IAA and NaCl. Interacts with HsfA1d in the cytosol and the nucleus and negatively regulates HsfA1d. Did not bind to AtHsfA4c.	GO:0005515;GO:0005524;GO:0005618;GO:0005634;GO:0005737;GO:0005739;GO:0005794;GO:0005829;GO:0006457;GO:0006952;GO:0009408;GO:0009414;GO:0009506;GO:0009612;GO:0009651;GO:0009816;GO:0009908;GO:0010187;GO:0010286;GO:0016887;GO:0019722;GO:0048366;GO:0050821;GO:0090332	AtHsp90.2;ERD8;HSP81-2;HSP81.2;HSP90.2	HSP90	8
Pn5.2652	AT5G56030	A member of heat shock protein 90 (HSP90) gene family. Expressed in all tissues and abundant in root apical meristem, pollen and tapetum. Expression is NOT heat-induced but induced by IAA and NaCl. Interacts with HsfA1d in the cytosol and the nucleus and negatively regulates HsfA1d. Did not bind to AtHsfA4c.	GO:0005515;GO:0005524;GO:0005618;GO:0005634;GO:0005737;GO:0005739;GO:0005794;GO:0005829;GO:0006457;GO:0006952;GO:0009408;GO:0009414;GO:0009506;GO:0009612;GO:0009651;GO:0009816;GO:0009908;GO:0010187;GO:0010286;GO:0016887;GO:0019722;GO:0048366;GO:0050821;GO:0090332	AtHsp90.2;ERD8;HSP81-2;HSP81.2;HSP90.2	HSP90	6
Pn5.2653	AT5G56030	A member of heat shock protein 90 (HSP90) gene family. Expressed in all tissues and abundant in root apical meristem, pollen and tapetum. Expression is NOT heat-induced but induced by IAA and NaCl. Interacts with HsfA1d in the cytosol and the nucleus and negatively regulates HsfA1d. Did not bind to AtHsfA4c.	GO:0005515;GO:0005524;GO:0005618;GO:0005634;GO:0005737;GO:0005739;GO:0005794;GO:0005829;GO:0006457;GO:0006952;GO:0009408;GO:0009414;GO:0009506;GO:0009612;GO:0009651;GO:0009816;GO:0009908;GO:0010187;GO:0010286;GO:0016887;GO:0019722;GO:0048366;GO:0050821;GO:0090332	AtHsp90.2;ERD8;HSP81-2;HSP81.2;HSP90.2	HSP90	5
Pn14.564	AT5G56010	A member of heat shock protein 90 (HSP90) gene family. Expressed in all tissues and abundant in root apical meristem, pollen and tapetum. Expression is NOT heat-induced but induced by IAA and NaCl. Overexpression reduced tolerance to heat and conferred higher tolerance to calcium.	GO:0005524;GO:0005730;GO:0005737;GO:0005794;GO:0005829;GO:0005886;GO:0006457;GO:0009408;GO:0016020;GO:0071277	AtHsp90-3;AtHsp90.3;HSP81-3;Hsp81.3	HSP90	6
Pn1.170	AT4G24190	encodes an ortholog of GRP94, an ER-resident HSP90-like protein and is involved in regulation of meristem size and organization. Single and double mutant analyses suggest that SHD may be required for the correct folding and/or complex formation of CLV proteins. Lines carrying recessive mutations in this locus exhibits expanded shoot meristems, disorganized root meristems, and defective pollen tub…	GO:0005524;GO:0005634;GO:0005739;GO:0005773;GO:0005774;GO:0005783;GO:0005886;GO:0006094;GO:0006096;GO:0006457;GO:0006499;GO:0006833;GO:0006972;GO:0007030;GO:0009266;GO:0009306;GO:0009408;GO:0009409;GO:0009414;GO:0009506;GO:0009507;GO:0009644;GO:0009651;GO:0009934;GO:0010075;GO:0016020;GO:0034976;GO:0042542;GO:0046686;GO:0048046	AtHsp90-7;AtHsp90.7;HSP90.7;SHD	HSP90	6
Pn17.306	AT4G24190	encodes an ortholog of GRP94, an ER-resident HSP90-like protein and is involved in regulation of meristem size and organization. Single and double mutant analyses suggest that SHD may be required for the correct folding and/or complex formation of CLV proteins. Lines carrying recessive mutations in this locus exhibits expanded shoot meristems, disorganized root meristems, and defective pollen tub…	GO:0005524;GO:0005634;GO:0005739;GO:0005773;GO:0005774;GO:0005783;GO:0005886;GO:0006094;GO:0006096;GO:0006457;GO:0006499;GO:0006833;GO:0006972;GO:0007030;GO:0009266;GO:0009306;GO:0009408;GO:0009409;GO:0009414;GO:0009506;GO:0009507;GO:0009644;GO:0009651;GO:0009934;GO:0010075;GO:0016020;GO:0034976;GO:0042542;GO:0046686;GO:0048046	AtHsp90-7;AtHsp90.7;HSP90.7;SHD	HSP90	6
Pn1.80	AT4G24190	encodes an ortholog of GRP94, an ER-resident HSP90-like protein and is involved in regulation of meristem size and organization. Single and double mutant analyses suggest that SHD may be required for the correct folding and/or complex formation of CLV proteins. Lines carrying recessive mutations in this locus exhibits expanded shoot meristems, disorganized root meristems, and defective pollen tub…	GO:0005524;GO:0005634;GO:0005739;GO:0005773;GO:0005774;GO:0005783;GO:0005886;GO:0006094;GO:0006096;GO:0006457;GO:0006499;GO:0006833;GO:0006972;GO:0007030;GO:0009266;GO:0009306;GO:0009408;GO:0009409;GO:0009414;GO:0009506;GO:0009507;GO:0009644;GO:0009651;GO:0009934;GO:0010075;GO:0016020;GO:0034976;GO:0042542;GO:0046686;GO:0048046	AtHsp90-7;AtHsp90.7;HSP90.7;SHD	HSP90	6
Pn6.2472	AT1G01120	Encodes a condensing enzyme KCS1 (3-ketoacyl-CoA synthase 1) which is involved in the critical fatty acid elongation process in wax biosynthesis.	GO:0000038;GO:0005783;GO:0009409;GO:0009416;GO:0009611;GO:0009805;GO:0009922;GO:0010025;GO:0016020;GO:0016746;GO:0022626;GO:0030497;GO:0042335	KCS1	KCS1/10	3
Pn1.2632	AT4G08500	Encodes a member of the A1 subgroup of the MEKK (MAPK/ERK kinase kinase) family. MEKK is another name for Mitogen-Activated Protein Kinase Kinase Kinase (MAPKKK or MAP3K). This subgroup has four members: At4g08500 (MEKK1, also known as ARAKIN, MAP3Kb1, MAPKKK8), At4g08480 (MEKK2, also known as MAP3Kb4, MAPKKK9), At4g08470 (MEKK3, also known as MAP3Kb3, MAPKKK10) and At4g12020 (MEKK4, also known a…	GO:0000165;GO:0003677;GO:0004674;GO:0004709;GO:0005515;GO:0005634;GO:0006612;GO:0006970;GO:0007154;GO:0009409;GO:0009556;GO:0009611;GO:0009620;GO:0009651;GO:0009695;GO:0009697;GO:0009738;GO:0009753;GO:0009862;GO:0009863;GO:0009867;GO:0010363;GO:0010449;GO:0016301;GO:0019900;GO:0022622;GO:0030968;GO:0031348;GO:0043069;GO:0045087;GO:0046686;GO:0046777;GO:0050832;GO:0052543;GO:1902065	ARAKIN;ATMEKK1;MAPKKK8;MEKK1	MEKK1	7
Pn3.1906	AT4G08500	Encodes a member of the A1 subgroup of the MEKK (MAPK/ERK kinase kinase) family. MEKK is another name for Mitogen-Activated Protein Kinase Kinase Kinase (MAPKKK or MAP3K). This subgroup has four members: At4g08500 (MEKK1, also known as ARAKIN, MAP3Kb1, MAPKKK8), At4g08480 (MEKK2, also known as MAP3Kb4, MAPKKK9), At4g08470 (MEKK3, also known as MAP3Kb3, MAPKKK10) and At4g12020 (MEKK4, also known a…	GO:0000165;GO:0003677;GO:0004674;GO:0004709;GO:0005515;GO:0005634;GO:0006612;GO:0006970;GO:0007154;GO:0009409;GO:0009556;GO:0009611;GO:0009620;GO:0009651;GO:0009695;GO:0009697;GO:0009738;GO:0009753;GO:0009862;GO:0009863;GO:0009867;GO:0010363;GO:0010449;GO:0016301;GO:0019900;GO:0022622;GO:0030968;GO:0031348;GO:0043069;GO:0045087;GO:0046686;GO:0046777;GO:0050832;GO:0052543;GO:1902065	ARAKIN;ATMEKK1;MAPKKK8;MEKK1	MEKK1	6
Pn10.221	AT3G21220	Encodes a mitogen-activated kinase kinase, dual specific protein kinase that is expressed in vegetative tissues and floral buds. Involved in innate immunity. This protein activates MPK3/MPK6 and early-defense genes redundantly with MKK4.In plants with both MKK5 and MKK6 levels reduced by RNAi plants, floral organs do not abscise suggestion a role for both proteins in mediating floral organ abscis…	GO:0004708;GO:0005739;GO:0009814;GO:0010227;GO:0010229;GO:0015824;GO:0016301;GO:2000037	ATMAP2K_ALPHA;ATMEK5;ATMKK5;MAP2K_A;MEK5;MKK5	MKK4/5	6
Pn3.4656	AT1G51660	Encodes a mitogen-activated map kinase kinase (there are nine in Arabidopsis) involved in innate immunity. This protein activates MPK3/MPK6 and early-defense genes redundantly with MKK5. In plants with both MKK5 and MKK6 levels reduced by RNAi plants, floral organs do not abscise suggestion a role for both proteins in mediating floral organ abscission.	GO:0000165;GO:0002679;GO:0004708;GO:0005634;GO:0005737;GO:0006355;GO:0006612;GO:0007154;GO:0009409;GO:0009595;GO:0009617;GO:0009697;GO:0009738;GO:0009814;GO:0009862;GO:0009867;GO:0010200;GO:0010227;GO:0010229;GO:0010310;GO:0010363;GO:0016301;GO:0030968;GO:0031348;GO:0035304;GO:0042742;GO:0043069;GO:0043900;GO:0045088;GO:0050832;GO:2000037;GO:2000038	ATMEK4;ATMKK4;MKK4	MKK4/5	4
Pn2.1850	AT3G45640	Encodes a mitogen-activated kinase whose mRNA levels increase in response to touch, cold, salinity stress and chitin oligomers.Also functions in ovule development. Heterozygous MPK3 mutants in a homozygous MPK6 background are female sterile due to defects in integument development. MPK3 can be dephosphorylated by MKP2 in vitro.	GO:0000165;GO:0000169;GO:0001666;GO:0004672;GO:0004707;GO:0005515;GO:0005634;GO:0006355;GO:0006612;GO:0006970;GO:0006979;GO:0007165;GO:0009409;GO:0009595;GO:0009611;GO:0009617;GO:0009697;GO:0009738;GO:0009814;GO:0009862;GO:0009863;GO:0009867;GO:0010120;GO:0010200;GO:0010224;GO:0010229;GO:0010310;GO:0010363;GO:0010374;GO:0016301;GO:0019684;GO:0031347;GO:0031348;GO:0035304;GO:0035556;GO:0042742;GO:…	ATMAPK3;ATMPK3;MPK3	MPK3/6	2
Pn1.1661	AT2G43790	Encodes a MAP kinase induced by pathogens, ethylene biosynthesis, oxidative stress and osmotic stress.Also involved in ovule development. Homozygous mutants in a MPK3 heterozygous background are female sterile due to defects in integument development.MPK6 appears to be associated with the microsomal compartment and may be involved in mediating secretory processes.	GO:0000165;GO:0000302;GO:0000303;GO:0004672;GO:0004707;GO:0005515;GO:0005634;GO:0005802;GO:0006612;GO:0006970;GO:0006979;GO:0007154;GO:0007165;GO:0009409;GO:0009524;GO:0009574;GO:0009651;GO:0009723;GO:0009733;GO:0009737;GO:0009738;GO:0009743;GO:0009751;GO:0009862;GO:0009864;GO:0009867;GO:0009873;GO:0010120;GO:0010224;GO:0010229;GO:0010363;GO:0010374;GO:0016301;GO:0016310;GO:0030968;GO:0031348;GO:…	ATMAPK6;ATMPK6;MAPK6;MPK6	MPK3/6	4
Pn2.1849	AT2G43790	Encodes a MAP kinase induced by pathogens, ethylene biosynthesis, oxidative stress and osmotic stress.Also involved in ovule development. Homozygous mutants in a MPK3 heterozygous background are female sterile due to defects in integument development.MPK6 appears to be associated with the microsomal compartment and may be involved in mediating secretory processes.	GO:0000165;GO:0000302;GO:0000303;GO:0004672;GO:0004707;GO:0005515;GO:0005634;GO:0005802;GO:0006612;GO:0006970;GO:0006979;GO:0007154;GO:0007165;GO:0009409;GO:0009524;GO:0009574;GO:0009651;GO:0009723;GO:0009733;GO:0009737;GO:0009738;GO:0009743;GO:0009751;GO:0009862;GO:0009864;GO:0009867;GO:0009873;GO:0010120;GO:0010224;GO:0010229;GO:0010363;GO:0010374;GO:0016301;GO:0016310;GO:0030968;GO:0031348;GO:…	ATMAPK6;ATMPK6;MAPK6;MPK6	MPK3/6	5
Pn2.2276	AT2G43790	Encodes a MAP kinase induced by pathogens, ethylene biosynthesis, oxidative stress and osmotic stress.Also involved in ovule development. Homozygous mutants in a MPK3 heterozygous background are female sterile due to defects in integument development.MPK6 appears to be associated with the microsomal compartment and may be involved in mediating secretory processes.	GO:0000165;GO:0000302;GO:0000303;GO:0004672;GO:0004707;GO:0005515;GO:0005634;GO:0005802;GO:0006612;GO:0006970;GO:0006979;GO:0007154;GO:0007165;GO:0009409;GO:0009524;GO:0009574;GO:0009651;GO:0009723;GO:0009733;GO:0009737;GO:0009738;GO:0009743;GO:0009751;GO:0009862;GO:0009864;GO:0009867;GO:0009873;GO:0010120;GO:0010224;GO:0010229;GO:0010363;GO:0010374;GO:0016301;GO:0016310;GO:0030968;GO:0031348;GO:…	ATMAPK6;ATMPK6;MAPK6;MPK6	MPK3/6	4
Pn41.156	AT3G28910	transcription factor myb homologue	GO:0003677;GO:0003700;GO:0005515;GO:0005634;GO:0009617;GO:0009626;GO:0009723;GO:0009733;GO:0009739;GO:0009751;GO:0009753;GO:0042761	ATMYB30;MYB30	MYB30	7
Pn30.57	AT1G80460	Encodes a protein similar to glycerol kinase, which converts glycerol to glycerol 3-phosphate and performs a rate-limiting step in glycerol metabolism. This gene is required for both general and specific resistance against bacteria and fungi. Arabidopsis thaliana glycerol kinase (GLR1) mRNA.Involved in flagellin-induced non-host resistance to Pseudomonas. Coronatine partially suppresses flagellin…	GO:0002237;GO:0004370;GO:0005739;GO:0005829;GO:0005975;GO:0006635;GO:0009617;GO:0010188;GO:0019200;GO:0019563;GO:0042742;GO:0080167	GLI1;NHO1	NHO1	2
Pn20.747	AT5G13160	Mutant is defective in perception of Pseudomonas syringae avirulence gene avrPphB. Encodes a putative serine-threonine kinase.	GO:0004672;GO:0004674;GO:0005515;GO:0005886;GO:0006952;GO:0009816;GO:0016301;GO:0042742;GO:0046777	PBS1	PBS1	9
Pn20.748	AT5G13160	Mutant is defective in perception of Pseudomonas syringae avirulence gene avrPphB. Encodes a putative serine-threonine kinase.	GO:0004672;GO:0004674;GO:0005515;GO:0005886;GO:0006952;GO:0009816;GO:0016301;GO:0042742;GO:0046777	PBS1	PBS1	9
Pn21.298	AT5G13160	Mutant is defective in perception of Pseudomonas syringae avirulence gene avrPphB. Encodes a putative serine-threonine kinase.	GO:0004672;GO:0004674;GO:0005515;GO:0005886;GO:0006952;GO:0009816;GO:0016301;GO:0042742;GO:0046777	PBS1	PBS1	6
Pn2.340	AT2G14610	PR1 gene expression is induced in response to a variety of pathogens. It is a useful molecular marker for the SAR response. Though the Genbank record for the cDNA associated to this gene is called 'PR-1-like', the sequence actually corresponds to PR1. Expression of this gene is salicylic-acid responsive.	GO:0000165;GO:0003674;GO:0005576;GO:0005618;GO:0006612;GO:0006952;GO:0009414;GO:0009595;GO:0009627;GO:0009697;GO:0009753;GO:0009862;GO:0009867;GO:0010200;GO:0010266;GO:0010310;GO:0010363;GO:0031348;GO:0034976;GO:0042742;GO:0043900;GO:0045088;GO:0050832	ATPR1;PR;PR1	PR1	6
Pn2.433	AT2G14610	PR1 gene expression is induced in response to a variety of pathogens. It is a useful molecular marker for the SAR response. Though the Genbank record for the cDNA associated to this gene is called 'PR-1-like', the sequence actually corresponds to PR1. Expression of this gene is salicylic-acid responsive.	GO:0000165;GO:0003674;GO:0005576;GO:0005618;GO:0006612;GO:0006952;GO:0009414;GO:0009595;GO:0009627;GO:0009697;GO:0009753;GO:0009862;GO:0009867;GO:0010200;GO:0010266;GO:0010310;GO:0010363;GO:0031348;GO:0034976;GO:0042742;GO:0043900;GO:0045088;GO:0050832	ATPR1;PR;PR1	PR1	6
Pn6.832	AT1G64060	Interacts with AtrbohD gene to fine tune the spatial control of ROI production and hypersensitive response to cell in and around infection site.	GO:0000165;GO:0002679;GO:0005886;GO:0005887;GO:0006612;GO:0006952;GO:0007154;GO:0007165;GO:0007231;GO:0009409;GO:0009414;GO:0009611;GO:0009627;GO:0009697;GO:0009723;GO:0009733;GO:0009737;GO:0009738;GO:0009753;GO:0009862;GO:0009867;GO:0009873;GO:0010119;GO:0010228;GO:0010363;GO:0016174;GO:0016926;GO:0030968;GO:0031348;GO:0033500;GO:0035556;GO:0042538;GO:0043069;GO:0050665;GO:0050832;GO:0052542;GO:…	ATRBOH;ATRBOHF;RBOH;RBOHAP108;RBOHF	RBOH	1
Pn8.1005	AT1G64060	Interacts with AtrbohD gene to fine tune the spatial control of ROI production and hypersensitive response to cell in and around infection site.	GO:0000165;GO:0002679;GO:0005886;GO:0005887;GO:0006612;GO:0006952;GO:0007154;GO:0007165;GO:0007231;GO:0009409;GO:0009414;GO:0009611;GO:0009627;GO:0009697;GO:0009723;GO:0009733;GO:0009737;GO:0009738;GO:0009753;GO:0009862;GO:0009867;GO:0009873;GO:0010119;GO:0010228;GO:0010363;GO:0016174;GO:0016926;GO:0030968;GO:0031348;GO:0033500;GO:0035556;GO:0042538;GO:0043069;GO:0050665;GO:0050832;GO:0052542;GO:…	ATRBOH;ATRBOHF;RBOH;RBOHAP108;RBOHF	RBOH	3
Pn31.306	AT5G47910	NADPH/respiratory burst oxidase protein D (RbohD).Interacts with AtrbohF gene to fine tune the spatial control of ROI production and hypersensitive response to cell in and around infection site.	GO:0005634;GO:0005794;GO:0005886;GO:0006952;GO:0007231;GO:0009408;GO:0009611;GO:0016174;GO:0033500;GO:0042744;GO:0043069;GO:0050832;GO:0072593	ATRBOHD;RBOHD	RBOH	6
Pn7.1285	AT5G47910	NADPH/respiratory burst oxidase protein D (RbohD).Interacts with AtrbohF gene to fine tune the spatial control of ROI production and hypersensitive response to cell in and around infection site.	GO:0005634;GO:0005794;GO:0005886;GO:0006952;GO:0007231;GO:0009408;GO:0009611;GO:0016174;GO:0033500;GO:0042744;GO:0043069;GO:0050832;GO:0072593	ATRBOHD;RBOHD	RBOH	6
Pn22.608	AT4G39090	Similar to cysteine proteinases, induced by desiccation but not abscisic acid. Required for RRS1-R mediated resistance against Ralstonia solanacearum. Interacts with the R. solanacearum type III effector PopP2. RD19 associates with PopP2 to form a nuclear complex that is required for activation of the RRS1-Rmediated resistance response.	GO:0004197;GO:0005576;GO:0005634;GO:0005773;GO:0006096;GO:0006508;GO:0006833;GO:0006970;GO:0006972;GO:0007030;GO:0008234;GO:0009266;GO:0009269;GO:0009414;GO:0009651;GO:0042742;GO:0046686	RD19;RD19A	RD19	5
Pn4.2578	AT3G25070	Encodes a member of the R protein complex and may represent a virulence target of type III pili effector proteins (virulence factors) from bacterial pathogens, which is 'guarded' by R protein complex (RPM1 and RPS2 proteins). RIN4 physically interacts with RPS2 and RPM1 in vivo. Bacterial avirulence (Avr) effectors AvrB, AvrRpm1, and AvrRpt2 induce a mobility shift in RIN4 and expression of AvrRp…	GO:0002237;GO:0005515;GO:0005634;GO:0005886;GO:0006468;GO:0009617;GO:0009626;GO:0009816;GO:0010204;GO:0016020;GO:0019897;GO:0034051;GO:0045087	RIN4	RIN4	2
Pn7.2210	AT3G25070	Encodes a member of the R protein complex and may represent a virulence target of type III pili effector proteins (virulence factors) from bacterial pathogens, which is 'guarded' by R protein complex (RPM1 and RPS2 proteins). RIN4 physically interacts with RPS2 and RPM1 in vivo. Bacterial avirulence (Avr) effectors AvrB, AvrRpm1, and AvrRpt2 induce a mobility shift in RIN4 and expression of AvrRp…	GO:0002237;GO:0005515;GO:0005634;GO:0005886;GO:0006468;GO:0009617;GO:0009626;GO:0009816;GO:0010204;GO:0016020;GO:0019897;GO:0034051;GO:0045087	RIN4	RIN4	2
Pn12.1106	AT3G07040	Contains an N-terminal tripartite nucleotide binding site and a C-terminal tandem array of leucine-rich repeats. Confers resistance to Pseudomonas syringae strains that carry the avirulence genes avrB and avrRpm1.	GO:0000166;GO:0005515;GO:0005886;GO:0006952;GO:0009626	RPM1;RPS3	RPM1	9
Pn1.3498	AT3G07040	Contains an N-terminal tripartite nucleotide binding site and a C-terminal tandem array of leucine-rich repeats. Confers resistance to Pseudomonas syringae strains that carry the avirulence genes avrB and avrRpm1.	GO:0000166;GO:0005515;GO:0005886;GO:0006952;GO:0009626	RPM1;RPS3	RPM1	1
Pn1.3550	AT3G07040	Contains an N-terminal tripartite nucleotide binding site and a C-terminal tandem array of leucine-rich repeats. Confers resistance to Pseudomonas syringae strains that carry the avirulence genes avrB and avrRpm1.	GO:0000166;GO:0005515;GO:0005886;GO:0006952;GO:0009626	RPM1;RPS3	RPM1	1
Pn1.3624	AT3G07040	Contains an N-terminal tripartite nucleotide binding site and a C-terminal tandem array of leucine-rich repeats. Confers resistance to Pseudomonas syringae strains that carry the avirulence genes avrB and avrRpm1.	GO:0000166;GO:0005515;GO:0005886;GO:0006952;GO:0009626	RPM1;RPS3	RPM1	7
Pn14.1767	AT3G07040	Contains an N-terminal tripartite nucleotide binding site and a C-terminal tandem array of leucine-rich repeats. Confers resistance to Pseudomonas syringae strains that carry the avirulence genes avrB and avrRpm1.	GO:0000166;GO:0005515;GO:0005886;GO:0006952;GO:0009626	RPM1;RPS3	RPM1	2
Pn17.144	AT3G07040	Contains an N-terminal tripartite nucleotide binding site and a C-terminal tandem array of leucine-rich repeats. Confers resistance to Pseudomonas syringae strains that carry the avirulence genes avrB and avrRpm1.	GO:0000166;GO:0005515;GO:0005886;GO:0006952;GO:0009626	RPM1;RPS3	RPM1	5
Pn2.1993	AT3G07040	Contains an N-terminal tripartite nucleotide binding site and a C-terminal tandem array of leucine-rich repeats. Confers resistance to Pseudomonas syringae strains that carry the avirulence genes avrB and avrRpm1.	GO:0000166;GO:0005515;GO:0005886;GO:0006952;GO:0009626	RPM1;RPS3	RPM1	2
Pn22.920	AT3G07040	Contains an N-terminal tripartite nucleotide binding site and a C-terminal tandem array of leucine-rich repeats. Confers resistance to Pseudomonas syringae strains that carry the avirulence genes avrB and avrRpm1.	GO:0000166;GO:0005515;GO:0005886;GO:0006952;GO:0009626	RPM1;RPS3	RPM1	4
Pn3.2781	AT3G07040	Contains an N-terminal tripartite nucleotide binding site and a C-terminal tandem array of leucine-rich repeats. Confers resistance to Pseudomonas syringae strains that carry the avirulence genes avrB and avrRpm1.	GO:0000166;GO:0005515;GO:0005886;GO:0006952;GO:0009626	RPM1;RPS3	RPM1	6
Pn5.403	AT3G07040	Contains an N-terminal tripartite nucleotide binding site and a C-terminal tandem array of leucine-rich repeats. Confers resistance to Pseudomonas syringae strains that carry the avirulence genes avrB and avrRpm1.	GO:0000166;GO:0005515;GO:0005886;GO:0006952;GO:0009626	RPM1;RPS3	RPM1	2
Pn15.448	AT4G26090	Encodes a plasma membrane protein with leucine-rich repeat, leucine zipper, and P loop domains that confers resistance to Pseudomonas syringae infection by interacting with the avirulence gene avrRpt2. RPS2 protein interacts directly with plasma membrane associated protein RIN4 and this interaction is disrupted by avrRpt2.	GO:0000165;GO:0005515;GO:0005886;GO:0006612;GO:0006952;GO:0009595;GO:0009617;GO:0009626;GO:0009697;GO:0009862;GO:0009863;GO:0009867;GO:0009963;GO:0010200;GO:0010310;GO:0010363;GO:0016045;GO:0031347;GO:0031348;GO:0042742;GO:0043069;GO:0043900;GO:0045087;GO:0050776;GO:0050832;GO:0051707	RPS2	RPS2	4
Pn17.1481	AT4G26090	Encodes a plasma membrane protein with leucine-rich repeat, leucine zipper, and P loop domains that confers resistance to Pseudomonas syringae infection by interacting with the avirulence gene avrRpt2. RPS2 protein interacts directly with plasma membrane associated protein RIN4 and this interaction is disrupted by avrRpt2.	GO:0000165;GO:0005515;GO:0005886;GO:0006612;GO:0006952;GO:0009595;GO:0009617;GO:0009626;GO:0009697;GO:0009862;GO:0009863;GO:0009867;GO:0009963;GO:0010200;GO:0010310;GO:0010363;GO:0016045;GO:0031347;GO:0031348;GO:0042742;GO:0043069;GO:0043900;GO:0045087;GO:0050776;GO:0050832;GO:0051707	RPS2	RPS2	5
Pn6.199	AT4G26090	Encodes a plasma membrane protein with leucine-rich repeat, leucine zipper, and P loop domains that confers resistance to Pseudomonas syringae infection by interacting with the avirulence gene avrRpt2. RPS2 protein interacts directly with plasma membrane associated protein RIN4 and this interaction is disrupted by avrRpt2.	GO:0000165;GO:0005515;GO:0005886;GO:0006612;GO:0006952;GO:0009595;GO:0009617;GO:0009626;GO:0009697;GO:0009862;GO:0009863;GO:0009867;GO:0009963;GO:0010200;GO:0010310;GO:0010363;GO:0016045;GO:0031347;GO:0031348;GO:0042742;GO:0043069;GO:0043900;GO:0045087;GO:0050776;GO:0050832;GO:0051707	RPS2	RPS2	8
Pn6.218	AT4G26090	Encodes a plasma membrane protein with leucine-rich repeat, leucine zipper, and P loop domains that confers resistance to Pseudomonas syringae infection by interacting with the avirulence gene avrRpt2. RPS2 protein interacts directly with plasma membrane associated protein RIN4 and this interaction is disrupted by avrRpt2.	GO:0000165;GO:0005515;GO:0005886;GO:0006612;GO:0006952;GO:0009595;GO:0009617;GO:0009626;GO:0009697;GO:0009862;GO:0009863;GO:0009867;GO:0009963;GO:0010200;GO:0010310;GO:0010363;GO:0016045;GO:0031347;GO:0031348;GO:0042742;GO:0043069;GO:0043900;GO:0045087;GO:0050776;GO:0050832;GO:0051707	RPS2	RPS2	6
Pn6.3004	AT4G26090	Encodes a plasma membrane protein with leucine-rich repeat, leucine zipper, and P loop domains that confers resistance to Pseudomonas syringae infection by interacting with the avirulence gene avrRpt2. RPS2 protein interacts directly with plasma membrane associated protein RIN4 and this interaction is disrupted by avrRpt2.	GO:0000165;GO:0005515;GO:0005886;GO:0006612;GO:0006952;GO:0009595;GO:0009617;GO:0009626;GO:0009697;GO:0009862;GO:0009863;GO:0009867;GO:0009963;GO:0010200;GO:0010310;GO:0010363;GO:0016045;GO:0031347;GO:0031348;GO:0042742;GO:0043069;GO:0043900;GO:0045087;GO:0050776;GO:0050832;GO:0051707	RPS2	RPS2	4
Pn6.3009	AT4G26090	Encodes a plasma membrane protein with leucine-rich repeat, leucine zipper, and P loop domains that confers resistance to Pseudomonas syringae infection by interacting with the avirulence gene avrRpt2. RPS2 protein interacts directly with plasma membrane associated protein RIN4 and this interaction is disrupted by avrRpt2.	GO:0000165;GO:0005515;GO:0005886;GO:0006612;GO:0006952;GO:0009595;GO:0009617;GO:0009626;GO:0009697;GO:0009862;GO:0009863;GO:0009867;GO:0009963;GO:0010200;GO:0010310;GO:0010363;GO:0016045;GO:0031347;GO:0031348;GO:0042742;GO:0043069;GO:0043900;GO:0045087;GO:0050776;GO:0050832;GO:0051707	RPS2	RPS2	4
Pn6.3026	AT4G26090	Encodes a plasma membrane protein with leucine-rich repeat, leucine zipper, and P loop domains that confers resistance to Pseudomonas syringae infection by interacting with the avirulence gene avrRpt2. RPS2 protein interacts directly with plasma membrane associated protein RIN4 and this interaction is disrupted by avrRpt2.	GO:0000165;GO:0005515;GO:0005886;GO:0006612;GO:0006952;GO:0009595;GO:0009617;GO:0009626;GO:0009697;GO:0009862;GO:0009863;GO:0009867;GO:0009963;GO:0010200;GO:0010310;GO:0010363;GO:0016045;GO:0031347;GO:0031348;GO:0042742;GO:0043069;GO:0043900;GO:0045087;GO:0050776;GO:0050832;GO:0051707	RPS2	RPS2	6
Pn6.3044	AT4G26090	Encodes a plasma membrane protein with leucine-rich repeat, leucine zipper, and P loop domains that confers resistance to Pseudomonas syringae infection by interacting with the avirulence gene avrRpt2. RPS2 protein interacts directly with plasma membrane associated protein RIN4 and this interaction is disrupted by avrRpt2.	GO:0000165;GO:0005515;GO:0005886;GO:0006612;GO:0006952;GO:0009595;GO:0009617;GO:0009626;GO:0009697;GO:0009862;GO:0009863;GO:0009867;GO:0009963;GO:0010200;GO:0010310;GO:0010363;GO:0016045;GO:0031347;GO:0031348;GO:0042742;GO:0043069;GO:0043900;GO:0045087;GO:0050776;GO:0050832;GO:0051707	RPS2	RPS2	4
Pn6.3068	AT4G26090	Encodes a plasma membrane protein with leucine-rich repeat, leucine zipper, and P loop domains that confers resistance to Pseudomonas syringae infection by interacting with the avirulence gene avrRpt2. RPS2 protein interacts directly with plasma membrane associated protein RIN4 and this interaction is disrupted by avrRpt2.	GO:0000165;GO:0005515;GO:0005886;GO:0006612;GO:0006952;GO:0009595;GO:0009617;GO:0009626;GO:0009697;GO:0009862;GO:0009863;GO:0009867;GO:0009963;GO:0010200;GO:0010310;GO:0010363;GO:0016045;GO:0031347;GO:0031348;GO:0042742;GO:0043069;GO:0043900;GO:0045087;GO:0050776;GO:0050832;GO:0051707	RPS2	RPS2	8
Pn6.3077	AT4G26090	Encodes a plasma membrane protein with leucine-rich repeat, leucine zipper, and P loop domains that confers resistance to Pseudomonas syringae infection by interacting with the avirulence gene avrRpt2. RPS2 protein interacts directly with plasma membrane associated protein RIN4 and this interaction is disrupted by avrRpt2.	GO:0000165;GO:0005515;GO:0005886;GO:0006612;GO:0006952;GO:0009595;GO:0009617;GO:0009626;GO:0009697;GO:0009862;GO:0009863;GO:0009867;GO:0009963;GO:0010200;GO:0010310;GO:0010363;GO:0016045;GO:0031347;GO:0031348;GO:0042742;GO:0043069;GO:0043900;GO:0045087;GO:0050776;GO:0050832;GO:0051707	RPS2	RPS2	7
Pn6.3139	AT4G26090	Encodes a plasma membrane protein with leucine-rich repeat, leucine zipper, and P loop domains that confers resistance to Pseudomonas syringae infection by interacting with the avirulence gene avrRpt2. RPS2 protein interacts directly with plasma membrane associated protein RIN4 and this interaction is disrupted by avrRpt2.	GO:0000165;GO:0005515;GO:0005886;GO:0006612;GO:0006952;GO:0009595;GO:0009617;GO:0009626;GO:0009697;GO:0009862;GO:0009863;GO:0009867;GO:0009963;GO:0010200;GO:0010310;GO:0010363;GO:0016045;GO:0031347;GO:0031348;GO:0042742;GO:0043069;GO:0043900;GO:0045087;GO:0050776;GO:0050832;GO:0051707	RPS2	RPS2	2
Pn6.3153	AT4G26090	Encodes a plasma membrane protein with leucine-rich repeat, leucine zipper, and P loop domains that confers resistance to Pseudomonas syringae infection by interacting with the avirulence gene avrRpt2. RPS2 protein interacts directly with plasma membrane associated protein RIN4 and this interaction is disrupted by avrRpt2.	GO:0000165;GO:0005515;GO:0005886;GO:0006612;GO:0006952;GO:0009595;GO:0009617;GO:0009626;GO:0009697;GO:0009862;GO:0009863;GO:0009867;GO:0009963;GO:0010200;GO:0010310;GO:0010363;GO:0016045;GO:0031347;GO:0031348;GO:0042742;GO:0043069;GO:0043900;GO:0045087;GO:0050776;GO:0050832;GO:0051707	RPS2	RPS2	1
Pn6.3195	AT4G26090	Encodes a plasma membrane protein with leucine-rich repeat, leucine zipper, and P loop domains that confers resistance to Pseudomonas syringae infection by interacting with the avirulence gene avrRpt2. RPS2 protein interacts directly with plasma membrane associated protein RIN4 and this interaction is disrupted by avrRpt2.	GO:0000165;GO:0005515;GO:0005886;GO:0006612;GO:0006952;GO:0009595;GO:0009617;GO:0009626;GO:0009697;GO:0009862;GO:0009863;GO:0009867;GO:0009963;GO:0010200;GO:0010310;GO:0010363;GO:0016045;GO:0031347;GO:0031348;GO:0042742;GO:0043069;GO:0043900;GO:0045087;GO:0050776;GO:0050832;GO:0051707	RPS2	RPS2	8
Pn6.3213	AT4G26090	Encodes a plasma membrane protein with leucine-rich repeat, leucine zipper, and P loop domains that confers resistance to Pseudomonas syringae infection by interacting with the avirulence gene avrRpt2. RPS2 protein interacts directly with plasma membrane associated protein RIN4 and this interaction is disrupted by avrRpt2.	GO:0000165;GO:0005515;GO:0005886;GO:0006612;GO:0006952;GO:0009595;GO:0009617;GO:0009626;GO:0009697;GO:0009862;GO:0009863;GO:0009867;GO:0009963;GO:0010200;GO:0010310;GO:0010363;GO:0016045;GO:0031347;GO:0031348;GO:0042742;GO:0043069;GO:0043900;GO:0045087;GO:0050776;GO:0050832;GO:0051707	RPS2	RPS2	8
Pn6.3234	AT4G26090	Encodes a plasma membrane protein with leucine-rich repeat, leucine zipper, and P loop domains that confers resistance to Pseudomonas syringae infection by interacting with the avirulence gene avrRpt2. RPS2 protein interacts directly with plasma membrane associated protein RIN4 and this interaction is disrupted by avrRpt2.	GO:0000165;GO:0005515;GO:0005886;GO:0006612;GO:0006952;GO:0009595;GO:0009617;GO:0009626;GO:0009697;GO:0009862;GO:0009863;GO:0009867;GO:0009963;GO:0010200;GO:0010310;GO:0010363;GO:0016045;GO:0031347;GO:0031348;GO:0042742;GO:0043069;GO:0043900;GO:0045087;GO:0050776;GO:0050832;GO:0051707	RPS2	RPS2	6
Pn6.3240	AT4G26090	Encodes a plasma membrane protein with leucine-rich repeat, leucine zipper, and P loop domains that confers resistance to Pseudomonas syringae infection by interacting with the avirulence gene avrRpt2. RPS2 protein interacts directly with plasma membrane associated protein RIN4 and this interaction is disrupted by avrRpt2.	GO:0000165;GO:0005515;GO:0005886;GO:0006612;GO:0006952;GO:0009595;GO:0009617;GO:0009626;GO:0009697;GO:0009862;GO:0009863;GO:0009867;GO:0009963;GO:0010200;GO:0010310;GO:0010363;GO:0016045;GO:0031347;GO:0031348;GO:0042742;GO:0043069;GO:0043900;GO:0045087;GO:0050776;GO:0050832;GO:0051707	RPS2	RPS2	4
Pn6.3245	AT4G26090	Encodes a plasma membrane protein with leucine-rich repeat, leucine zipper, and P loop domains that confers resistance to Pseudomonas syringae infection by interacting with the avirulence gene avrRpt2. RPS2 protein interacts directly with plasma membrane associated protein RIN4 and this interaction is disrupted by avrRpt2.	GO:0000165;GO:0005515;GO:0005886;GO:0006612;GO:0006952;GO:0009595;GO:0009617;GO:0009626;GO:0009697;GO:0009862;GO:0009863;GO:0009867;GO:0009963;GO:0010200;GO:0010310;GO:0010363;GO:0016045;GO:0031347;GO:0031348;GO:0042742;GO:0043069;GO:0043900;GO:0045087;GO:0050776;GO:0050832;GO:0051707	RPS2	RPS2	8
Pn6.3298	AT4G26090	Encodes a plasma membrane protein with leucine-rich repeat, leucine zipper, and P loop domains that confers resistance to Pseudomonas syringae infection by interacting with the avirulence gene avrRpt2. RPS2 protein interacts directly with plasma membrane associated protein RIN4 and this interaction is disrupted by avrRpt2.	GO:0000165;GO:0005515;GO:0005886;GO:0006612;GO:0006952;GO:0009595;GO:0009617;GO:0009626;GO:0009697;GO:0009862;GO:0009863;GO:0009867;GO:0009963;GO:0010200;GO:0010310;GO:0010363;GO:0016045;GO:0031347;GO:0031348;GO:0042742;GO:0043069;GO:0043900;GO:0045087;GO:0050776;GO:0050832;GO:0051707	RPS2	RPS2	8
Pn6.3700	AT4G26090	Encodes a plasma membrane protein with leucine-rich repeat, leucine zipper, and P loop domains that confers resistance to Pseudomonas syringae infection by interacting with the avirulence gene avrRpt2. RPS2 protein interacts directly with plasma membrane associated protein RIN4 and this interaction is disrupted by avrRpt2.	GO:0000165;GO:0005515;GO:0005886;GO:0006612;GO:0006952;GO:0009595;GO:0009617;GO:0009626;GO:0009697;GO:0009862;GO:0009863;GO:0009867;GO:0009963;GO:0010200;GO:0010310;GO:0010363;GO:0016045;GO:0031347;GO:0031348;GO:0042742;GO:0043069;GO:0043900;GO:0045087;GO:0050776;GO:0050832;GO:0051707	RPS2	RPS2	5
Pn1.376	AT1G12220	Resistance gene, mediates resistance against the bacterial pathogen Pseudomonas syringae. Contains a putative nucleotide binding site composed of kinase-1a (or P-loop), kinase-2a, and putative kinase-3a domains, 13 imperfect leucine-rich repeats, a potential leucine zipper, and two uncharacterized motifs that are well conserved in products of previously isolated R genes. Confers resistance to Pse…	GO:0000166;GO:0005515;GO:0005622;GO:0005886;GO:0006499;GO:0006952;GO:0008219;GO:0009626;GO:0009816;GO:0038023	RPS5	RPS5	5
Pn1.412	AT1G12220	Resistance gene, mediates resistance against the bacterial pathogen Pseudomonas syringae. Contains a putative nucleotide binding site composed of kinase-1a (or P-loop), kinase-2a, and putative kinase-3a domains, 13 imperfect leucine-rich repeats, a potential leucine zipper, and two uncharacterized motifs that are well conserved in products of previously isolated R genes. Confers resistance to Pse…	GO:0000166;GO:0005515;GO:0005622;GO:0005886;GO:0006499;GO:0006952;GO:0008219;GO:0009626;GO:0009816;GO:0038023	RPS5	RPS5	4
Pn1.447	AT1G12220	Resistance gene, mediates resistance against the bacterial pathogen Pseudomonas syringae. Contains a putative nucleotide binding site composed of kinase-1a (or P-loop), kinase-2a, and putative kinase-3a domains, 13 imperfect leucine-rich repeats, a potential leucine zipper, and two uncharacterized motifs that are well conserved in products of previously isolated R genes. Confers resistance to Pse…	GO:0000166;GO:0005515;GO:0005622;GO:0005886;GO:0006499;GO:0006952;GO:0008219;GO:0009626;GO:0009816;GO:0038023	RPS5	RPS5	2
Pn1.449	AT1G12220	Resistance gene, mediates resistance against the bacterial pathogen Pseudomonas syringae. Contains a putative nucleotide binding site composed of kinase-1a (or P-loop), kinase-2a, and putative kinase-3a domains, 13 imperfect leucine-rich repeats, a potential leucine zipper, and two uncharacterized motifs that are well conserved in products of previously isolated R genes. Confers resistance to Pse…	GO:0000166;GO:0005515;GO:0005622;GO:0005886;GO:0006499;GO:0006952;GO:0008219;GO:0009626;GO:0009816;GO:0038023	RPS5	RPS5	2
Pn1.459	AT1G12220	Resistance gene, mediates resistance against the bacterial pathogen Pseudomonas syringae. Contains a putative nucleotide binding site composed of kinase-1a (or P-loop), kinase-2a, and putative kinase-3a domains, 13 imperfect leucine-rich repeats, a potential leucine zipper, and two uncharacterized motifs that are well conserved in products of previously isolated R genes. Confers resistance to Pse…	GO:0000166;GO:0005515;GO:0005622;GO:0005886;GO:0006499;GO:0006952;GO:0008219;GO:0009626;GO:0009816;GO:0038023	RPS5	RPS5	2
Pn1.46	AT1G12220	Resistance gene, mediates resistance against the bacterial pathogen Pseudomonas syringae. Contains a putative nucleotide binding site composed of kinase-1a (or P-loop), kinase-2a, and putative kinase-3a domains, 13 imperfect leucine-rich repeats, a potential leucine zipper, and two uncharacterized motifs that are well conserved in products of previously isolated R genes. Confers resistance to Pse…	GO:0000166;GO:0005515;GO:0005622;GO:0005886;GO:0006499;GO:0006952;GO:0008219;GO:0009626;GO:0009816;GO:0038023	RPS5	RPS5	5
Pn1.471	AT1G12220	Resistance gene, mediates resistance against the bacterial pathogen Pseudomonas syringae. Contains a putative nucleotide binding site composed of kinase-1a (or P-loop), kinase-2a, and putative kinase-3a domains, 13 imperfect leucine-rich repeats, a potential leucine zipper, and two uncharacterized motifs that are well conserved in products of previously isolated R genes. Confers resistance to Pse…	GO:0000166;GO:0005515;GO:0005622;GO:0005886;GO:0006499;GO:0006952;GO:0008219;GO:0009626;GO:0009816;GO:0038023	RPS5	RPS5	2
Pn16.1753	AT1G12220	Resistance gene, mediates resistance against the bacterial pathogen Pseudomonas syringae. Contains a putative nucleotide binding site composed of kinase-1a (or P-loop), kinase-2a, and putative kinase-3a domains, 13 imperfect leucine-rich repeats, a potential leucine zipper, and two uncharacterized motifs that are well conserved in products of previously isolated R genes. Confers resistance to Pse…	GO:0000166;GO:0005515;GO:0005622;GO:0005886;GO:0006499;GO:0006952;GO:0008219;GO:0009626;GO:0009816;GO:0038023	RPS5	RPS5	1
Pn16.354	AT1G12220	Resistance gene, mediates resistance against the bacterial pathogen Pseudomonas syringae. Contains a putative nucleotide binding site composed of kinase-1a (or P-loop), kinase-2a, and putative kinase-3a domains, 13 imperfect leucine-rich repeats, a potential leucine zipper, and two uncharacterized motifs that are well conserved in products of previously isolated R genes. Confers resistance to Pse…	GO:0000166;GO:0005515;GO:0005622;GO:0005886;GO:0006499;GO:0006952;GO:0008219;GO:0009626;GO:0009816;GO:0038023	RPS5	RPS5	5
Pn1.637	AT1G12220	Resistance gene, mediates resistance against the bacterial pathogen Pseudomonas syringae. Contains a putative nucleotide binding site composed of kinase-1a (or P-loop), kinase-2a, and putative kinase-3a domains, 13 imperfect leucine-rich repeats, a potential leucine zipper, and two uncharacterized motifs that are well conserved in products of previously isolated R genes. Confers resistance to Pse…	GO:0000166;GO:0005515;GO:0005622;GO:0005886;GO:0006499;GO:0006952;GO:0008219;GO:0009626;GO:0009816;GO:0038023	RPS5	RPS5	4
Pn16.380	AT1G12220	Resistance gene, mediates resistance against the bacterial pathogen Pseudomonas syringae. Contains a putative nucleotide binding site composed of kinase-1a (or P-loop), kinase-2a, and putative kinase-3a domains, 13 imperfect leucine-rich repeats, a potential leucine zipper, and two uncharacterized motifs that are well conserved in products of previously isolated R genes. Confers resistance to Pse…	GO:0000166;GO:0005515;GO:0005622;GO:0005886;GO:0006499;GO:0006952;GO:0008219;GO:0009626;GO:0009816;GO:0038023	RPS5	RPS5	5
Pn16.411	AT1G12220	Resistance gene, mediates resistance against the bacterial pathogen Pseudomonas syringae. Contains a putative nucleotide binding site composed of kinase-1a (or P-loop), kinase-2a, and putative kinase-3a domains, 13 imperfect leucine-rich repeats, a potential leucine zipper, and two uncharacterized motifs that are well conserved in products of previously isolated R genes. Confers resistance to Pse…	GO:0000166;GO:0005515;GO:0005622;GO:0005886;GO:0006499;GO:0006952;GO:0008219;GO:0009626;GO:0009816;GO:0038023	RPS5	RPS5	5
Pn1.673	AT1G12220	Resistance gene, mediates resistance against the bacterial pathogen Pseudomonas syringae. Contains a putative nucleotide binding site composed of kinase-1a (or P-loop), kinase-2a, and putative kinase-3a domains, 13 imperfect leucine-rich repeats, a potential leucine zipper, and two uncharacterized motifs that are well conserved in products of previously isolated R genes. Confers resistance to Pse…	GO:0000166;GO:0005515;GO:0005622;GO:0005886;GO:0006499;GO:0006952;GO:0008219;GO:0009626;GO:0009816;GO:0038023	RPS5	RPS5	5
Pn1.1931	AT5G56270	WRKY transcription factor 2	GO:0003700;GO:0005634;GO:0006355;GO:0009942;GO:0030010	ATWRKY2;WRKY2	WRKY1/2	4
Pn14.1374	AT5G56270	WRKY transcription factor 2	GO:0003700;GO:0005634;GO:0006355;GO:0009942;GO:0030010	ATWRKY2;WRKY2	WRKY1/2	1
Pn14.574	AT5G56270	WRKY transcription factor 2	GO:0003700;GO:0005634;GO:0006355;GO:0009942;GO:0030010	ATWRKY2;WRKY2	WRKY1/2	6
Pn3.4487	AT5G56270	WRKY transcription factor 2	GO:0003700;GO:0005634;GO:0006355;GO:0009942;GO:0030010	ATWRKY2;WRKY2	WRKY1/2	4
Pn5.2658	AT5G56270	WRKY transcription factor 2	GO:0003700;GO:0005634;GO:0006355;GO:0009942;GO:0030010	ATWRKY2;WRKY2	WRKY1/2	2
Pn5.3143	AT5G56270	WRKY transcription factor 2	GO:0003700;GO:0005634;GO:0006355;GO:0009942;GO:0030010	ATWRKY2;WRKY2	WRKY1/2	4
Pn5.3228	AT5G56270	WRKY transcription factor 2	GO:0003700;GO:0005634;GO:0006355;GO:0009942;GO:0030010	ATWRKY2;WRKY2	WRKY1/2	4
Pn10.1694	AT2G38470	Member of the plant WRKY transcription factor family. Regulates the antagonistic relationship between defense pathways mediating responses to P. syringae and necrotrophic fungal pathogens. Located in nucleus. Involved in response to various abiotic stresses - especially salt stress.	GO:0000165;GO:0002679;GO:0003700;GO:0005515;GO:0005634;GO:0006355;GO:0006612;GO:0006970;GO:0009408;GO:0009409;GO:0009414;GO:0009595;GO:0009651;GO:0009697;GO:0009862;GO:0009863;GO:0009867;GO:0010120;GO:0010200;GO:0010310;GO:0010363;GO:0010508;GO:0031348;GO:0034605;GO:0035556;GO:0042742;GO:0043069;GO:0043900;GO:0050832;GO:0070370	ATWRKY33;WRKY33	WRKY25/33	6
Pn10.1750	AT2G38470	Member of the plant WRKY transcription factor family. Regulates the antagonistic relationship between defense pathways mediating responses to P. syringae and necrotrophic fungal pathogens. Located in nucleus. Involved in response to various abiotic stresses - especially salt stress.	GO:0000165;GO:0002679;GO:0003700;GO:0005515;GO:0005634;GO:0006355;GO:0006612;GO:0006970;GO:0009408;GO:0009409;GO:0009414;GO:0009595;GO:0009651;GO:0009697;GO:0009862;GO:0009863;GO:0009867;GO:0010120;GO:0010200;GO:0010310;GO:0010363;GO:0010508;GO:0031348;GO:0034605;GO:0035556;GO:0042742;GO:0043069;GO:0043900;GO:0050832;GO:0070370	ATWRKY33;WRKY33	WRKY25/33	2
